# Supplementary material for: A novel decomposer-exploiter interaction framework of plant residue microbial decomposition
Source: Genome Biol. 2025 Feb 3;26:20. doi: 10.1186/s13059-025-03486-w (PMC11792400; doi:10.1186/s13059-025-03486-w)
Supplement: Supplementary file 1 — Additional file 1. The CAZyme annotation of 16,063 bacterial and 1501 fungal genomes. [file 13059_2025_3486_MOESM1_ESM.xlsx]

## Sheet: Bacterial genomes
NCBI_IDs	Organism names	Cellulase counts	Xylanase counts	Ligninolytic enzyme counts	OH+PBH counts	The number of CAZymes without GT family	Family number of cellulases, xylanases and OHs+PBHs	Family number of the CAZymes without GT family
GCA_000006605.1	Corynebacterium jeikeium K411	0	0	1	11	26	4	18
GCA_000006685.1	Chlamydia muridarum str. Nigg	0	0	0	0	5	0	5
GCA_000006825.1	Pasteurella multocida subsp. multocida str. Pm70	0	0	2	2	18	2	14
GCA_000006985.1	Chlorobaculum tepidum TLS	0	0	0	3	18	2	12
GCA_000007025.1	Rickettsia conorii str. Malish 7	0	0	0	1	4	1	4
GCA_000007085.1	Caldanaerobacter subterraneus subsp. tengcongensis MB4	1	0	0	9	41	5	23
GCA_000007105.1	Zymomonas mobilis subsp. mobilis ZM4 = ATCC 31821	1	0	0	2	17	3	15
GCA_000007125.1	Brucella melitensis bv. 1 str. 16M	0	0	1	3	34	3	20
GCA_000007205.1	Chlamydia pneumoniae TW-183	0	0	0	0	5	0	5
GCA_000007245.1	Xylella fastidiosa Temecula1	4	0	1	9	34	7	23
GCA_000007505.1	Brucella suis 1330	0	0	1	3	29	3	19
GCA_000007605.1	Chlamydia caviae GPIC	0	0	0	0	5	0	5
GCA_000007625.1	Clostridium tetani E88	0	0	0	8	20	3	10
GCA_000007745.1	[Mannheimia] succiniciproducens MBEL55E	0	0	1	7	29	4	24
GCA_000007805.1	Pseudomonas syringae pv. tomato str. DC3000	3	0	2	10	59	8	39
GCA_000007905.1	Helicobacter hepaticus ATCC 51449	0	0	0	1	6	1	5
GCA_000007925.1	Prochlorococcus marinus subsp. marinus str. CCMP1375	0	0	0	1	10	1	10
GCA_000007985.2	Geobacter sulfurreducens PCA	0	0	0	6	24	1	11
GCA_000008185.1	Treponema denticola ATCC 35405	0	0	0	4	19	3	16
GCA_000008305.1	Mesoplasma florum L1	0	0	0	10	15	2	6
GCA_000008325.1	Methylococcus capsulatus str. Bath	0	0	3	4	31	3	19
GCA_000008365.1	Mesomycoplasma mobile 163K	0	0	0	0	6	0	6
GCA_000008385.1	Wolbachia endosymbiont strain TRS of Brugia malayi	0	0	0	1	1	1	1
GCA_000008445.1	Bacillus anthracis str. 'Ames Ancestor'	3	0	1	13	52	4	27
GCA_000008465.1	Idiomarina loihiensis L2TR	0	0	1	6	19	4	12
GCA_000008625.1	Aquifex aeolicus VF5	1	0	1	0	13	1	11
GCA_000009145.1	Nitrosomonas europaea ATCC 19718	0	0	3	4	25	3	18
GCA_000009305.1	Helicobacter acinonychis str. Sheeba	0	0	0	1	5	1	4
GCA_000009365.1	Alcanivorax borkumensis SK2	0	0	2	2	24	2	13
GCA_000009765.2	Streptomyces avermitilis MA-4680 = NBRC 14893	13	2	1	39	190	21	95
GCA_000009785.1	Geobacillus kaustophilus HTA426	0	0	1	8	35	3	22
GCA_000009805.1	Nocardia farcinica IFM 10152	0	0	3	28	67	5	25
GCA_000009905.1	Symbiobacterium thermophilum IAM 14863	0	0	0	12	36	4	16
GCA_000009945.1	Chlamydia felis Fe/C-56	0	0	0	0	5	0	5
GCA_000009985.1	Magnetospirillum magneticum AMB-1	0	0	0	9	29	3	19
GCA_000010085.1	Sodalis glossinidius str. 'morsitans'	1	0	0	2	27	3	12
GCA_000010205.1	Orientia tsutsugamushi str. Ikeda	0	0	0	0	3	0	3
GCA_000010265.1	Clostridium kluyveri NBRC 12016	0	0	0	10	27	2	15
GCA_000010305.1	Gemmatimonas aurantiaca T-27	0	0	1	9	31	4	20
GCA_000010405.1	Candidatus Vesicomyosocius okutanii	0	0	1	0	4	0	4
GCA_000010505.1	Porphyromonas gingivalis ATCC 33277	0	0	0	6	27	4	20
GCA_000010525.1	Azorhizobium caulinodans ORS 571	1	0	3	10	46	4	27
GCA_000010605.1	Streptomyces griseus subsp. griseus NBRC 13350	11	0	1	31	145	12	68
GCA_000010665.1	Solidesulfovibrio magneticus RS-1	0	0	1	4	23	3	15
GCA_000010985.1	Deferribacter desulfuricans SSM1	0	0	1	1	11	1	9
GCA_000011145.1	Halalkalibacterium halodurans C-125	3	2	1	25	87	20	56
GCA_000011225.1	Malacoplasma penetrans HF-2	0	0	0	2	5	1	4
GCA_000011245.1	Oceanobacillus iheyensis HTE831	1	0	1	17	46	8	30
GCA_000011305.1	Corynebacterium efficiens YS-314	0	0	1	12	28	5	19
GCA_000011345.1	Thermosynechococcus vestitus BP-1	0	1	0	2	15	3	13
GCA_000011385.1	Gloeobacter violaceus PCC 7421	0	0	0	11	40	6	26
GCA_000011565.2	Candidatus Protochlamydia amoebophila UWE25	0	0	0	1	9	1	9
GCA_000011745.1	Candidatus Blochmannia pennsylvanicus str. BPEN	0	0	0	0	2	0	2
GCA_000011965.2	Ruegeria pomeroyi DSS-3	0	0	5	4	30	3	14
GCA_000012085.2	Borrelia turicatae 91E135	0	0	0	2	6	1	5
GCA_000012305.1	Psychrobacter arcticus 273-4	0	0	1	2	17	2	11
GCA_000012325.1	Colwellia psychrerythraea 34H	2	3	0	17	64	8	31
GCA_000012345.1	Candidatus Pelagibacter ubique HTCC1062	0	0	0	3	9	2	8
GCA_000012485.1	Pelodictyon luteolum DSM 273	1	0	0	4	18	4	12
GCA_000012565.1	Ehrlichia canis str. Jake	0	0	0	0	1	0	1
GCA_000012665.1	Oleidesulfovibrio alaskensis G20	0	0	0	3	20	2	15
GCA_000012685.1	Myxococcus xanthus DK 1622	3	0	3	21	93	9	40
GCA_000012725.1	Nitrobacter winogradskyi Nb-255	0	0	2	4	29	2	18
GCA_000012765.1	Mycoplasma capricolum subsp. capricolum ATCC 27343	0	0	0	0	4	0	4
GCA_000012805.1	Nitrosococcus oceani ATCC 19707	0	0	2	4	33	3	25
GCA_000012865.1	Carboxydothermus hydrogenoformans Z-2901	0	0	0	5	14	1	7
GCA_000012885.1	Syntrophotalea carbinolica DSM 2380	0	0	0	2	19	2	14
GCA_000012925.1	Geobacter metallireducens GS-15	0	0	1	7	28	2	15
GCA_000012945.1	Burkholderia lata	2	0	2	16	89	7	39
GCA_000012965.1	Sulfurimonas denitrificans DSM 1251	0	0	0	2	7	2	8
GCA_000012985.1	Hahella chejuensis KCTC 2396	5	0	0	10	82	9	47
GCA_000013025.1	Hyphomonas neptunium ATCC 15444	0	0	2	4	26	3	20
GCA_000013165.1	Neorickettsia sennetsu str. Miyayama	0	0	0	0	0	0	0
GCA_000013325.1	Novosphingobium aromaticivorans DSM 12444	0	0	2	17	72	7	42
GCA_000013345.1	Frankia casuarinae	0	0	1	10	40	3	23
GCA_000013405.1	Syntrophus aciditrophicus SB	0	0	0	2	28	1	18
GCA_000013605.1	Rhodoferax ferrireducens T118	0	0	0	12	46	5	30
GCA_000013645.1	Paraburkholderia xenovorans LB400	1	0	1	12	67	8	36
GCA_000013665.1	Saccharophagus degradans 2-40	13	8	3	46	214	29	109
GCA_000013705.1	Methylobacillus flagellatus KT	1	0	2	3	31	4	24
GCA_000013765.1	Shewanella denitrificans OS217	1	0	1	11	40	6	27
GCA_000013885.1	Nitrobacter hamburgensis X14	0	0	3	9	42	3	24
GCA_000013985.1	Sphingopyxis alaskensis RB2256	0	0	4	11	36	7	26
GCA_000014005.1	Candidatus Koribacter versatilis Ellin345	1	0	1	26	97	9	55
GCA_000014145.1	Cytophaga hutchinsonii ATCC 33406	8	5	0	18	71	14	43
GCA_000014185.1	Rubrobacter xylanophilus DSM 9941	0	0	1	7	39	3	27
GCA_000014505.1	Pediococcus pentosaceus ATCC 25745	0	0	1	7	26	3	17
GCA_000014705.1	Shewanella frigidimarina NCIMB 400	0	0	1	12	43	4	28
GCA_000014725.1	Syntrophomonas wolfei subsp. wolfei str. Goettingen G311	0	0	0	3	15	1	9
GCA_000014765.1	Nitrosomonas eutropha C91	0	0	6	6	29	4	17
GCA_000014785.1	Alkalilimnicola ehrlichii MLHE-1	0	0	0	3	20	2	12
GCA_000014865.1	Magnetococcus marinus MC-1	0	0	0	4	22	3	15
GCA_000014885.1	Shewanella piezotolerans WP3	0	0	0	11	46	5	29
GCA_000014965.1	Syntrophobacter fumaroxidans MPOB	0	0	0	5	34	4	23
GCA_000015025.1	Acidothermus cellulolyticus 11B	5	2	0	8	48	10	30
GCA_000015045.1	Pelobacter propionicus DSM 2379	0	0	0	3	24	3	14
GCA_000015085.1	Campylobacter fetus subsp. fetus 82-40	0	0	1	3	10	2	8
GCA_000015105.1	Candidatus Ruthia magnifica str. Cm (Calyptogena magnifica)	0	0	1	1	5	1	5
GCA_000015125.1	Chlorobium phaeobacteroides DSM 266	0	0	0	4	17	3	12
GCA_000015245.1	Shewanella amazonensis SB2B	0	0	0	10	47	5	29
GCA_000015285.1	Psychromonas ingrahamii 37	0	0	0	8	40	6	29
GCA_000015305.1	Mycolicibacterium vanbaalenii PYR-1	3	0	1	25	71	8	40
GCA_000015345.1	Dichelobacter nodosus VCS1703A	0	0	0	1	9	1	6
GCA_000015485.1	Desulfovibrio vulgaris DP4	0	0	0	3	19	2	12
GCA_000015505.1	Polaromonas naphthalenivorans CJ2	0	0	2	7	38	3	26
GCA_000015565.1	Verminephrobacter eiseniae EF01-2	1	0	0	5	32	5	18
GCA_000015585.1	Halorhodospira halophila SL1	0	0	0	4	22	2	14
GCA_000015725.1	Methylibium petroleiphilum PM1	0	0	1	4	22	3	16
GCA_000016065.1	Shewanella loihica PV-4	0	0	1	5	32	4	22
GCA_000016165.1	Desulforamulus reducens MI-1	0	0	0	6	20	1	11
GCA_000016185.1	Rhodospirillum centenum SW	0	0	0	4	30	3	24
GCA_000016345.1	Polynucleobacter asymbioticus QLW-P1DMWA-1	1	0	0	2	12	3	9
GCA_000016425.1	Salinispora tropica CNB-440	7	0	1	12	56	9	34
GCA_000016545.1	Caldicellulosiruptor saccharolyticus DSM 8903	5	6	0	21	80	19	50
GCA_000016645.1	Flavobacterium johnsoniae UW101	4	3	2	59	203	24	95
GCA_000016745.1	Geotalea uraniireducens Rf4	0	0	0	4	20	1	11
GCA_000016785.1	Thermotoga petrophila RKU-1	2	2	0	17	62	11	40
GCA_000016845.1	Brucella ovis ATCC 25840	0	0	1	3	27	3	17
GCA_000016985.1	Alkaliphilus metalliredigens QYMF	0	0	0	7	28	4	18
GCA_000017265.1	Phenylobacterium zucineum HLK1	0	3	4	11	44	8	28
GCA_000017305.1	Kineococcus radiotolerans SRS30216 = ATCC BAA-149	1	3	0	23	81	13	49
GCA_000017445.3	Rickettsia rickettsii str. Iowa	0	0	0	1	3	1	3
GCA_000017545.1	Fervidobacterium nodosum Rt17-B1	1	0	0	6	31	4	24
GCA_000017565.1	Parvibaculum lavamentivorans DS-1	0	0	1	4	36	3	27
GCA_000017585.1	Campylobacter hominis ATCC BAA-381	0	0	0	2	5	1	4
GCA_000017685.1	Leptospira biflexa serovar Patoc strain 'Patoc 1 (Paris)'	0	0	1	10	36	6	25
GCA_000017805.1	Roseiflexus castenholzii DSM 13941	1	0	0	27	83	9	39
GCA_000017845.1	Crocosphaera subtropica ATCC 51142	0	0	2	6	44	4	30
GCA_000017865.1	Pseudothermotoga lettingae TMO	0	1	0	14	43	7	30
GCA_000018025.1	Shewanella sediminis HAW-EB3	0	0	0	5	22	4	14
GCA_000018045.1	Citrobacter koseri ATCC BAA-895	2	0	1	10	56	7	37
GCA_000018105.1	Acaryochloris marina MBIC11017	0	1	0	13	47	9	36
GCA_000018145.1	Dinoroseobacter shibae DFL 12 = DSM 16493	0	0	4	3	34	3	20
GCA_000018205.1	Rickettsia akari str. Hartford	0	0	0	1	3	1	3
GCA_000018285.1	Shewanella pealeana ATCC 700345	0	0	0	8	33	4	18
GCA_000018325.1	Alkaliphilus oremlandii OhILAs	0	0	0	9	13	4	7
GCA_000018405.1	Desulfosudis oleivorans Hxd3	0	0	1	1	19	1	14
GCA_000018525.1	Brucella canis ATCC 23365	0	0	1	3	30	3	19
GCA_000018605.1	Petrotoga mobilis SJ95	0	1	0	9	41	7	31
GCA_000018685.1	Lachnoclostridium phytofermentans ISDg	5	6	0	42	156	21	78
GCA_000018865.1	Chloroflexus aurantiacus J-10-fl	0	1	1	20	70	8	43
GCA_000018885.1	Renibacterium salmoninarum ATCC 33209	1	0	0	9	52	6	37
GCA_000018945.1	Thermotoga neapolitana DSM 4359	2	3	0	12	59	10	38
GCA_000019045.1	Anoxybacillus flavithermus WK1	0	0	1	9	27	5	19
GCA_000019085.1	Thermoanaerobacter pseudethanolicus ATCC 33223	0	0	0	8	34	4	22
GCA_000019165.1	Heliomicrobium modesticaldum Ice1	0	0	0	6	23	1	13
GCA_000019185.1	Shewanella halifaxensis HAW-EB4	0	0	0	6	27	4	17
GCA_000019205.1	Campylobacter lari RM2100	0	0	1	0	4	0	4
GCA_000019245.3	Lacticaseibacillus paracasei	0	0	1	7	49	4	32
GCA_000019345.1	Ureaplasma parvum serovar 3 str. ATCC 27815	0	0	0	0	0	0	0
GCA_000019505.1	Burkholderia orbicola MC0-3	1	0	2	16	70	6	38
GCA_000019525.1	Shewanella woodyi ATCC 51908	2	0	1	14	55	5	29
GCA_000019665.1	Methylacidiphilum infernorum V4	0	0	2	6	32	4	24
GCA_000019705.1	Borrelia recurrentis A1	0	0	0	2	5	1	4
GCA_000019725.1	Methylobacterium radiotolerans JCM 2831	2	1	1	6	53	6	35
GCA_000019785.1	Leptothrix cholodnii SP-6	2	0	1	7	42	6	30
GCA_000019845.1	Beijerinckia indica subsp. indica ATCC 9039	0	1	2	6	30	5	21
GCA_000019905.1	Exiguobacterium sibiricum 255-15	0	0	0	7	38	4	25
GCA_000019945.1	Methylorubrum populi BJ001	1	0	1	5	46	4	29
GCA_000019965.1	Opitutus terrae PB90-1	8	9	2	67	217	35	108
GCA_000020005.1	Natranaerobius thermophilus JW/NM-WN-LF	0	0	0	5	18	1	12
GCA_000020025.1	Nostoc punctiforme PCC 73102	0	2	0	23	82	9	47
GCA_000020045.1	Paraburkholderia phymatum STM815	3	0	1	8	79	7	44
GCA_000020125.1	Paraburkholderia phytofirmans PsJN	1	0	0	15	77	7	38
GCA_000020145.1	Elusimicrobium minutum Pei191	0	0	0	4	11	2	8
GCA_000020305.1	Anaplasma marginale str. Florida	0	0	0	1	3	1	3
GCA_000020365.1	Desulforapulum autotrophicum HRM2	0	0	0	2	21	2	16
GCA_000020385.1	Trichlorobacter lovleyi SZ	0	0	1	6	25	3	16
GCA_000020465.1	Chlorobium limicola DSM 245	0	0	0	5	18	2	10
GCA_000020485.1	Halothermothrix orenii H 168	0	0	0	14	55	6	31
GCA_000020505.1	Chlorobaculum parvum NCIB 8327	0	0	0	3	16	2	11
GCA_000020525.1	Chloroherpeton thalassium ATCC 35110	0	0	0	5	27	4	15
GCA_000020565.1	Candidatus Amoebophilus asiaticus 5a2	0	0	0	1	4	1	4
GCA_000020625.1	Prosthecochloris aestuarii DSM 271	0	0	0	3	18	2	13
GCA_000020645.1	Pelodictyon phaeoclathratiforme BU-1	0	0	0	3	18	2	13
GCA_000020685.1	Deinococcus deserti VCD115	0	0	1	16	56	8	36
GCA_000020725.1	Citrifermentans bemidjiense Bem	0	0	0	6	34	4	21
GCA_000020945.1	Coprothermobacter proteolyticus DSM 5265	0	0	0	4	15	3	10
GCA_000020965.1	Dictyoglomus thermophilum H-6-12	6	2	0	21	76	17	48
GCA_000020985.1	Thermodesulfovibrio yellowstonii DSM 11347	0	0	0	3	16	3	12
GCA_000021005.1	Cereibacter sphaeroides KD131	1	0	0	6	44	5	30
GCA_000021045.1	Azotobacter vinelandii DJ	1	0	2	5	45	4	35
GCA_000021265.1	Ureaplasma urealyticum serovar 10 str. ATCC 33699	0	0	0	0	0	0	0
GCA_000021285.1	Thermosipho africanus TCF52B	0	0	0	8	31	5	23
GCA_000021325.1	Gluconacetobacter diazotrophicus PA1 5	1	0	1	1	38	2	27
GCA_000021545.1	Sulfurihydrogenibium azorense Az-Fu1	1	0	0	2	13	2	8
GCA_000021565.1	Persephonella marina EX-H1	0	0	1	1	14	1	10
GCA_000021645.1	Dictyoglomus turgidum DSM 6724	6	3	0	18	77	15	47
GCA_000021685.1	Thermomicrobium roseum DSM 5159	0	0	1	9	29	3	18
GCA_000021705.1	Candidatus Hamiltonella defensa 5AT (Acyrthosiphon pisum)	0	0	0	1	9	1	4
GCA_000021725.1	Nautilia profundicola AmH	0	0	0	1	8	1	7
GCA_000021745.1	Methylocella silvestris BL2	0	0	2	5	35	3	24
GCA_000021805.1	Rippkaea orientalis PCC 8801	0	1	2	9	43	5	32
GCA_000021825.1	Gloeothece citriformis PCC 7424	1	0	2	7	56	6	38
GCA_000021865.1	Rhodobacter capsulatus SB 1003	0	0	1	5	27	3	17
GCA_000021905.1	Desulfatibacillum aliphaticivorans	0	0	0	2	26	2	16
GCA_000021925.1	Desulfitobacterium hafniense DCB-2	0	0	0	8	24	4	12
GCA_000021945.1	Chloroflexus aggregans DSM 9485	0	0	0	16	59	7	41
GCA_000021985.1	Thioalkalivibrio sulfidiphilus HL-EbGr7	0	0	2	4	21	2	15
GCA_000022025.1	Pseudarthrobacter chlorophenolicus A6	0	2	1	26	112	14	62
GCA_000022065.1	Ruminiclostridium cellulolyticum H10	11	9	0	43	126	34	64
GCA_000022085.1	Methylobacterium nodulans ORS 2060	1	0	2	10	71	6	37
GCA_000022145.1	Anaeromyxobacter dehalogenans 2CP-1	1	0	1	8	41	4	27
GCA_000022265.1	Geotalea daltonii FRC-32	0	0	1	6	32	2	19
GCA_000022325.1	Caldicellulosiruptor bescii DSM 6725	4	7	0	19	75	20	50
GCA_000022525.1	Neorickettsia risticii str. Illinois	0	0	0	0	0	0	0
GCA_000022565.1	Acidobacterium capsulatum ATCC 51196	2	2	2	29	111	15	63
GCA_000022725.1	Bartonella grahamii as4aup	0	0	0	0	11	0	5
GCA_000022745.1	Brucella microti CCM 4915	0	0	1	2	30	2	18
GCA_000022905.1	Corynebacterium aurimucosum ATCC 700975	0	0	1	12	27	4	16
GCA_000023065.1	Tolumonas auensis DSM 9187	0	0	1	15	48	6	29
GCA_000023105.1	Beutenbergia cavernae DSM 12333	2	1	1	26	126	13	70
GCA_000023125.1	Dyadobacter fermentans DSM 18053	1	2	0	35	179	19	89
GCA_000023145.1	Corynebacterium kroppenstedtii DSM 44385	0	0	1	9	31	3	22
GCA_000023225.1	Desulfomicrobium baculatum DSM 4028	0	0	1	2	16	2	14
GCA_000023245.1	Actinosynnema mirum DSM 43827	15	6	0	56	198	33	105
GCA_000023265.1	Acidimicrobium ferrooxidans DSM 10331	0	1	0	1	15	2	11
GCA_000023285.1	Capnocytophaga ochracea DSM 7271	4	0	0	14	62	8	37
GCA_000023325.1	Kosmotoga olearia TBF 19.5.1	0	0	0	6	38	3	25
GCA_000023405.1	Brachybacterium faecium DSM 4810	1	2	0	22	101	13	61
GCA_000023445.1	Maridesulfovibrio salexigens DSM 2638	0	0	0	2	20	2	15
GCA_000023465.1	Zunongwangia profunda SM-A87	1	4	3	52	154	20	69
GCA_000023545.1	Musicola paradisiaca Ech703	2	1	1	17	61	9	40
GCA_000023565.1	Dickeya chrysanthemi Ech1591	2	0	1	15	75	9	49
GCA_000023685.1	Mycoplasma mycoides subsp. capri str. GM12	0	0	0	2	11	2	10
GCA_000023705.1	Methylotenera mobilis JLW8	1	0	0	1	17	2	15
GCA_000023745.1	Methylovorus glucosetrophus SIP3-4	1	0	1	3	30	3	23
GCA_000023785.1	Hirschia baltica ATCC 49814	1	2	1	20	53	12	41
GCA_000023825.1	Pedobacter heparinus DSM 2366	0	0	0	39	237	12	82
GCA_000023845.1	Cryptobacterium curtum DSM 15641	0	0	0	2	6	1	4
GCA_000023865.1	Saccharomonospora viridis DSM 43017	0	1	0	10	39	7	25
GCA_000023905.1	Leptotrichia buccalis C-1013-b	0	0	0	8	28	3	20
GCA_000024005.1	Chitinophaga pinensis DSM 2588	7	1	1	62	251	27	119
GCA_000024025.1	Catenulispora acidiphila DSM 44928	15	10	2	79	329	27	98
GCA_000024085.1	Kangiella koreensis DSM 16069	0	0	2	4	17	3	11
GCA_000024125.1	Robiginitalea biformata HTCC2501	0	0	1	11	57	4	30
GCA_000024205.1	Desulfofarcimen acetoxidans DSM 771	0	0	0	7	32	1	15
GCA_000024225.1	Lancefieldella parvula DSM 20469	0	0	0	5	15	4	13
GCA_000024285.1	Alicyclobacillus acidocaldarius subsp. acidocaldarius DSM 446	0	1	5	13	48	8	28
GCA_000024325.1	Desulfohalobium retbaense DSM 5692	0	0	1	2	26	2	22
GCA_000024345.1	Kribbella flavida DSM 17836	6	0	2	37	191	17	83
GCA_000024365.1	Nakamurella multipartita DSM 44233	0	0	0	17	73	5	39
GCA_000024385.1	Thermomonospora curvata DSM 43183	2	0	0	20	59	9	30
GCA_000024405.1	Sebaldella termitidis ATCC 33386	0	0	0	17	61	4	26
GCA_000024465.1	Candidatus Puniceispirillum marinum IMCC1322	0	0	0	2	23	2	16
GCA_000024505.1	Anaplasma centrale str. Israel	0	0	0	1	3	1	3
GCA_000024545.1	Stackebrandtia nassauensis DSM 44728	7	0	1	22	114	13	64
GCA_000024565.1	Streptobacillus moniliformis DSM 12112	0	0	0	6	23	5	18
GCA_000024605.1	Ammonifex degensii KC4	0	0	0	6	18	1	7
GCA_000024725.1	Nitrosococcus halophilus Nc 4	0	0	4	3	46	2	28
GCA_000024765.1	Halothiobacillus neapolitanus c2	0	0	2	3	17	2	12
GCA_000024785.1	Gordonia bronchialis DSM 43247	1	0	0	20	55	7	26
GCA_000024805.1	Haliangium ochraceum DSM 14365	1	0	0	15	71	5	41
GCA_000024825.1	Vibrio antiquarius	2	0	1	6	62	6	41
GCA_000024845.1	Rhodothermus marinus DSM 4252	2	3	2	12	80	9	54
GCA_000024865.1	Streptosporangium roseum DSM 43021	9	1	5	38	194	15	80
GCA_000024885.1	Sulfurospirillum deleyianum DSM 6946	0	0	0	3	9	2	8
GCA_000024905.1	Thermanaerovibrio acidaminovorans DSM 6589	0	0	0	0	10	0	10
GCA_000024925.1	Sanguibacter keddieii DSM 10542	3	2	0	39	111	22	63
GCA_000024965.1	Xylanimonas cellulosilytica DSM 15894	6	6	0	20	79	17	49
GCA_000024985.1	Sphaerobacter thermophilus DSM 20745	1	0	1	12	46	5	24
GCA_000025005.1	Thermobaculum terrenum ATCC BAA-798	1	2	2	22	110	13	48
GCA_000025065.1	Dickeya parazeae Ech586	2	1	1	13	68	9	45
GCA_000025125.1	Candidatus Atelocyanobacterium thalassa isolate ALOHA	0	0	0	1	6	1	6
GCA_000025185.1	Pirellula staleyi DSM 6068	0	0	0	14	69	4	23
GCA_000025225.2	Mageeibacillus indolicus UPII9-5	0	0	0	4	16	3	13
GCA_000025265.1	Conexibacter woesei DSM 14684	5	0	2	15	82	10	38
GCA_000025305.1	Acidaminococcus fermentans DSM 20731	0	0	0	2	11	2	11
GCA_000025345.1	Geodermatophilus obscurus DSM 43160	3	0	2	8	54	6	29
GCA_000025485.1	Allochromatium vinosum DSM 180	0	0	0	5	28	4	20
GCA_000025605.1	Thermocrinis albus DSM 14484	0	0	1	2	13	1	9
GCA_000025645.1	Thermoanaerobacter italicus Ab9	0	2	0	12	48	8	30
GCA_000025705.1	Sideroxydans lithotrophicus ES-1	0	0	0	2	20	2	14
GCA_000025725.1	Denitrovibrio acetiphilus DSM 12809	0	0	0	1	13	1	8
GCA_000025845.1	Mycoplasma crocodyli MP145	0	0	0	0	12	0	10
GCA_000025885.1	Aminobacterium colombiense DSM 12261	0	0	0	1	8	1	8
GCA_000025905.1	Coraliomargarita akajimensis DSM 45221	1	0	0	10	100	6	36
GCA_000025945.1	Desulfotalea psychrophila LSv54	0	0	0	4	17	4	12
GCA_000025965.1	Aromatoleum aromaticum EbN1	0	0	0	9	40	4	24
GCA_000026085.1	Pseudoalteromonas translucida	1	0	1	3	31	4	25
GCA_000026105.1	Pseudomonas entomophila L48	1	0	2	5	40	3	29
GCA_000026185.1	Erwinia tasmaniensis Et1/99	2	0	1	6	39	7	31
GCA_000026205.1	Candidatus Phytoplasma mali	0	0	0	0	0	0	0
GCA_000026745.1	Streptococcus suis BM407	0	0	0	14	40	5	29
GCA_000026765.1	Mesomycoplasma conjunctivae	0	0	0	0	0	0	0
GCA_000027145.1	Listeria seeligeri serovar 1/2b str. SLCC3954	0	0	0	17	50	4	22
GCA_000027325.1	Mycoplasmoides genitalium G37	0	0	0	0	0	0	0
GCA_000046845.1	Acinetobacter baylyi ADP1	0	0	1	6	20	3	12
GCA_000054005.1	Brucella abortus 2308	0	0	1	3	30	3	19
GCA_000055785.1	Chromohalobacter salexigens DSM 3043	0	0	0	4	24	3	17
GCA_000058485.1	Frankia alni ACN14a	3	0	1	13	60	7	36
GCA_000060345.1	Christiangramia forsetii KT0803	0	0	4	22	74	10	49
GCA_000062885.1	Saccharopolyspora erythraea NRRL 2338	4	0	1	16	116	9	54
GCA_000063585.1	Clostridium botulinum A str. ATCC 3502	0	0	0	11	35	4	19
GCA_000067165.1	Sorangium cellulosum So ce56	11	11	5	46	177	30	90
GCA_000067205.1	Bordetella petrii	0	0	2	3	33	3	26
GCA_000069785.1	Cupriavidus taiwanensis LMG 19424	2	0	1	11	52	5	30
GCA_000069965.1	Proteus mirabilis HI4320	2	0	2	3	30	4	20
GCA_000070465.1	Bordetella avium 197N	1	0	0	5	26	4	18
GCA_000073005.1	Wolbachia endosymbiont of Culex quinquefasciatus Pel	0	0	0	1	3	1	3
GCA_000083545.1	Methylorubrum extorquens DM4	1	0	2	6	42	4	27
GCA_000091305.1	Streptomyces scabiei 87.22	19	9	2	77	269	38	118
GCA_000091325.1	Shewanella violacea DSS12	5	0	0	6	40	9	25
GCA_000091465.1	Vibrio atlanticus	1	0	1	6	49	5	36
GCA_000091545.1	Thermus thermophilus HB8	0	0	0	3	19	2	14
GCA_000091565.1	Erwinia amylovora CFBP1430	2	0	1	8	42	7	33
GCA_000091785.1	Legionella longbeachae NSW150	2	0	2	12	34	6	20
GCA_000092105.1	Planctopirus limnophila DSM 3776	0	0	0	9	55	2	21
GCA_000092125.1	Allomeiothermus silvanus DSM 9946	0	0	1	10	49	4	32
GCA_000092205.1	Desulfurivibrio alkaliphilus AHT 2	1	0	0	4	24	3	17
GCA_000092225.1	Tsukamurella paurometabola DSM 20162	3	1	1	13	43	8	27
GCA_000092245.1	Arcobacter nitrofigilis DSM 7299	0	0	0	1	12	1	12
GCA_000092405.1	Syntrophothermus lipocalidus DSM 12680	0	0	0	6	18	1	10
GCA_000092425.1	Truepera radiovictrix DSM 17093	1	2	0	11	58	9	43
GCA_000092505.1	Leuconostoc kimchii IMSNU 11154	0	0	0	5	24	4	14
GCA_000092785.1	Waddlia chondrophila WSU 86-1044	0	0	0	0	11	0	11
GCA_000092825.1	Segniliparus rotundus DSM 44985	1	0	0	14	39	7	25
GCA_000092845.1	Brachyspira murdochii DSM 12563	0	0	0	7	28	4	16
GCA_000092865.1	Cellulomonas flavigena DSM 20109	9	17	0	29	115	26	66
GCA_000092885.1	Paraburkholderia atlantica	3	1	2	17	74	9	43
GCA_000092905.1	Kyrpidia tusciae DSM 2912	0	0	2	11	26	3	13
GCA_000092925.1	Starkeya novella DSM 506	2	0	2	4	50	5	31
GCA_000092965.1	Thermoanaerobacter mathranii subsp. mathranii str. A3	0	2	0	18	48	11	32
GCA_000093025.1	Methylotenera versatilis 301	0	0	1	4	24	2	17
GCA_000093065.1	Candidatus Riesia pediculicola USDA	0	0	0	0	0	0	0
GCA_000093085.1	[Bacillus] selenitireducens MLS10	0	0	0	11	49	8	40
GCA_000143085.1	Nitrosococcus watsonii C-113	0	0	3	4	36	3	26
GCA_000143145.1	Hyphomicrobium denitrificans ATCC 51888	0	0	1	8	25	2	14
GCA_000143685.1	Clostridium ljungdahlii DSM 13528	0	0	0	13	30	4	15
GCA_000143725.1	Brachyspira pilosicoli 95/1000	0	0	0	5	27	4	18
GCA_000143825.1	Corynebacterium genitalium ATCC 33030	0	0	2	12	30	5	20
GCA_000143845.1	Olsenella uli DSM 7084	0	0	0	9	23	5	16
GCA_000143965.1	Desulfarculus baarsii DSM 2075	0	0	0	3	20	2	12
GCA_000143985.1	Sediminispirochaeta smaragdinae DSM 11293	0	0	0	12	55	5	31
GCA_000144405.1	Prevotella melaninogenica ATCC 25845	1	0	0	11	57	7	40
GCA_000144605.1	Brevundimonas subvibrioides ATCC 15264	0	1	1	14	51	8	41
GCA_000144625.1	[Clostridium] saccharolyticum WM1	0	0	0	16	85	4	45
GCA_000144645.1	Thermosediminibacter oceani DSM 16646	0	0	1	5	18	1	12
GCA_000144695.1	Acetohalobium arabaticum DSM 5501	0	0	0	3	19	1	12
GCA_000145035.1	Butyrivibrio proteoclasticus B316	5	6	0	49	137	23	71
GCA_000145215.1	Caldicellulosiruptor obsidiansis OB47	3	3	0	18	72	15	50
GCA_000145235.1	Micromonospora aurantiaca ATCC 27029	11	8	0	45	166	26	83
GCA_000145255.1	Gallionella capsiferriformans ES-2	2	0	0	1	18	2	14
GCA_000145275.1	Clostridium cellulovorans 743B	15	2	1	47	166	25	75
GCA_000145945.2	Pseudomonas amygdali pv. tabaci str. ATCC 11528	3	1	3	9	60	9	44
GCA_000146025.1	Candidatus Endomicrobium trichonymphae	0	0	0	0	1	0	1
GCA_000146065.1	Candidatus Cloacimonas acidaminovorans str. Evry	0	0	0	3	13	1	10
GCA_000146165.2	Shewanella oneidensis MR-1	1	0	0	8	35	4	24
GCA_000146185.1	[Eubacterium] eligens ATCC 27750	1	0	0	14	43	9	26
GCA_000146345.1	Peptoniphilus duerdenii ATCC BAA-1640	0	0	0	2	5	1	4
GCA_000146505.1	Fibrobacter succinogenes subsp. succinogenes S85	21	11	0	31	116	28	57
GCA_000146675.1	Prevotella marshii DSM 16973 = JCM 13450	0	0	0	2	22	2	17
GCA_000146895.1	Mobiluncus mulieris ATCC 35239	0	0	0	2	21	2	16
GCA_000147055.1	Dickeya dadantii 3937	2	1	1	15	82	9	49
GCA_000147335.1	Gloeothece verrucosa PCC 7822	0	1	3	19	72	9	40
GCA_000147355.1	Sulfurimonas autotrophica DSM 16294	0	0	0	3	16	2	12
GCA_000147675.2	Peptostreptococcus stomatis DSM 17678	0	0	0	2	13	1	10
GCA_000147695.3	Thermoanaerobacter wiegelii Rt8.B1	0	0	0	9	35	4	23
GCA_000147715.3	Mesotoga prima MesG1.Ag.4.2	0	1	0	13	49	6	29
GCA_000148645.1	Ferrimonas balearica DSM 9799	1	0	0	5	32	4	19
GCA_000152145.1	Oscillochloris trichoides DG-6	0	0	0	10	37	5	28
GCA_000152245.2	Eubacterium callanderi	0	0	0	4	20	2	13
GCA_000152725.1	Pseudooceanicola batsensis HTCC2597	0	0	5	3	30	3	12
GCA_000152825.2	Parvularcula bermudensis HTCC2503	0	0	2	4	20	3	16
GCA_000152885.1	Idiomarina baltica OS145	0	0	2	5	19	4	13
GCA_000152985.1	Leeuwenhoekiella blandensis MED217	0	1	1	42	138	17	72
GCA_000153105.1	Blastopirellula marina DSM 3645	2	0	1	12	81	6	33
GCA_000153125.2	Congregibacter litoralis KT71	0	0	4	6	28	3	14
GCA_000153185.1	Reinekea blandensis MED297	3	0	0	21	97	12	60
GCA_000153205.1	Nitrococcus mobilis Nb-231	0	0	0	7	28	4	20
GCA_000153225.1	Polaribacter irgensii 23-P	1	0	0	6	26	5	19
GCA_000153305.1	Oceanicola granulosus HTCC2516	0	0	2	11	65	6	42
GCA_000153345.1	Neptuniibacter caesariensis	0	0	0	3	14	3	10
GCA_000153425.1	Photobacterium profundum 3TCK	3	0	0	14	72	8	42
GCA_000153465.1	Aurantimonas manganoxydans SI85-9A1	1	1	1	4	43	5	28
GCA_000153485.2	Psychroflexus torquis ATCC 700755	0	0	0	6	40	4	28
GCA_000153705.1	Fulvimarina pelagi HTCC2506	1	1	5	1	39	3	26
GCA_000154385.1	Faecalibacterium prausnitzii M21/2	0	0	0	19	52	6	33
GCA_000154465.1	Alistipes putredinis DSM 17216	0	0	0	5	14	3	11
GCA_000154525.1	Bacteroides stercoris ATCC 43183	0	0	0	22	125	9	64
GCA_000154705.2	Hoeflea phototrophica DFL-43	0	0	0	7	39	6	24
GCA_000154725.1	Kordia algicida OT-1	0	0	0	16	62	5	39
GCA_000154785.2	Roseobacter litoralis Och 149	0	0	2	6	39	4	24
GCA_000154825.1	Anaerofustis stercorihominis DSM 17244	0	0	0	6	10	2	5
GCA_000154845.1	Phocaeicola coprocola DSM 17136	3	0	0	40	155	17	67
GCA_000154965.1	Streptomyces sviceus ATCC 29083	17	7	1	79	295	34	122
GCA_000155555.1	Coleofasciculus chthonoplastes PCC 7420	2	0	2	11	57	8	41
GCA_000155675.2	Octadecabacter antarcticus 307	0	0	0	5	33	4	22
GCA_000155735.2	Octadecabacter arcticus 238	0	0	0	5	33	4	20
GCA_000156355.1	Methylophaga thiooxydans DMS010	0	0	1	1	28	1	13
GCA_000156995.2	Pseudomonas coronafaciens pv. oryzae str. 1_6	2	1	2	8	53	7	38
GCA_000157355.2	Enterococcus casseliflavus EC20	1	0	0	48	125	14	51
GCA_000157895.2	Mycobacterium kansasii ATCC 12478	2	0	3	26	73	6	31
GCA_000158095.2	Roseibium alexandrii DFL-11	1	0	3	7	45	5	25
GCA_000158175.1	Luminiphilus syltensis NOR5-1B	0	0	1	3	21	3	13
GCA_000158915.1	Streptomyces himastatinicus ATCC 53653	14	5	1	61	234	33	118
GCA_000158955.1	Streptomyces viridochromogenes DSM 40736	13	4	0	58	218	30	104
GCA_000159015.1	Gleimia coleocanis DSM 15436	0	0	0	3	18	2	17
GCA_000159375.2	Ligilactobacillus ruminis ATCC 25644	0	0	0	7	27	3	15
GCA_000159635.1	Corynebacterium lipophiloflavum DSM 44291	0	0	1	9	25	3	16
GCA_000159995.1	Alloprevotella tannerae ATCC 51259	0	0	0	2	21	2	18
GCA_000160035.2	Catonella morbi ATCC 51271	1	0	0	11	64	7	48
GCA_000160055.1	Dialister invisus DSM 15470	0	0	0	1	4	1	4
GCA_000160115.1	Shuttleworthia satelles DSM 14600	0	0	0	10	30	6	20
GCA_000160455.2	Acetomicrobium hydrogeniformans ATCC BAA-1850	0	0	0	0	10	0	9
GCA_000160475.1	Fusobacterium periodonticum ATCC 33693	0	0	0	2	11	1	10
GCA_000160535.1	Hallella bergensis DSM 17361	1	4	0	39	118	21	72
GCA_000160695.1	Selenomonas flueggei ATCC 43531	0	0	0	4	15	2	13
GCA_000160775.2	Aeromicrobium marinum DSM 15272	0	0	0	3	18	3	11
GCA_000160835.1	Limosilactobacillus antri DSM 16041	0	0	0	7	28	6	18
GCA_000161455.1	Bacillus pseudomycoides DSM 12442	1	0	1	17	50	5	28
GCA_000161615.1	Bacillus thuringiensis serovar berliner ATCC 10792	4	0	1	17	64	5	30
GCA_000161995.1	Jonquetella anthropi E3_33 E1	0	0	0	0	2	0	2
GCA_000162475.2	Granulicatella elegans ATCC 700633	0	0	0	1	13	1	12
GCA_000162755.2	Legionella drancourtii LLAP12	0	0	2	15	31	4	15
GCA_000163895.2	Filifactor alocis ATCC 35896	0	0	0	3	7	1	5
GCA_000164135.1	Mycobacterium parascrofulaceum ATCC BAA-614	1	0	5	28	78	5	31
GCA_000164635.1	Roseomonas cervicalis ATCC 49957	3	1	1	5	41	5	29
GCA_000164695.2	Rothia dentocariosa ATCC 17931	0	0	0	3	13	2	10
GCA_000164905.1	Hydrogenobacter thermophilus TK-6	0	0	0	2	12	1	9
GCA_000165125.2	Vibrio caribbeanicus ATCC BAA-2122	2	0	1	6	34	6	24
GCA_000165465.1	Halanaerobium praevalens DSM 2228	0	0	0	4	28	2	21
GCA_000165505.1	Ilyobacter polytropus DSM 2926	0	0	2	2	24	2	21
GCA_000165715.3	Rubinisphaera brasiliensis DSM 5305	2	0	0	10	64	7	29
GCA_000165735.1	Megasphaera micronuciformis F0359	0	0	0	3	16	2	9
GCA_000165795.1	Aminomonas paucivorans DSM 12260	0	0	0	0	9	0	9
GCA_000166055.1	Rhodomicrobium vannielii ATCC 17100	0	1	0	6	28	3	20
GCA_000166135.1	Pseudofrankia inefficax	0	0	0	32	96	8	38
GCA_000166195.3	Mucilaginibacter paludis DSM 18603	7	6	0	96	275	32	114
GCA_000166275.1	Algoriphagus machipongonensis	0	2	0	35	123	15	58
GCA_000166335.1	Caldicellulosiruptor owensensis OL	1	8	0	21	76	17	49
GCA_000166355.1	Caldicellulosiruptor hydrothermalis 108	1	3	0	19	83	13	50
GCA_000166395.1	Leadbetterella byssophila DSM 17132	2	3	1	36	116	18	66
GCA_000166415.1	Halanaerobium hydrogeniformans	0	0	0	8	25	6	21
GCA_000166695.1	Caldicellulosiruptor acetigenus I77R1B	2	3	0	12	56	12	39
GCA_000166775.1	Caldicellulosiruptor kronotskyensis 2002	4	8	0	24	104	21	66
GCA_000166935.1	Rickettsia sibirica 246	0	0	0	1	3	1	3
GCA_000168295.1	Rickettsiella grylli	0	0	1	3	11	3	10
GCA_000168715.1	Chlorobium ferrooxidans DSM 13031	1	0	0	3	17	3	12
GCA_000168975.1	Roseibium aggregatum IAM 12614	1	0	2	10	51	8	34
GCA_000169155.1	Thermosinus carboxydivorans Nor1	0	0	0	9	27	1	12
GCA_000169175.1	Microscilla marina ATCC 23134	0	0	0	10	40	5	25
GCA_000169235.1	Dorea formicigenerans ATCC 27755	0	0	0	6	17	2	11
GCA_000169255.2	Pseudoflavonifractor capillosus ATCC 29799	0	0	0	27	53	5	25
GCA_000169335.1	Crocosphaera chwakensis CCY0110	0	1	2	5	42	4	31
GCA_000169415.1	Sagittula stellata E-37	1	0	0	5	44	5	27
GCA_000170755.1	Lentisphaera araneosa HTCC2155	2	3	0	44	149	19	64
GCA_000170835.1	Marinobacter algicola DG893	0	0	3	7	36	2	22
GCA_000170895.1	Plesiocystis pacifica SIR-1	6	0	2	13	62	11	38
GCA_000170955.2	Borreliella valaisiana VS116	0	0	0	2	6	1	5
GCA_000171235.2	Geminisphaera colitermitum TAV2	9	4	0	59	244	14	75
GCA_000172135.1	Bifidobacterium dentium ATCC 27678	2	1	0	36	87	17	46
GCA_000172155.1	Verrucomicrobium spinosum DSM 4136 = JCM 18804	1	1	2	20	114	9	50
GCA_000172555.1	Pedosphaera parvula Ellin514	3	2	1	33	195	18	77
GCA_000172975.1	Dethiosulfovibrio peptidovorans DSM 11002	0	0	0	3	12	3	10
GCA_000173615.1	Sulfurihydrogenibium yellowstonense SS-5	0	0	0	1	10	1	6
GCA_000174015.1	Lancefieldella rimae ATCC 49626	0	0	0	4	17	3	14
GCA_000174095.1	Wolbachia endosymbiont of Muscidifurax uniraptor	0	0	0	0	0	0	0
GCA_000174355.1	Pseudogulbenkiania ferrooxidans 2002	0	0	1	8	31	4	20
GCA_000174415.1	Dethiobacter alkaliphilus AHT 1	0	0	0	10	25	1	12
GCA_000174435.1	Desulfonatronospira thiodismutans ASO3-1	0	0	0	3	22	2	14
GCA_000175195.1	Actinobacillus minor NM305	0	0	2	4	23	3	19
GCA_000175215.2	Asticcacaulis excentricus CB 48	2	3	2	65	159	25	78
GCA_000175295.2	Thermoanaerobacter brockii subsp. finnii Ako-1	0	0	0	8	34	4	22
GCA_000175375.1	Corynebacterium matruchotii ATCC 14266	0	0	1	13	33	4	18
GCA_000175615.1	Rothia mucilaginosa ATCC 25296	0	0	0	4	13	3	10
GCA_000175795.2	Ruminiclostridium papyrosolvens DSM 2782	11	11	0	45	139	37	68
GCA_000176035.2	Mesorhizobium opportunistum WSM2075	0	0	2	6	61	4	33
GCA_000176235.1	Vibrio orientalis CIP 102891 = ATCC 33934	2	0	1	6	48	6	35
GCA_000176375.1	Vibrio mimicus MB451	2	0	0	8	63	7	37
GCA_000176855.2	Acidovorax avenae subsp. avenae ATCC 19860	2	0	1	4	46	5	34
GCA_000176915.2	Pseudodesulfovibrio aespoeensis Aspo-2	0	0	0	3	15	2	13
GCA_000177075.1	Prevotella buccalis ATCC 35310	0	0	0	16	71	7	42
GCA_000177215.2	Solidesulfovibrio carbinoliphilus subsp. oakridgensis	0	0	1	8	32	3	20
GCA_000177235.2	Evansella cellulosilytica DSM 2522	7	2	0	27	90	18	49
GCA_000177355.1	Prevotella amnii CRIS 21A-A	0	0	0	5	33	4	26
GCA_000177375.1	Bulleidia extructa W1219	0	0	0	2	11	2	10
GCA_000177535.2	Corynebacterium resistens DSM 45100	0	0	0	13	28	4	17
GCA_000177635.2	Desulfurispirillum indicum S5	0	0	0	2	13	2	9
GCA_000178115.2	Ethanoligenens harbinense YUAN-3	1	0	0	10	43	4	24
GCA_000178375.1	Mycoplasmopsis alligatoris A21JP2	0	0	0	5	22	2	13
GCA_000178455.1	Brevibacterium mcbrellneri ATCC 49030	0	0	0	4	17	2	11
GCA_000178815.2	Methylosinus trichosporium OB3b	1	0	1	5	28	4	22
GCA_000178835.2	Cellulosilyticum lentocellum DSM 5427	8	5	0	31	116	21	65
GCA_000178855.1	Ktedonobacter racemifer DSM 44963	4	2	1	53	194	17	71
GCA_000178875.2	Shewanella baltica OS678	1	0	0	7	40	5	27
GCA_000178955.2	Granulicella mallensis MP5ACTX8	4	0	3	57	212	18	86
GCA_000178975.2	Granulicella tundricola MP5ACTX9	3	1	0	39	145	17	74
GCA_000179015.2	Alicycliphilus denitrificans BC	0	0	2	6	33	3	17
GCA_000179555.1	Solidesulfovibrio fructosivorans JJ]	0	0	0	5	29	3	18
GCA_000179595.2	Acetivibrio cellulolyticus CD2	18	7	0	24	148	25	59
GCA_000179615.1	Paenibacillus curdlanolyticus YK9	6	4	0	36	151	20	73
GCA_000179635.2	Ruminococcus albus 7 = DSM 20455	14	11	0	33	152	27	63
GCA_000179915.2	Terriglobus saanensis SP1PR4	1	1	2	30	160	11	72
GCA_000181575.2	Borreliella burgdorferi Bol26	0	0	0	2	6	1	5
GCA_000181875.2	Borreliella finlandensis	0	0	0	2	6	1	5
GCA_000181895.2	Borreliella spielmanii A14S	0	0	0	1	5	1	5
GCA_000182745.1	Komagataeibacter medellinensis NBRC 3288	2	0	1	2	30	4	23
GCA_000183135.1	Paludibacter propionicigenes WB4	4	7	0	60	128	28	65
GCA_000183205.2	Eremococcus coleocola ACS-139-V-Col8	0	0	0	3	12	2	9
GCA_000183405.1	Calditerrivibrio nitroreducens DSM 19672	0	0	0	2	12	1	6
GCA_000183425.1	Marivirga tractuosa DSM 4126	0	0	2	9	41	3	26
GCA_000183445.2	Dialister micraerophilus UPII 345-E	0	0	0	1	7	1	6
GCA_000183545.3	Thermaerobacter subterraneus DSM 13965	0	0	1	5	22	4	16
GCA_000183665.1	Candidatus Liberibacter solanacearum CLso-ZC1	0	0	0	0	9	0	3
GCA_000183725.1	Sulfuricurvum kujiense DSM 16994	0	0	0	4	10	1	7
GCA_000183745.1	Oceanithermus profundus DSM 14977	0	0	1	7	24	4	16
GCA_000184345.2	Spirochaeta thermophila DSM 6578	6	5	0	20	83	19	54
GCA_000184435.1	Mycolicibacterium gilvum Spyr1	2	0	2	25	63	7	34
GCA_000184685.1	Intrasporangium calvum DSM 43043	0	0	3	8	51	4	29
GCA_000184705.1	Thermaerobacter marianensis DSM 12885	0	0	2	4	24	2	12
GCA_000185145.2	Prevotella oralis ATCC 33269	3	0	0	16	81	7	48
GCA_000185385.1	Lachnoanaerobaculum saburreum DSM 3986	0	0	0	9	43	5	31
GCA_000185445.1	Mobiluncus holmesii ATCC 35242	0	0	0	4	16	3	13
GCA_000185505.1	Pseudoramibacter alactolyticus ATCC 23263	0	0	0	1	10	1	7
GCA_000185705.2	Bilophila wadsworthia 3_1_6	0	0	0	4	20	3	12
GCA_000185725.2	Segniliparus rugosus ATCC BAA-974	1	0	1	16	38	7	25
GCA_000185805.1	Thermovibrio ammonificans HB-1	0	0	0	2	17	1	10
GCA_000185985.2	Candidatus Blochmannia vafer str. BVAF	0	0	0	0	2	0	2
GCA_000186005.1	Mycoplasmopsis fermentans M64	0	0	0	0	8	0	7
GCA_000186225.1	Bacteroides helcogenes P 36-108	1	0	0	26	114	8	60
GCA_000186245.1	Nitratifractor salsuginis DSM 16511	0	0	0	0	12	0	9
GCA_000186265.1	Cellulophaga algicola DSM 14237	4	5	1	18	100	14	61
GCA_000186345.1	Isosphaera pallida ATCC 43644	1	0	0	7	55	3	25
GCA_000186385.1	Deinococcus maricopensis DSM 21211	0	0	1	21	59	10	39
GCA_000186885.1	Desulfobulbus propionicus DSM 2032	0	0	1	5	23	4	18
GCA_000187125.1	Selenomonas artemidis F0399	0	0	0	4	11	2	9
GCA_000187585.1	Streptococcus peroris ATCC 700780	0	0	0	6	17	4	15
GCA_000188015.3	Streptococcus ictaluri 707-05	0	0	0	6	36	5	29
GCA_000188195.1	Succinatimonas hippei YIT 12066	0	0	0	1	17	1	13
GCA_000189255.2	Vibrio brasiliensis LMG 20546	1	0	2	9	57	7	40
GCA_000189295.2	Pseudodesulfovibrio mercurii	0	0	0	2	17	2	13
GCA_000189755.3	Desulfotomaculum nigrificans DSM 574	0	0	0	6	22	1	13
GCA_000189775.3	Thermoanaerobacterium xylanolyticum LX-11	0	2	0	17	46	11	32
GCA_000190415.2	Candidatus Odyssella thessalonicensis L13	0	0	0	2	6	1	5
GCA_000190435.1	Sphaerochaeta globosa str. Buddy	0	1	0	15	63	9	37
GCA_000190475.2	Ornithinibacillus scapharcae TW25	0	0	1	15	43	6	29
GCA_000190555.1	Deinococcus proteolyticus MRP	0	0	0	5	23	4	16
GCA_000190575.1	Phocaeicola salanitronis DSM 18170	2	2	0	46	146	20	74
GCA_000190595.1	Cellulophaga lytica DSM 7489	2	0	0	15	70	7	44
GCA_000190635.1	Syntrophobotulus glycolicus DSM 8271	1	0	0	7	15	4	10
GCA_000190735.2	Pseudopedobacter saltans DSM 12145	2	5	1	68	253	22	101
GCA_000190755.3	Methylobacter tundripaludum SV96	0	0	3	6	43	3	30
GCA_000191045.1	Desulfurobacterium thermolithotrophum DSM 11699	0	0	0	1	8	1	6
GCA_000191105.1	Streptococcus sanguinis SK405	1	0	0	9	29	5	19
GCA_000191405.1	Haemophilus parainfluenzae ATCC 33392	0	0	0	3	17	3	15
GCA_000191885.2	Anaerophaga thermohalophila DSM 12881	5	3	1	40	139	19	69
GCA_000192435.2	Gordonia neofelifaecis NRRL B-59395	0	0	2	16	39	5	20
GCA_000192475.2	Ruegeria conchae	0	0	3	6	38	3	22
GCA_000192575.1	Novosphingobium nitrogenifigens DSM 19370	2	0	1	8	31	5	26
GCA_000192745.1	Polymorphum gilvum SL003B-26A1	1	0	1	8	35	5	20
GCA_000192865.1	Marinomonas mediterranea MMB-1	0	0	0	6	35	4	29
GCA_000193225.2	Verminephrobacter aporrectodeae subsp. tuberculatae At4	1	0	0	5	30	4	15
GCA_000194115.1	Lactobacillus amylovorus GRL1118	1	0	1	7	32	4	21
GCA_000194135.1	Hippea maritima DSM 10411	0	0	0	5	14	1	8
GCA_000194605.1	Fluviicola taffensis DSM 16823	1	0	1	14	32	5	17
GCA_000195275.1	Treponema succinifaciens DSM 2489	1	1	0	9	33	7	23
GCA_000195295.1	Desulfobacca acetoxidans DSM 11109	1	0	0	5	32	5	21
GCA_000195315.1	Coriobacterium glomerans PW2	0	0	0	24	59	10	36
GCA_000195335.1	Marinithermus hydrothermalis DSM 14884	0	0	1	2	19	2	16
GCA_000195555.1	Francisella hispaniensis	1	0	1	2	26	2	20
GCA_000195635.1	Bacteroides fluxus YIT 12057	2	0	0	39	168	13	75
GCA_000195975.1	Parasynechococcus marenigrum WH 8102	0	0	0	3	20	3	18
GCA_000196075.1	Tropheryma whipplei TW08/27	0	0	0	0	1	0	1
GCA_000196095.1	Vibrio parahaemolyticus RIMD 2210633	2	0	0	6	54	6	37
GCA_000196115.1	Rhodopirellula baltica SH 1	2	3	0	19	111	11	52
GCA_000196135.1	Wolinella succinogenes DSM 1740	0	0	0	1	8	1	6
GCA_000196155.1	Photorhabdus laumondii subsp. laumondii TTO1	1	0	2	8	37	6	23
GCA_000196275.1	Deinococcus geothermalis DSM 11300	2	0	1	15	52	10	35
GCA_000196315.1	Croceibacter atlanticus HTCC2559	0	0	1	4	26	3	21
GCA_000196355.1	Nitrosospira multiformis ATCC 25196	0	0	1	8	36	6	32
GCA_000196435.1	Bartonella tribocorum CIP 105476	0	0	0	0	14	0	6
GCA_000196455.1	Acetoanaerobium sticklandii	0	0	0	1	16	1	11
GCA_000196475.1	Photorhabdus asymbiotica	1	0	2	5	35	5	23
GCA_000196495.1	Aliivibrio salmonicida LFI1238	2	0	0	4	35	4	22
GCA_000196515.1	'Nostoc azollae' 0708	0	0	1	4	24	4	22
GCA_000196535.1	Mobiluncus curtisii ATCC 43063	0	0	0	4	17	3	14
GCA_000196555.1	Bifidobacterium longum subsp. longum JCM 1217	0	0	0	17	53	11	40
GCA_000196615.1	Erwinia billingiae Eb661	1	0	1	12	63	6	35
GCA_000196675.2	Pseudonocardia dioxanivorans CB1190	0	0	4	14	62	4	30
GCA_000196795.1	Acinetobacter oleivorans DR1	0	0	1	7	29	3	15
GCA_000196875.2	Halomonas elongata DSM 2581	0	0	1	8	32	7	23
GCA_000198775.1	Mycetohabitans rhizoxinica HKI 454	1	0	1	2	25	3	18
GCA_000199675.1	Anaerolinea thermophila UNI-1	3	0	0	15	68	12	42
GCA_000200595.1	Helicobacter felis ATCC 49179	0	0	0	0	5	0	4
GCA_000202835.1	Acidiphilium multivorum AIU301	1	0	3	5	35	5	24
GCA_000203215.1	Mycoplasma suis KI3806	0	0	0	0	0	0	0
GCA_000203895.1	Paracoccus denitrificans PD1222	0	0	0	6	40	4	21
GCA_000204015.1	Asticcacaulis biprosthecum C19	5	3	2	63	178	26	91
GCA_000204155.1	Micromonospora maris AB-18-032	11	8	0	48	158	29	78
GCA_000204195.2	Acidovorax radicis N35	4	0	1	7	37	6	23
GCA_000204255.1	Chlamydia psittaci 6BC	0	0	0	0	5	0	5
GCA_000204545.1	Wolbachia endosymbiont wVitB of Nasonia vitripennis	0	0	0	1	2	1	2
GCA_000205025.1	Parasutterella excrementihominis YIT 11859	1	0	0	1	8	2	8
GCA_000208385.1	Sphaerochaeta coccoides DSM 17374	0	0	0	13	49	8	34
GCA_000208405.1	Selenomonas sputigena ATCC 35185	0	0	0	8	23	3	16
GCA_000210095.1	Ruminococcus champanellensis 18P13 = JCM 17042	9	4	0	19	76	20	47
GCA_000210695.1	Anaerostipes hadrus	0	0	0	5	26	2	16
GCA_000210715.1	Fretibacterium fastidiosum	0	0	0	2	5	1	4
GCA_000210915.2	Halobacteriovorax marinus SJ	0	0	0	5	18	3	11
GCA_000211495.1	Photobacterium leiognathi subsp. mandapamensis svers.1.1.	1	0	0	5	45	4	25
GCA_000211815.1	Moorena producens 3L	2	1	0	14	46	10	33
GCA_000211835.2	Hylemonella gracilis ATCC 19624	1	0	1	2	19	3	14
GCA_000212375.1	Porphyromonas asaccharolytica DSM 20707	0	0	0	1	12	1	11
GCA_000212395.1	Thermodesulfobium narugense DSM 14796	0	0	0	2	11	1	7
GCA_000212415.1	Treponema brennaborense DSM 12168	0	0	0	10	55	6	36
GCA_000212675.2	Desulfocurvibacter africanus subsp. africanus str. Walvis Bay	0	0	1	6	31	3	21
GCA_000212695.1	Cellulomonas fimi ATCC 484	9	6	0	40	137	28	79
GCA_000212735.1	Haliscomenobacter hydrossis DSM 1100	1	5	2	59	201	21	87
GCA_000212915.1	Bacteroides coprosuis DSM 18011	0	0	0	12	70	5	42
GCA_000213235.1	Tepidanaerobacter acetatoxydans Re1	0	0	0	11	24	5	15
GCA_000213255.1	Mahella australiensis 50-1 BON	6	4	0	19	114	16	57
GCA_000213555.1	Dysgonomonas gadei ATCC BAA-286	3	6	0	83	258	27	97
GCA_000213575.1	Dysgonomonas mossii DSM 22836	4	3	0	45	149	19	67
GCA_000213655.1	Alteromonas naphthalenivorans	1	0	1	11	49	6	34
GCA_000213975.1	Centipeda periodontii DSM 2778	0	0	0	7	19	3	13
GCA_000214155.1	Mycolicibacter sinensis	1	0	0	18	57	5	27
GCA_000214175.1	Hoyosella subflava DQS3-9A1	0	0	4	11	65	3	25
GCA_000214215.1	Marinomonas posidonica IVIA-Po-181	0	0	0	6	37	4	27
GCA_000214235.1	Serratia plymuthica AS9	4	0	1	16	77	10	41
GCA_000214275.3	Methylomicrobium album BG8	0	0	4	4	40	4	26
GCA_000214355.1	Leadbettera azotonutricia ZAS-9	1	6	1	17	72	11	38
GCA_000214375.1	Treponema primitia ZAS-2	0	0	0	11	31	5	21
GCA_000214495.2	Megasphaera lornae	0	0	0	1	7	1	4
GCA_000214595.2	Methylophaga aminisulfidivorans MP	0	0	1	1	16	1	13
GCA_000214665.1	Methylomonas methanica MC09	1	0	3	9	38	6	26
GCA_000214825.1	Thiomicrospira cyclica ALM1	0	0	0	1	12	1	9
GCA_000215085.1	Desulforamulus ruminis DSM 2154	0	0	0	7	24	1	13
GCA_000215105.1	Isoptericola variabilis 225	1	2	1	18	74	13	46
GCA_000215645.1	Corynebacterium ulcerans 809	0	0	1	9	27	3	20
GCA_000215705.1	Ramlibacter tataouinensis TTB310	5	0	1	14	40	9	24
GCA_000215935.3	Haloplasma contractile SSD-17B	1	0	0	11	55	6	36
GCA_000215955.3	Salinisphaera shabanensis E1L3A	0	0	3	4	28	3	17
GCA_000215975.1	Thermodesulfobacterium geofontis OPF15	0	0	0	1	9	1	8
GCA_000217655.1	Treponema paraluiscuniculi Cuniculi A	0	0	0	0	4	0	2
GCA_000217795.1	Thermodesulfatator indicus DSM 15286	0	0	0	3	13	2	8
GCA_000217815.1	Pseudothermotoga thermarum DSM 5069	0	2	0	13	41	9	31
GCA_000218235.1	Hallella multisaccharivorax DSM 17128	1	0	0	27	94	12	52
GCA_000218485.2	Aquimarina agarivorans	6	0	1	12	101	10	41
GCA_000218545.1	Cellulomonas gilvus ATCC 13127	7	8	0	28	97	24	66
GCA_000218565.1	Afipia carboxidovorans OM5	0	1	5	5	40	3	24
GCA_000218625.1	Flexistipes sinusarabici DSM 4947	0	0	0	1	12	1	9
GCA_000218855.1	Clostridium acetobutylicum DSM 1731	7	4	0	35	107	21	56
GCA_000218895.1	Runella slithyformis DSM 19594	4	4	1	54	210	22	87
GCA_000219045.1	Francisella salina	2	0	1	2	25	3	21
GCA_000219125.2	Acetonema longum DSM 6540	0	0	0	7	24	3	14
GCA_000219355.1	Candidatus Midichloria mitochondrii IricVA	0	0	0	1	5	1	5
GCA_000219725.1	Gracilinema caldarium DSM 7334	2	1	0	20	63	17	47
GCA_000219805.1	Weissella koreensis KACC 15510	0	0	0	2	9	2	8
GCA_000219915.3	Advenella kashmirensis WT001	0	0	0	5	19	3	13
GCA_000220155.2	Thermophagus xiamenensis	3	2	0	47	145	21	68
GCA_000220525.2	Ochrovirga pacifica	0	0	1	40	143	10	60
GCA_000220705.2	Streptomyces xinghaiensis S187	15	7	0	34	143	23	77
GCA_000221985.1	Streptococcus pseudopneumoniae IS7493	0	0	0	10	36	5	26
GCA_000222105.4	Mycobacterium colombiense CECT 3035	1	0	2	30	72	5	31
GCA_000222305.1	Borreliella bissettiae DN127	0	0	0	2	7	1	6
GCA_000222485.1	Cyclobacterium marinum DSM 745	0	1	1	20	161	11	67
GCA_000222605.2	Vibrio ichthyoenteri ATCC 700023	2	0	0	4	45	5	29
GCA_000222975.1	Yersinia pestis A1122	2	0	2	8	60	7	46
GCA_000223215.1	Brachyspira intermedia PWS/A	0	0	0	6	26	4	16
GCA_000223985.2	Thiocapsa marina 5811	0	0	0	7	38	5	25
GCA_000224005.3	Marichromatium purpuratum 984	0	0	0	6	28	4	18
GCA_000224065.2	Thiorhodococcus drewsii AZ1	1	0	0	10	41	7	27
GCA_000224085.1	Muricauda ruestringensis DSM 13258	0	0	0	15	63	5	30
GCA_000224335.2	Bizionia argentinensis JUB59	0	0	1	9	19	4	12
GCA_000224455.2	endosymbiont of Riftia pachyptila (vent Ph05)	0	0	2	1	29	1	21
GCA_000224615.1	Prevotella oulorum F0390	0	0	0	11	49	6	34
GCA_000224675.1	Enterobacter soli	3	0	1	18	84	8	47
GCA_000224715.2	Serinicoccus profundi MCCC 1A05965	0	0	0	7	41	2	27
GCA_000224785.2	Lentibacillus jeotgali	0	0	2	9	30	3	18
GCA_000224925.2	endosymbiont of Tevnia jerichonana (vent Tica)	0	0	2	2	31	2	22
GCA_000224965.2	Bifidobacterium animalis subsp. lactis BLC1	0	1	0	16	39	13	29
GCA_000225525.2	Streptomyces zinciresistens K42	6	0	1	30	147	13	71
GCA_000225705.1	Collinsella tanakaei YIT 12063	0	0	0	16	34	6	24
GCA_000225825.2	Brachybacterium squillarum M-6-3	0	0	1	12	47	6	31
GCA_000225955.1	Rhodospirillum rubrum F11	0	0	0	6	32	3	21
GCA_000226215.2	Dietzia alimentaria 72	0	0	1	11	32	4	19
GCA_000226295.1	Chloracidobacterium thermophilum B	0	0	0	5	26	3	15
GCA_000226315.1	Micavibrio aeruginosavorus ARL-13	0	0	1	4	15	3	12
GCA_000226565.1	Glaciecola nitratireducens FR1064	0	0	0	8	42	4	27
GCA_000226625.1	Taylorella asinigenitalis MCE3	0	0	0	2	11	2	10
GCA_000226955.2	Sphingomonas elodea ATCC 31461	1	1	0	45	119	22	71
GCA_000227585.1	Candidatus Glomeribacter gigasporarum BEG34	0	0	0	1	7	1	5
GCA_000227665.3	Thiomicrospira aerophila AL3	0	0	1	1	14	1	10
GCA_000227685.3	Thioalkalivibrio paradoxus ARh 1	0	0	0	2	30	2	19
GCA_000227705.3	Thermobacillus composti KWC4	1	7	1	55	134	25	66
GCA_000227725.3	Thiorhodospira sibirica ATCC 700588	0	0	0	1	13	1	11
GCA_000227745.3	Thiocystis violascens DSM 198	0	0	0	9	39	5	24
GCA_000230655.3	Thermotoga maritima MSB8	3	2	0	13	60	11	39
GCA_000230915.2	Paenibacillus lactis 154	5	6	3	69	251	30	105
GCA_000230995.3	Mesorhizobium australicum WSM2073	0	0	1	12	62	5	31
GCA_000231035.3	Saccharomonospora iraqiensis subsp. paurometabolica YIM 90007	1	2	1	8	40	7	22
GCA_000231055.3	Saccharomonospora azurea NA-128	0	1	1	12	49	7	26
GCA_000231365.2	Fischerella thermalis JSC-11	1	2	1	9	45	7	33
GCA_000231385.3	Desulfosporosinus meridiei DSM 13257	0	0	0	11	29	4	12
GCA_000231405.3	Desulfitobacterium metallireducens DSM 15288	0	0	0	8	24	3	12
GCA_000231445.2	Commensalibacter intestini A911	0	0	1	9	23	3	14
GCA_000233595.1	Pantoea ananatis PA13	1	1	1	16	68	9	42
GCA_000233695.3	Desulfobacter postgatei 2ac9	0	0	0	4	24	2	17
GCA_000233715.3	Desulfoscipio gibsoniae DSM 7213	0	0	1	3	22	1	12
GCA_000233775.1	Thermovirga lienii DSM 17291	0	0	0	1	7	1	7
GCA_000233915.4	Pseudoxanthomonas spadix BD-a59	2	0	2	5	37	4	26
GCA_000234095.1	Selenomonas infelix ATCC 43532	0	0	0	6	17	3	13
GCA_000234135.1	Selenomonas noxia F0398	0	0	0	4	11	1	8
GCA_000234355.2	Gluconobacter morbifer G707	0	0	2	2	37	1	23
GCA_000235405.3	Fervidobacterium pennivorans DSM 9078	1	0	0	5	42	4	30
GCA_000235425.3	Pseudofrankia saprophytica	0	0	2	27	97	9	43
GCA_000235445.1	Johnsonella ignava ATCC 51276	0	0	0	2	13	2	12
GCA_000235585.1	Paenibacillus terrae HPL-003	6	7	0	77	198	31	99
GCA_000235605.1	Desulfosporosinus orientis DSM 765	0	0	0	9	37	2	16
GCA_000235665.2	Crocosphaera watsonii WH 0003	0	0	0	4	29	4	24
GCA_000235885.1	Prevotella stercorea DSM 18206	0	0	0	10	70	4	37
GCA_000236035.1	Halomonas boliviensis LC1	0	1	0	7	27	4	18
GCA_000236145.1	Fluoribacter dumoffii Tex-KL	3	0	2	12	35	6	20
GCA_000236565.2	Mesorhizobium alhagi CCNWXJ12-2	0	0	3	7	65	5	34
GCA_000236665.1	Azospira oryzae PS	0	0	1	2	16	2	13
GCA_000236685.1	Sphaerochaeta pleomorpha str. Grapes	0	0	0	13	57	8	36
GCA_000236705.1	Owenweeksia hongkongensis DSM 17368	0	0	0	8	23	4	18
GCA_000236785.2	Achromobacter arsenitoxydans SY8	0	0	1	9	39	3	26
GCA_000236805.2	Paenibacillus peoriae KCTC 3763	7	5	2	70	186	31	94
GCA_000236865.1	Senegalimassilia anaerobia JC110	0	0	0	1	6	1	4
GCA_000236925.1	Staphylococcus argenteus	0	0	0	5	19	3	13
GCA_000237085.1	Acetivibrio clariflavus DSM 19732	8	12	0	29	114	28	53
GCA_000237205.1	Simkania negevensis Z	0	0	2	3	19	3	15
GCA_000237305.1	Streptantibioticus cattleyicolor NRRL 8057 = DSM 46488	4	1	0	25	121	9	54
GCA_000237825.1	Thermanaerovibrio velox DSM 12556	0	0	0	0	10	0	10
GCA_000237845.1	Rickettsia slovaca 13-B	0	0	0	1	3	1	3
GCA_000238055.2	Oribacterium parvum ACB1	0	0	0	3	24	2	18
GCA_000238075.1	Oribacterium asaccharolyticum ACB7	0	1	0	7	35	4	25
GCA_000238135.1	Peptoanaerobacter stomatis	0	0	0	2	17	1	12
GCA_000238215.1	Tannerella forsythia 92A2	0	1	0	18	64	8	38
GCA_000238255.4	Pseudoalteromonas spongiae UST010723-006	2	0	0	11	45	5	26
GCA_000238275.4	Pseudoalteromonas undina	1	0	1	15	53	9	35
GCA_000238295.4	Pseudoalteromonas rubra	3	0	0	13	69	6	35
GCA_000238355.2	Pseudoalteromonas haloplanktis ATCC 14393	3	0	1	23	109	15	68
GCA_000238375.4	Pseudoalteromonas citrea	3	0	0	10	59	7	36
GCA_000238395.4	Pseudoalteromonas arctica A 37-1-2	2	0	1	14	60	7	41
GCA_000238915.2	Arthrobacter globiformis NBRC 12137	0	0	4	12	82	8	44
GCA_000239155.2	Actinoalloteichus spitiensis RMV-1378	7	1	0	18	89	18	59
GCA_000239275.1	Anaeroglobus geminatus F0357	0	0	0	3	11	2	9
GCA_000240225.2	Patulibacter medicamentivorans	0	0	0	16	51	5	22
GCA_000241055.1	Oenococcus kitaharae DSM 17330	0	0	1	9	30	2	17
GCA_000241265.2	Gordonia araii NBRC 100433	0	0	0	20	38	5	18
GCA_000241305.2	Gordonia effusa NBRC 100432	0	0	1	18	43	4	22
GCA_000241465.1	Sphingomonas echinoides ATCC 14820	0	2	3	20	67	12	42
GCA_000241955.1	Rahnella aquatilis CIP 78.65 = ATCC 33071	1	0	1	15	89	8	60
GCA_000242255.3	Frateuria aurantia DSM 6220	3	0	2	6	45	6	27
GCA_000242335.3	Prevotella dentalis DSM 3688	1	3	0	36	124	18	66
GCA_000242435.1	Dialister succinatiphilus YIT 11850	0	0	0	1	7	1	5
GCA_000242455.3	Singulisphaera acidiphila DSM 18658	0	0	0	28	116	8	47
GCA_000242595.3	Spirochaeta africana DSM 8902	0	0	0	10	59	7	37
GCA_000242615.3	Holophaga foetida DSM 6591	0	0	0	4	24	2	20
GCA_000242635.3	Solitalea canadensis DSM 3403	2	0	0	31	109	10	48
GCA_000242915.2	Sulfurimonas gotlandica GD1	0	0	0	3	14	2	10
GCA_000243015.1	Prevotella maculosa OT 289	3	4	0	34	112	18	63
GCA_000243035.1	Prevotella micans F0438	0	0	0	8	31	6	27
GCA_000243115.3	Niabella soli DSM 19437	0	1	1	57	237	18	100
GCA_000243135.3	Desulfitobacterium dichloroeliminans LMG P-21439	0	0	0	9	22	4	13
GCA_000243155.3	Desulfitobacterium dehalogenans ATCC 51507	1	0	0	10	26	6	16
GCA_000243215.1	Odoribacter laneus YIT 12061	0	0	0	16	71	4	38
GCA_000243235.1	Gillisia limnaea DSM 15749	0	0	1	13	61	6	38
GCA_000243335.1	Leptonema illini DSM 21528	0	0	1	10	37	6	22
GCA_000243395.3	Saccharomonospora glauca K62	0	1	1	12	53	8	33
GCA_000243675.3	Leptospira inadai serovar Lyme str. 10	0	0	1	6	32	4	21
GCA_000243695.3	Leptospira kirschneri serovar Cynopteri str. 3522 CT	0	0	1	4	26	3	17
GCA_000243715.3	Leptospira broomii serovar Hurstbridge str. 5399	0	0	1	6	31	5	22
GCA_000244895.1	Desulfosporosinus youngiae DSM 17734	0	0	0	9	26	4	15
GCA_000244955.1	Saccharomonospora marina XMU15	0	0	3	6	53	3	21
GCA_000244975.1	Saccharomonospora cyanea NA-134	0	1	1	16	73	12	42
GCA_000245015.1	Beggiatoa alba B18LD	0	0	1	2	20	2	13
GCA_000245735.2	Alishewanella jeotgali KCTC 22429	0	0	1	11	47	5	35
GCA_000245755.1	Helcococcus kunzii ATCC 51366	0	0	0	10	54	5	37
GCA_000245795.1	Facklamia languida CCUG 37842	0	0	0	2	9	1	7
GCA_000246755.1	Treponema pallidum subsp. pertenue str. SamoaD	0	0	0	0	4	0	2
GCA_000246855.1	Niastella koreensis GR20-10	9	5	1	81	314	29	131
GCA_000246895.2	Clostridium arbusti SL206	0	0	0	12	55	4	27
GCA_000246925.2	Peptoniphilus rhinitidis 1-13	0	0	0	1	5	1	5
GCA_000246945.2	Myroides injenensis M09-0166	0	0	0	7	17	3	13
GCA_000246965.2	Sporolactobacillus vineae DSM 21990 = SL153	0	0	1	4	28	3	24
GCA_000247565.1	Wigglesworthia glossinidia endosymbiont of Glossina morsitans morsitans (Yale colony)	0	0	0	0	2	0	2
GCA_000247605.1	Acetobacterium woodii DSM 1030	1	0	0	2	12	3	9
GCA_000247715.1	Gordonia polyisoprenivorans VH2	0	0	0	30	68	6	30
GCA_000247995.2	Mobilicoccus pelagius NBRC 104925	0	0	0	6	40	2	24
GCA_000248055.2	Gordonia sputi NBRC 100414	0	0	0	29	66	7	29
GCA_000250635.1	Saprospira grandis str. Lewin	0	0	0	5	23	3	12
GCA_000250875.1	Sutterella parvirubra YIT 11816	0	0	0	1	6	1	5
GCA_000252445.1	Deinococcus gobiensis I-0	0	0	0	18	61	8	41
GCA_000253015.1	Bartonella clarridgeiae 73	0	0	0	1	6	1	6
GCA_000253035.1	Parachlamydia acanthamoebae UV-7	0	0	2	1	11	1	11
GCA_000253095.1	Mycoplasma leachii 99/014/6	0	0	0	1	10	1	9
GCA_000253115.1	Thiomonas arsenitoxydans	0	0	3	5	27	2	20
GCA_000253275.1	Flavobacterium branchiophilum FL-15	0	0	1	12	42	5	34
GCA_000253375.1	Mycobacterium canettii CIPT 140010059	2	0	1	20	54	6	28
GCA_000255115.3	Desulfosporosinus acidiphilus SJ4	1	0	1	10	38	3	17
GCA_000255135.1	Marinitoga piezophila KA3	0	0	0	4	22	2	17
GCA_000255295.1	Corallococcus coralloides DSM 2259	4	0	1	25	132	12	61
GCA_000255355.1	Rickettsia helvetica C9P9	0	0	0	1	2	1	2
GCA_000255455.1	Aquimarina agarilytica ZC1	8	0	1	14	131	9	52
GCA_000255555.2	Treponema saccharophilum DSM 2985	4	0	0	12	60	8	37
GCA_000255655.1	Schlesneria paludicola DSM 18645	1	0	0	16	91	5	31
GCA_000255705.1	Zavarzinella formosa DSM 19928	5	1	0	21	95	11	37
GCA_000256565.1	Herbaspirillum lusitanum P6-12	1	0	1	4	29	5	23
GCA_000257395.1	Rickettsiella massiliensis 20B	0	0	0	1	5	1	4
GCA_000258175.1	Saccharomonospora xinjiangensis XJ-54	0	0	0	9	43	5	24
GCA_000258405.1	Ignavibacterium album JCM 16511	2	0	0	12	48	5	27
GCA_000258495.1	Pedobacter agri PB92	1	0	0	33	146	14	76
GCA_000258535.2	Paenibacillus mucilaginosus K02	13	11	2	96	344	37	123
GCA_000258575.2	Stenotrophomonas geniculata N1	2	0	1	19	60	8	36
GCA_000258765.1	Gillisia marina	0	0	0	8	29	3	20
GCA_000259075.1	Marinilabilia salmonicolor JCM 21150	9	5	1	69	224	27	92
GCA_000259275.1	Helicobacter cetorum MIT 99-5656	0	0	0	0	4	0	3
GCA_000260115.1	Joostella marina DSM 19592	0	0	4	29	108	13	58
GCA_000260135.1	Thiothrix nivea DSM 5205	2	0	0	7	43	8	26
GCA_000260835.1	Imtechella halotolerans K1	0	0	0	13	54	6	32
GCA_000260965.1	Methylophaga frappieri	0	0	1	2	17	2	13
GCA_000260985.3	Methylophaga nitratireducenticrescens	0	0	2	3	17	3	13
GCA_000261045.2	Serratia inhibens PRI-2C	4	0	1	17	76	11	40
GCA_000262045.1	Bacillus siamensis KCTC 13613	2	2	1	21	58	14	38
GCA_000262245.1	Pasteurella bettyae CCUG 2042	0	0	2	4	17	2	11
GCA_000262305.1	Shimwellia blattae DSM 4481 = NBRC 105725	2	0	1	8	42	6	29
GCA_000262345.1	Streptomyces xiaopingdaonensis	4	0	1	20	91	10	48
GCA_000262405.1	Microvirga lotononidis	1	0	1	21	71	8	36
GCA_000262445.1	Thermoanaerobacter siderophilus SR4	0	0	0	10	44	4	26
GCA_000262525.1	Leptothrix ochracea L12	0	0	0	1	1	1	1
GCA_000262545.1	Prevotella bivia DSM 20514	0	0	0	3	34	3	25
GCA_000262755.1	Bacillus methanolicus PB1	0	0	3	4	22	1	14
GCA_000263055.1	Rickettsia honei RB	0	0	0	1	5	1	5
GCA_000263675.2	Pseudomonas lactis	1	0	2	6	47	5	36
GCA_000264295.1	Rhodanobacter spathiphylli B39	0	0	1	13	41	6	30
GCA_000264315.1	Rhodanobacter fulvus Jip2	1	3	2	28	78	15	50
GCA_000264455.2	Tistrella mobilis KA081020-065	1	0	4	5	36	4	26
GCA_000264765.2	Edwardsiella anguillarum ET080813	1	0	0	9	46	6	29
GCA_000264945.2	Sphingobium indicum B90A	1	1	3	10	39	7	29
GCA_000265075.1	Nitritalea halalkaliphila LW7	1	0	0	3	26	4	21
GCA_000265245.2	Halomonas smyrnensis AAD6	0	0	0	2	29	2	17
GCA_000265295.1	Sulfurospirillum barnesii SES-3	0	0	0	4	10	2	8
GCA_000265385.1	Aequorivita sublithincola DSM 14238	0	0	1	7	21	4	15
GCA_000265405.1	Belliella baltica DSM 15883	0	5	1	20	73	18	52
GCA_000265425.1	Terriglobus roseus DSM 18391	1	4	2	33	135	16	64
GCA_000265505.1	Bernardetia litoralis DSM 6794	0	0	0	5	18	3	11
GCA_000266885.1	Turneriella parva DSM 21527	0	0	1	9	31	5	22
GCA_000266925.1	Acetomicrobium mobile DSM 13181	0	0	0	0	8	0	7
GCA_000266945.1	Desulfomonile tiedjei DSM 6799	0	0	0	10	34	3	20
GCA_000269565.1	Coprobacillus cateniformis	0	0	0	51	103	6	33
GCA_000269805.1	Actinomyces massiliensis 4401292	0	0	0	13	38	5	24
GCA_000269865.1	Fictibacillus macauensis ZFHKF-1	1	0	3	8	32	3	21
GCA_000269985.1	Kitasatospora setae KM-6054	10	4	1	33	152	16	64
GCA_000270245.1	Microlunatus phosphovorus NM-1	0	0	3	23	90	7	43
GCA_000271305.1	Hydrocarboniphaga effusa AP103	3	0	1	9	53	5	34
GCA_000272005.1	Alishewanella agri BL06	0	0	1	11	47	5	34
GCA_000273525.1	Bifidobacterium bifidum NCIMB 41171	0	0	0	9	39	7	29
GCA_000275725.1	Halomonas stevensii S18214	0	0	2	3	28	2	16
GCA_000275805.1	Scardovia wiggsiae F0424	0	0	0	5	23	3	21
GCA_000276805.1	Moritella dasanensis ArB 0140	1	0	0	3	38	4	28
GCA_000277125.1	Mycobacterium intracellulare ATCC 13950	1	0	2	25	67	5	32
GCA_000277165.1	Rickettsia prowazekii str. Chernikova	0	0	0	1	3	1	3
GCA_000277285.1	Rickettsia typhi str. TH1527	0	0	0	1	3	1	3
GCA_000277795.1	Mycoplasma wenyonii str. Massachusetts	0	0	0	0	0	0	0
GCA_000277895.2	Xanthomonas campestris pv. musacearum NCPPB 4379	8	2	1	25	92	20	63
GCA_000278095.1	Bartonella birtlesii LL-WM9	0	0	0	1	9	1	6
GCA_000278135.1	Bartonella washoeensis Sb944nv	0	0	0	0	9	0	5
GCA_000278215.1	Bartonella rattimassiliensis 15908	0	0	0	0	14	0	6
GCA_000278255.1	Bartonella melophagi K-2C	0	0	0	1	7	1	6
GCA_000279145.1	Melioribacter roseus P3M-2	2	3	0	30	125	14	72
GCA_000279995.1	Bartonella tamiae Th307	0	0	0	3	16	3	11
GCA_000280055.1	Alishewanella aestuarii B11	0	0	1	9	41	4	30
GCA_000280865.2	Streptomyces auratus AGR0001	3	0	1	21	106	9	57
GCA_000280925.3	Myxococcus hansupus	3	1	0	21	100	10	47
GCA_000281085.1	Catenovulum agarivorans YM01	5	1	0	62	244	28	108
GCA_000281175.1	Caldilinea aerophila DSM 14535 = NBRC 104270	0	0	1	29	97	10	50
GCA_000281235.1	Candidatus Mycoplasma haemolamae str. Purdue	0	0	0	0	0	0	0
GCA_000282115.1	Chryseobacterium populi	1	3	1	31	98	17	59
GCA_000283915.1	Rickettsia canadensis str. CA410	0	0	0	1	3	1	3
GCA_000284035.1	Nocardia cyriacigeorgica GUH-2	0	0	3	31	71	5	25
GCA_000284075.1	Rickettsia rhipicephali str. 3-7-female6-CWPP	0	0	0	1	4	1	4
GCA_000284115.1	Phycisphaera mikurensis NBRC 102666	2	8	1	16	92	11	57
GCA_000284155.1	Rickettsia australis str. Cutlack	0	0	0	1	3	1	3
GCA_000284275.1	Bradyrhizobium cosmicum	0	1	0	16	67	6	31
GCA_000284295.1	Actinoplanes missouriensis 431	17	6	3	67	255	29	106
GCA_000284315.1	Leptospirillum ferrooxidans C2-3	0	0	0	3	19	2	12
GCA_000284335.1	Caldisericum exile AZM16c01	0	0	0	3	10	2	7
GCA_000284355.1	Aliarcobacter butzleri ED-1	0	0	0	2	7	2	7
GCA_000284415.2	Pararhodospirillum photometricum DSM 122	0	0	0	4	21	3	15
GCA_000284515.1	Halobacillus halophilus DSM 2266	0	0	0	18	53	7	33
GCA_000284615.1	Marinobacter nauticus ATCC 49840	0	0	1	5	28	2	19
GCA_000284635.1	Helicobacter cinaedi PAGU611	0	0	0	2	9	1	6
GCA_000284835.1	Ureibacillus thermosphaericus str. Thermo-BF	0	0	1	5	13	3	9
GCA_000285495.1	Oceanobacillus massiliensis str. N'diop	0	0	3	8	31	6	22
GCA_000285515.1	Paenibacillus senegalensis JC66	0	0	1	28	90	7	38
GCA_000285555.1	Kurthia massiliensis	0	0	1	3	18	2	10
GCA_000285595.1	Kurthia senegalensis	0	0	1	4	18	2	10
GCA_000285835.2	Brevibacterium senegalense	0	0	1	3	16	3	14
GCA_000286355.1	Kocuria atrinae C3-8	0	0	0	1	12	1	10
GCA_000286675.1	Mycoplasmoides gallisepticum VA94_7994-1-7P	0	0	0	0	1	0	1
GCA_000287275.1	Candidatus Carsonella ruddii HC isolate Thao2000	0	0	0	0	0	0	0
GCA_000287335.1	secondary endosymbiont of Ctenarytaina eucalypti	0	0	0	0	1	0	1
GCA_000287355.1	secondary endosymbiont of Heteropsylla cubana	0	0	0	0	2	0	2
GCA_000287615.1	Haemophilus sputorum HK 2154	0	0	0	4	18	4	16
GCA_000292685.1	Candidatus Portiera aleyrodidarum BT-B-HRs	0	0	0	0	0	0	0
GCA_000294655.1	Magnetospirillum molischianum DSM 120	1	0	0	6	29	4	23
GCA_000295095.1	Actinomyces timonensis DSM 23838	0	0	1	7	32	5	25
GCA_000295935.2	Indibacter alkaliphilus LW1	0	2	0	26	108	13	52
GCA_000296405.1	Corynebacterium otitidis ATCC 51513	0	0	0	3	8	2	6
GCA_000296445.1	Slackia piriformis YIT 12062	0	0	0	2	5	2	5
GCA_000296465.1	Barnesiella intestinihominis YIT 11860	4	0	0	22	102	11	47
GCA_000296505.1	Schaalia turicensis ACS-279-V-Col4	0	0	0	1	15	1	13
GCA_000296695.1	Rheinheimera nanhaiensis E407-8	1	0	1	12	49	5	33
GCA_000296815.2	Fibrisoma limi BUZ 3	5	7	2	57	222	25	97
GCA_000296835.1	Lactobacillus hominis DSM 23910 = CRBIP 24.179	0	0	0	10	35	4	21
GCA_000297025.1	Lactobacillus pasteurii DSM 23907 = CRBIP 24.76	1	0	1	10	40	3	21
GCA_000297055.2	Sulfuricella denitrificans skB26	0	0	1	4	29	3	19
GCA_000297075.2	Pseudomonas oleovorans CECT 5344	0	0	3	4	22	3	14
GCA_000297115.1	Caloramator australicus RC3	0	0	0	10	41	7	30
GCA_000297255.1	Nitrolancea hollandica Lb	0	0	0	9	36	3	20
GCA_000297395.2	Micromonospora lupini str. Lupac 08	13	8	1	60	210	33	93
GCA_000297415.1	Methylacidiphilum fumariolicum SolV	0	0	2	6	30	4	23
GCA_000298075.1	Staphylococcus massiliensis CCUG 55927	0	0	1	3	13	2	10
GCA_000298195.1	Gordonia rhizosphera NBRC 16068	0	0	1	21	69	5	33
GCA_000298235.1	Gordonia namibiensis NBRC 108229	1	0	0	24	53	7	26
GCA_000298255.1	Solibacillus isronensis B3W22	0	0	1	9	23	3	15
GCA_000298295.1	Cecembia lonarensis LW9	0	1	0	16	91	8	44
GCA_000298875.1	Leuconostoc gelidum JB7	0	0	0	8	29	6	19
GCA_000299035.1	Bacillus bingmayongensis	2	0	0	18	48	5	25
GCA_000299335.2	Isoalcanivorax pacificus W11-5	0	0	2	3	26	3	12
GCA_000299355.1	Gottschalkia acidurici 9a	0	0	0	9	19	3	12
GCA_000299575.1	Oceaniovalibus guishaninsula JLT2003	0	0	0	4	30	3	23
GCA_000299895.1	Idiomarina xiamenensis 10-D-4	0	0	1	3	15	3	10
GCA_000299915.1	Gallaecimonas xiamenensis 3-C-1	2	0	0	12	46	9	32
GCA_000300005.1	Alloalcanivorax dieselolei B5	0	0	1	3	25	2	11
GCA_000300095.1	Paraburkholderia phenoliruptrix BR3459a	2	0	1	8	64	6	37
GCA_000300195.1	Clostridium tunisiense TJ	0	0	0	15	27	4	14
GCA_000300275.1	Thalassospira profundimaris WP0211	0	0	2	5	29	4	20
GCA_000300335.1	Nitratireductor pacificus pht-3B	0	0	1	5	32	4	21
GCA_000300815.1	Gayadomonas joobiniege G7	1	0	1	21	111	7	55
GCA_000300855.1	Agrobacterium albertimagni AOL15	1	0	1	12	64	9	39
GCA_000300875.1	Galbibacter marinus	0	3	1	38	112	21	66
GCA_000300915.1	Streptococcus iniae 9117	0	0	0	9	37	5	31
GCA_000300975.2	Herbaspirillum frisingense GSF30	1	0	1	5	35	4	26
GCA_000300995.1	Alcanivorax hongdengensis A-11-3	0	0	2	2	26	2	13
GCA_000301035.1	Facklamia hominis CCUG 36813	0	0	0	2	9	2	7
GCA_000302595.1	Pedobacter arcticus A12	0	0	0	27	162	7	66
GCA_000304215.1	Bifidobacterium asteroides PRL2011	0	0	0	20	50	12	35
GCA_000304455.1	Cardinium endosymbiont cEper1 of Encarsia pergandiella	0	0	0	0	2	0	2
GCA_000305935.1	Thermacetogenium phaeum DSM 12270	0	0	1	3	23	1	15
GCA_000306235.2	Leptospira fainei serovar Hurstbridge str. BUT 6	0	0	1	6	32	5	21
GCA_000306255.2	Leptospira noguchii serovar Panama str. CZ214	0	0	1	4	26	3	17
GCA_000306675.3	Leptospira mayottensis 200901116	0	0	0	4	21	3	13
GCA_000306885.1	Wolbachia endosymbiont of Onchocerca ochengi	0	0	0	0	0	0	0
GCA_000306965.1	Amphibacillus jilinensis Y1	1	5	0	42	112	24	64
GCA_000307105.1	Desulfobacula toluolica Tol2	0	0	0	5	23	2	15
GCA_000307165.1	Amphibacillus xylanus NBRC 15112	1	4	0	38	81	19	45
GCA_000307265.1	Oscillibacter ruminantium GH1	0	0	0	6	19	2	9
GCA_000307345.1	Parabacteroides merdae CL03T12C32	0	0	0	48	172	15	69
GCA_000307585.2	Thermoanaerobacterium saccharolyticum JW/SL-YS485	2	4	0	18	67	13	41
GCA_000307855.1	Schinkia azotoformans LMG 9581	0	0	0	11	32	3	17
GCA_000307875.1	Neobacillus bataviensis LMG 21833	0	0	2	24	76	9	38
GCA_000308275.2	Levyella massiliensis	0	0	0	2	12	2	9
GCA_000308295.2	Afipia birgiae 34632	0	1	4	8	38	3	14
GCA_000308315.1	Legionella tunisiensis	2	0	3	5	17	3	11
GCA_000308375.1	Nocardia aobensis NBRC 100429	0	0	0	39	82	6	26
GCA_000308415.1	Nocardia asiatica NBRC 100129	0	0	5	33	76	5	25
GCA_000308435.1	Nocardia araoensis NBRC 100135	0	0	1	31	77	5	26
GCA_000308495.1	Nocardia brevicatena NBRC 12119	0	0	1	25	62	5	24
GCA_000308575.1	Nocardia exalbida NBRC 100660	0	0	1	28	69	5	25
GCA_000308595.1	Nocardia higoensis NBRC 100133	0	0	0	27	61	5	22
GCA_000308615.1	Nocardia jiangxiensis NBRC 101359	1	0	1	43	110	7	38
GCA_000308655.1	Nocardia niigatensis NBRC 100131	1	0	2	44	106	8	31
GCA_000308675.1	Nocardia paucivorans NBRC 100373	0	0	1	26	56	5	22
GCA_000308695.1	Nocardia takedensis NBRC 100417	0	0	3	40	80	5	27
GCA_000308755.1	Nocardia pneumoniae NBRC 100136	0	0	2	28	72	5	28
GCA_000308775.1	Nocardia testacea NBRC 100365	0	0	0	31	59	5	20
GCA_000308795.1	Nocardia thailandica NBRC 100428	0	0	3	38	82	5	25
GCA_000308815.1	Nocardia concava NBRC 100430	3	0	3	49	115	9	38
GCA_000308835.1	Nocardia vinacea NBRC 16497	0	0	1	39	103	6	35
GCA_000308855.1	Nocardia veterana NBRC 100344	0	0	1	35	74	6	25
GCA_000309385.1	Nodosilinea nodulosa PCC 7104	1	1	0	9	61	7	39
GCA_000309885.1	Thermus oshimai JL-2	0	0	1	4	21	3	16
GCA_000310185.1	Thauera aminoaromatica S2	0	0	1	5	26	3	21
GCA_000310225.1	Thauera phenylacetica B4P	0	0	1	7	33	4	24
GCA_000311725.1	Robertmurraya massiliosenegalensis JC6	0	0	1	16	44	6	25
GCA_000311785.1	Brevibacillus massiliensis	0	0	1	20	42	2	14
GCA_000311825.1	Peptoniphilus grossensis ph5	0	0	0	1	6	1	5
GCA_000311845.1	Enorma massiliensis phI	0	0	0	9	25	4	18
GCA_000311865.1	Peptoniphilus obesi ph1	0	0	0	2	4	1	3
GCA_000311985.1	Kallipyga massiliensis ph2	0	0	0	3	14	3	12
GCA_000312025.1	Peptoniphilus timonensis JC401	0	0	0	1	5	1	5
GCA_000312045.1	Noviherbaspirillum massiliense JC206	0	0	0	15	47	5	27
GCA_000312105.1	Aeromicrobium massiliense JC14	3	0	0	9	38	6	25
GCA_000312125.1	Timonella senegalensis JC301	3	0	0	19	53	12	37
GCA_000312305.1	Prevotella conceptionensis 9403948	0	0	0	17	72	7	40
GCA_000312345.1	Corynebacterium timonense 5401744	0	0	0	10	26	4	17
GCA_000312365.2	Anaerococcus provencensis	0	0	0	8	38	4	28
GCA_000312405.1	Limosilactobacillus ingluviei str. Autruche 4	0	0	0	5	21	4	15
GCA_000312425.1	Reyranella massiliensis 521	2	1	1	5	50	7	29
GCA_000312445.1	Phocaeicola abscessus CCUG 55929	0	0	0	9	61	5	32
GCA_000312485.1	Yersinia massiliensis CCUG 53443	3	0	2	13	68	7	44
GCA_000312525.1	Bartonella florencae	0	0	0	1	12	1	6
GCA_000312545.1	Bartonella senegalensis OS02	0	0	0	1	10	1	7
GCA_000312565.2	Bartonella rattaustraliani AUST/NH4	0	0	0	0	10	0	6
GCA_000312665.1	Rhizobium mesoamericanum STM3625	1	1	2	13	87	9	45
GCA_000313175.2	Leptospira santarosai serovar Shermani str. LT 821	0	0	2	5	24	3	15
GCA_000313915.1	Catellicoccus marimammalium M35/04/3	0	0	0	1	12	1	10
GCA_000314005.1	Spirulina subsalsa PCC 9445	0	0	0	7	35	2	24
GCA_000314675.2	Afipia broomeae ATCC 49717	0	0	3	7	38	3	19
GCA_000314855.2	Providencia burhodogranariea DSM 19968	2	0	2	5	37	5	25
GCA_000314895.2	Providencia sneebia DSM 19967	1	0	2	8	28	6	19
GCA_000314935.1	Paraglaciecola agarilytica NO2	0	1	2	21	109	9	63
GCA_000314975.1	Aliiglaciecola lipolytica E3	0	1	1	24	88	13	57
GCA_000314995.1	Paraglaciecola arctica BSs20135	2	1	0	30	92	10	53
GCA_000315015.1	Paraglaciecola mesophila KMM 241	2	1	2	16	88	9	52
GCA_000315055.1	Paraglaciecola polaris LMG 21857	1	1	3	16	89	8	57
GCA_000315075.1	Paraglaciecola psychrophila 170	0	0	0	19	59	4	30
GCA_000315235.1	Paenibacillus popilliae ATCC 14706	0	1	0	14	33	6	21
GCA_000315365.1	Desulforamulus hydrothermalis Lam5 = DSM 18033	0	0	0	8	19	2	12
GCA_000315445.1	Alloiococcus otitis ATCC 51267	0	0	0	3	16	2	12
GCA_000315465.1	Actinobaculum massiliense ACS-171-V-Col2	0	0	0	3	24	2	20
GCA_000315565.1	Mastigocladopsis repens PCC 10914	2	0	0	12	50	8	35
GCA_000315795.1	Caenispirillum salinarum AK4	0	0	0	3	37	3	24
GCA_000316195.1	Brachyspira hampsonii 30446	0	0	0	6	23	4	14
GCA_000316515.1	Cyanobium gracile PCC 6307	0	1	1	6	33	5	26
GCA_000317105.1	Oscillatoria acuminata PCC 6304	1	1	0	9	48	9	39
GCA_000317125.1	Chroococcidiopsis thermalis PCC 7203	0	2	3	11	82	7	43
GCA_000317145.1	Chamaesiphon minutus PCC 6605	0	1	3	5	43	5	34
GCA_000317165.1	Ligilactobacillus saerimneri 30a	0	0	1	1	12	1	10
GCA_000317205.1	Fischerella muscicola PCC 7414	1	2	1	12	55	7	37
GCA_000317285.1	Chlorogloeopsis fritschii PCC 6912	1	2	0	17	70	12	42
GCA_000317475.1	Oscillatoria nigro-viridis PCC 7112	1	0	1	13	46	8	34
GCA_000317495.1	Crinalium epipsammum PCC 9333	0	0	1	15	49	8	35
GCA_000317515.1	Allocoleopsis franciscana PCC 7113	2	1	0	16	64	10	39
GCA_000317535.1	Cylindrospermum stagnale PCC 7417	1	0	0	12	46	8	36
GCA_000317575.1	Stanieria cyanosphaera PCC 7437	1	1	6	4	53	6	39
GCA_000317615.1	Dactylococcopsis salina PCC 8305	0	0	0	3	20	3	18
GCA_000317675.1	Cyanobacterium aponinum PCC 10605	1	0	2	1	23	2	18
GCA_000317695.1	Anabaena cylindrica PCC 7122	0	0	0	10	45	7	36
GCA_000317835.1	Deinococcus peraridilitoris DSM 19664	0	0	1	34	101	14	54
GCA_000318135.1	Corynebacterium durum F0235	0	0	0	11	27	5	18
GCA_000318195.2	Prevotella saccharolytica F0055	3	1	0	15	80	10	52
GCA_000318215.2	Porphyromonas catoniae F0037	0	0	0	7	34	4	23
GCA_000319245.1	Candidatus Kinetoplastibacterium blastocrithidii (ex Strigomonas culicis)	0	0	0	0	3	0	3
GCA_000319305.2	Pseudomonas bharatica CSV86	0	0	3	4	31	2	22
GCA_000319365.1	Candidatus Mycoplasma haemominutum 'Birmingham 1'	0	0	0	0	0	0	0
GCA_000319385.1	Candidatus Endolissoclinum faulkneri L2	0	0	0	0	3	0	3
GCA_000319575.2	Spiribacter salinus M19-40	0	0	0	3	14	3	11
GCA_000320345.1	Weissella ceti NC36	0	0	0	0	6	0	6
GCA_000320365.1	Moraxella macacae 0408225	0	0	0	1	12	1	6
GCA_000321005.2	Anaerococcus senegalensis JC48	0	0	0	2	15	2	13
GCA_000321025.1	Peptoniphilus senegalensis JC140	0	0	0	1	5	1	5
GCA_000321165.1	Enorma timonensis	0	0	0	13	34	5	23
GCA_000321415.2	Thioalkalivibrio nitratireducens DSM 14787	0	0	1	2	29	2	22
GCA_000325705.1	Echinicola vietnamensis DSM 17526	4	4	2	62	217	30	92
GCA_000327045.1	Thioflavicoccus mobilis 8321	0	0	0	3	32	3	23
GCA_000327285.1	Holdemania massiliensis AP2	0	0	0	30	71	7	29
GCA_000327395.2	Mycoplasma feriruminatoris	0	0	0	0	6	0	5
GCA_000328545.1	Thermoanaerobacterium thermosaccharolyticum M0795	0	2	0	24	59	14	35
GCA_000328625.1	Halobacteroides halobius DSM 5150	1	0	0	17	59	10	35
GCA_000328705.1	Saccharothrix espanaensis DSM 44229	4	0	1	18	103	8	45
GCA_000328725.1	Mycoplasmopsis cynos C142	0	0	0	1	14	1	9
GCA_000330705.1	Salinicoccus carnicancri Crm	0	0	0	4	22	4	18
GCA_000330725.2	Mariniradius saccharolyticus AK6	0	1	0	16	97	7	47
GCA_000330885.1	Rhizobium tropici CIAT 899	3	0	2	21	82	12	47
GCA_000331025.1	Maridesulfovibrio hydrothermalis AM13 = DSM 14728	0	0	0	3	23	2	16
GCA_000331065.1	Candidatus Blochmannia chromaiodes str. 640	0	0	0	0	2	0	2
GCA_000331105.1	Fibrella aestuarina BUZ 2	4	5	2	54	223	24	101
GCA_000331185.2	Streptomyces rimosus subsp. rimosus ATCC 10970	10	1	1	29	149	14	69
GCA_000331515.1	Photobacterium marinum	2	0	0	5	53	7	40
GCA_000331535.1	Fulvivirga imtechensis AK7	0	0	0	15	80	5	43
GCA_000331575.1	Calidifontibacillus oryziterrae	0	0	0	8	24	1	9
GCA_000331715.1	Lawsonia intracellularis N343	0	0	0	3	11	2	8
GCA_000331735.1	Myxococcus stipitatus DSM 14675	4	0	3	19	94	9	47
GCA_000331995.1	Thermoclostridium stercorarium subsp. stercorarium DSM 8532	0	5	0	29	91	18	58
GCA_000332155.1	Kamptonema formosum PCC 6407	0	0	1	10	40	6	32
GCA_000332215.1	Pseudanabaena biceps PCC 7429	0	1	1	4	31	4	23
GCA_000332235.1	Geminocystis herdmanii PCC 6308	0	0	1	2	21	2	18
GCA_000332295.1	Fortiea contorta PCC 7126	2	1	3	7	45	6	30
GCA_000332315.1	Prochlorothrix hollandica PCC 9006 = CALU 1027	0	0	0	4	29	4	23
GCA_000332355.1	Baaleninema simplex PCC 7105	0	0	1	6	31	5	23
GCA_000332495.2	Leptospira terpstrae serovar Hualin str. LT 11-33 = ATCC 700639	0	0	1	11	36	5	23
GCA_000332515.2	Leptospira wolbachii serovar Codice str. CDC	0	0	1	8	32	5	22
GCA_000332975.1	Gordonia aichiensis NBRC 108223	1	0	0	28	64	9	30
GCA_000333015.1	Gordonia hirsuta DSM 44140 = NBRC 16056	0	0	0	14	28	5	15
GCA_000333035.1	Gordonia sihwensis NBRC 108236	0	0	1	17	38	5	18
GCA_000333795.2	Wolbachia endosymbiont str. valsugana of Drosophila suzukii	0	0	0	1	3	1	3
GCA_000333895.2	Grimontia indica	2	0	1	10	60	7	32
GCA_000334155.1	Halalkalibacterium ligniniphilum	0	0	1	6	26	2	16
GCA_000334215.1	Halomonas jeotgali Hwa	0	0	0	2	16	2	10
GCA_000334455.1	Gordonia soli NBRC 108243	1	0	0	19	54	6	29
GCA_000334915.1	Dyella ginsengisoli LA-4	0	0	2	17	52	5	34
GCA_000335475.2	Cystobacter fuscus DSM 2262	17	4	4	64	278	33	122
GCA_000336555.1	Afipia clevelandensis ATCC 49720	0	0	2	6	28	2	15
GCA_000340375.1	Eggerthia catenaformis OT 569 = DSM 20559	0	0	0	15	38	3	21
GCA_000340435.3	Mycobacterium haemophilum DSM 44634	1	1	1	18	55	6	29
GCA_000340475.1	Oceanobacillus kimchii X50	1	0	1	23	55	12	37
GCA_000340795.1	Candidatus Kinetoplastibacterium desouzaii TCC079E	0	0	0	0	4	0	4
GCA_000340825.1	Candidatus Kinetoplastibacterium crithidii TCC036E	0	0	0	0	4	0	4
GCA_000340865.1	Candidatus Kinetoplastibacterium oncopeltii TCC290E	0	0	0	0	2	0	2
GCA_000340885.1	Clostridium saccharoperbutylacetonicum N1-4(HMT)	6	7	1	79	202	29	83
GCA_000340905.1	Candidatus Kinetoplastibacterium galatii TCC219	0	0	0	0	4	0	4
GCA_000340965.1	Nocardiopsis kunsanensis DSM 44524	1	2	0	12	53	9	32
GCA_000340985.1	Nocardiopsis valliformis DSM 45023	9	5	1	21	105	20	66
GCA_000341005.1	Nocardiopsis alkaliphila YIM 80379	7	3	0	18	77	15	45
GCA_000341025.1	Nocardiopsis salina YIM 90010	3	2	0	14	64	10	36
GCA_000341065.1	Nocardiopsis halotolerans DSM 44410	7	4	0	26	104	18	63
GCA_000341085.1	Nocardiopsis ganjiahuensis DSM 45031	9	3	0	27	106	19	64
GCA_000341105.1	Nocardiopsis potens DSM 45234	2	0	1	14	61	7	36
GCA_000341125.1	Nocardiopsis lucentensis DSM 44048	3	1	1	15	76	8	42
GCA_000341145.1	Nocardiopsis xinjiangensis YIM 90004	1	2	0	18	58	10	35
GCA_000341185.1	Nocardiopsis chromatogenes YIM 90109	4	1	1	19	78	12	51
GCA_000341205.1	Nocardiopsis baichengensis YIM 90130	5	1	1	18	69	12	44
GCA_000341245.1	Nocardiopsis halophila DSM 44494	7	1	1	17	74	14	50
GCA_000341265.1	Nocardiopsis prasina DSM 43845	5	1	0	19	74	11	44
GCA_000341345.1	Corynebacterium halotolerans YIM 70093 = DSM 44683	0	0	1	14	36	5	21
GCA_000341355.1	Bartonella australis AUST/NH1	0	0	0	0	8	0	4
GCA_000341395.1	Desulfocapsa sulfexigens DSM 10523	1	0	0	2	17	3	15
GCA_000341545.2	Nitrospina gracilis 3/211	0	0	0	2	14	2	10
GCA_000341895.1	Pseudodesulfovibrio piezophilus C1TLV30	0	0	0	2	18	2	15
GCA_000342005.1	Amycolatopsis decaplanina DSM 44594	7	0	1	30	142	10	56
GCA_000342045.1	Magnetospirillum caucaseum	0	0	0	4	21	3	20
GCA_000344135.1	Gordonia malaquae NBRC 108250	0	0	3	20	45	5	20
GCA_000344785.1	Corynebacterium callunae DSM 20147	0	0	2	11	31	4	20
GCA_000344805.1	Bradyrhizobium oligotrophicum S58	0	0	0	17	61	4	27
GCA_000346065.1	Sinorhizobium meliloti 2011	0	0	1	13	79	7	43
GCA_000346295.1	Rhodopirellula maiorica SM1	2	1	2	27	140	13	57
GCA_000346315.1	Rhodopirellula europaea SH398	1	4	1	18	115	12	55
GCA_000346485.2	Scytonema hofmannii PCC 7110	3	0	5	12	84	8	42
GCA_000346505.1	Rhodopirellula sallentina SM41	0	3	0	46	194	13	67
GCA_000346615.1	Nafulsella turpanensis ZLM-10	0	2	0	19	82	10	45
GCA_000347775.1	Marinobacter santoriniensis NKSG1	0	0	0	3	21	2	16
GCA_000348685.1	Xanthomarina gelatinilytica	0	0	0	7	17	3	11
GCA_000348725.1	Pseudobdellovibrio exovorus JSS	0	0	0	4	15	3	8
GCA_000348785.1	Ilumatobacter coccineus YM16-304	0	0	1	7	36	4	23
GCA_000348905.1	Bhargavaea cecembensis DSE10	0	0	0	6	17	3	13
GCA_000348925.1	Cesiribacter andamanensis AMV16	1	0	0	13	69	6	42
GCA_000348945.1	Paeniglutamicibacter gangotriensis Lz1y	0	0	0	7	25	3	18
GCA_000349205.1	Methylophaga lonarensis MPL	0	0	1	1	12	1	10
GCA_000349325.1	Streptomyces davaonensis JCM 4913	14	6	1	58	253	28	112
GCA_000350085.1	Mesorhizobium metallidurans STM 2683	0	0	3	6	55	4	28
GCA_000350105.1	Richelia intracellularis HH01	0	0	0	1	12	1	11
GCA_000350145.1	Ilumatobacter nonamiensis YM16-303	1	0	2	5	36	4	25
GCA_000350165.1	Halanaerobium saccharolyticum subsp. saccharolyticum DSM 6643	0	0	0	9	39	5	26
GCA_000350525.1	Leucobacter salsicius M1-8	0	0	1	4	15	4	10
GCA_000350545.1	Desulfotignum phosphitoxidans DSM 13687	0	0	0	3	35	2	24
GCA_000353565.1	Brevibacillus borstelensis AK1	0	0	2	15	36	4	17
GCA_000355675.1	Thalassolituus oleivorans MIL-1	0	0	3	3	27	3	15
GCA_000355765.4	Nitrosospira lacus	0	0	1	9	34	5	27
GCA_000355905.1	Psychroflexus gondwanensis ACAM 44	0	0	1	5	29	4	21
GCA_000359525.1	Streptomyces albidoflavus	6	0	1	21	96	10	51
GCA_000359605.1	Gracilibacillus halophilus YIM-C55.5	0	1	0	24	64	14	45
GCA_000359745.1	Rhizobium freirei PRF 81	3	0	2	19	82	11	42
GCA_000364225.2	Eubacterium plexicaudatum ASF492	0	0	0	37	97	10	43
GCA_000364285.1	Helicobacter bilis WiWa	0	0	1	0	3	0	3
GCA_000364325.1	Atopobium minutum 10063974	0	0	0	4	12	3	11
GCA_000364725.1	Candidatus Moranella endobia PCVAL	0	0	0	0	2	0	2
GCA_000364845.1	Marinobacter nanhaiticus D15-8W	1	0	2	6	46	3	29
GCA_000365025.1	Robiginitomaculum antarcticum DSM 21748	1	1	1	7	28	6	21
GCA_000367205.1	Cutibacterium avidum 44067	0	0	0	12	35	7	28
GCA_000367365.1	Streptomyces prunicolor NBRC 13075	15	3	1	66	329	30	121
GCA_000367525.2	Phycicoccus elongatus Lp2	0	0	1	8	32	4	21
GCA_000367925.1	Acinetobacter bohemicus ANC 3994	0	0	1	5	23	3	12
GCA_000367945.1	Acinetobacter proteolyticus	1	0	1	5	28	4	15
GCA_000368025.1	Acinetobacter parvus DSM 16617 = CIP 108168	0	0	2	4	19	3	12
GCA_000368565.1	Acinetobacter gerneri DSM 14967 = CIP 107464 = MTCC 9824	0	0	1	4	22	3	15
GCA_000368585.1	Acinetobacter venetianus RAG-1 = CIP 110063	0	0	2	4	26	3	14
GCA_000368805.1	Acinetobacter johnsonii ANC 3681	0	0	1	2	21	2	14
GCA_000369005.1	Acinetobacter beijerinckii CIP 110307	0	0	2	3	24	3	13
GCA_000369885.1	Acinetobacter ursingii NIPH 706	0	0	2	7	25	3	12
GCA_000371465.1	Clostridium thermobutyricum	0	0	0	16	56	5	30
GCA_000371485.1	[Clostridium] clostridioforme 90B1	0	0	0	18	67	7	34
GCA_000371765.1	Sphingomonas melonis C3	0	1	2	24	86	11	57
GCA_000371785.1	Actinopolyspora halophila DSM 43834	3	1	3	16	77	13	48
GCA_000371885.1	Amycolatopsis methanolica 239	2	0	0	16	84	10	49
GCA_000371925.1	Thiolinea disciformis DSM 14473	1	0	0	4	36	5	23
GCA_000372085.1	Corynebacterium capitovis DSM 44611	0	0	1	6	23	3	17
GCA_000372385.1	Corynebacterium ciconiae DSM 44920	0	0	0	6	22	3	18
GCA_000372445.1	Corynebacterium ulceribovis DSM 45146	0	0	0	10	26	3	17
GCA_000372465.1	Kribbella catacumbae DSM 19601	12	1	3	43	250	22	103
GCA_000372745.1	Embleya scabrispora DSM 41855	3	0	1	37	145	10	58
GCA_000372805.1	Marinobacter gelidimuriae	0	0	3	3	17	2	12
GCA_000372845.1	Methylocystis rosea SV97	0	0	2	8	26	5	19
GCA_000372865.1	Methylosarcina fibrata AML-C10	0	1	6	3	43	3	27
GCA_000372885.1	Methyloversatilis thermotolerans	1	0	1	5	22	5	16
GCA_000373105.1	Neolewinella persica DSM 23188	0	1	0	25	133	9	68
GCA_000373185.1	Prevotella paludivivens DSM 17968 = JCM 13650	3	4	0	60	152	25	82
GCA_000373205.1	Calidithermus timidus DSM 17022	0	1	1	12	47	8	31
GCA_000373265.1	Pontibacter roseus DSM 17521	0	1	1	22	71	12	45
GCA_000373365.1	Parafrankia discariae	3	0	1	19	70	11	42
GCA_000373385.1	Thiobacillus thioparus DSM 505	1	1	1	5	21	5	18
GCA_000373485.1	Dasania marina DSM 21967	0	0	1	5	23	2	14
GCA_000373545.1	Alkalispirochaeta alkalica DSM 8900	0	0	0	5	33	3	25
GCA_000373745.1	Oligella ureolytica DSM 18253	0	0	1	7	21	2	12
GCA_000373785.1	Erysipelothrix tonsillarum DSM 14972	0	0	0	6	32	4	20
GCA_000373925.1	Actinopolymorpha alba DSM 45243	4	3	6	28	172	15	79
GCA_000373965.1	Uliginosibacterium gangwonense DSM 18521	6	5	0	25	115	20	71
GCA_000373985.1	Desulfobacter curvatus DSM 3379	0	0	0	4	29	2	20
GCA_000374005.1	Kiloniella laminariae DSM 19542	0	0	4	7	29	3	18
GCA_000374025.1	Spirosoma panaciterrae DSM 21099	1	6	0	60	254	22	92
GCA_000374045.1	Segetibacter koreensis DSM 18137	2	1	2	45	194	18	81
GCA_000374065.1	Spirosoma luteum DSM 19990	1	5	2	52	197	23	92
GCA_000374085.1	Spirosoma spitsbergense DSM 19989	1	4	2	52	205	19	90
GCA_000374105.1	Kangiella aquimarina DSM 16071	0	0	1	3	14	3	11
GCA_000374125.1	Niabella aurantiaca DSM 17617	1	0	1	56	292	18	105
GCA_000374145.1	Neomegalonema perideroedes DSM 15528	0	0	0	2	19	2	17
GCA_000374165.1	Parafrankia elaeagni	1	2	0	15	70	10	42
GCA_000374285.1	Actinobacillus capsulatus DSM 19761	0	0	1	8	28	5	22
GCA_000374305.1	Actinomadura flavalba DSM 45200	0	0	0	22	69	4	27
GCA_000374325.1	Allofustis seminis DSM 15817	0	0	0	5	11	2	8
GCA_000374345.1	Weizmannia acidiproducens DSM 23148	0	0	2	6	33	3	21
GCA_000374365.1	Bacteroides gallinarum DSM 18171 = JCM 13658	1	5	0	52	173	22	83
GCA_000374405.1	Riemerella columbina DSM 16469	0	0	1	3	13	2	11
GCA_000374445.1	Actinokineospora enzanensis DSM 44649	2	0	0	11	79	7	40
GCA_000374465.1	Ahrensia kielensis DSM 5890	0	0	0	5	35	4	20
GCA_000374485.1	Algicola sagamiensis DSM 14643	2	0	2	4	37	5	26
GCA_000374525.1	Amorphus coralli DSM 19760	4	0	2	5	38	4	23
GCA_000374545.1	Anaeromusa acidaminophila DSM 3853	1	0	0	8	20	3	13
GCA_000374565.1	Siminovitchia fordii DSM 16014 = CIP 108821	0	0	1	9	28	2	12
GCA_000374585.1	Phocaeicola barnesiae DSM 18169 = JCM 13652	0	0	0	31	106	8	44
GCA_000374605.1	Campylobacter ureolyticus DSM 20703	0	0	0	2	6	1	4
GCA_000374625.1	Brachymonas chironomi DSM 19884	0	0	1	3	17	2	12
GCA_000374645.1	Arhodomonas aquaeolei DSM 8974	0	0	0	5	20	3	12
GCA_000374805.1	Chitiniphilus shinanonensis DSM 23277	2	0	0	9	67	6	30
GCA_000374825.1	Paenibacillus sanguinis 2301083 = DSM 16941	1	1	0	48	165	18	73
GCA_000374845.1	Paenibacillus terrigena DSM 21567	1	2	2	60	196	12	66
GCA_000375365.1	Corynebacterium mastitidis DSM 44356	0	0	1	12	24	4	14
GCA_000375405.1	Bacteroides propionicifaciens DSM 19291 = JCM 14649	0	0	1	17	67	8	44
GCA_000375425.1	Gracilimonas tropica DSM 19535	0	0	2	11	56	5	35
GCA_000375465.1	Balneola vulgaris DSM 17893	0	0	0	4	15	2	10
GCA_000375485.1	Desulfovibrio oxyclinae DSM 11498	0	0	0	1	17	1	13
GCA_000375545.1	Kordiimonas gwangyangensis DSM 19435 = JCM 12864	0	0	0	10	36	4	28
GCA_000375645.1	Porphyromonas bennonis DSM 23058 = JCM 16335	0	0	0	8	39	4	27
GCA_000376105.1	Asticcacaulis benevestitus DSM 16100 = ATCC BAA-896	3	4	0	71	168	26	81
GCA_000376225.1	Effusibacillus pohliae DSM 22757	0	0	2	15	35	3	17
GCA_000376245.1	Acaricomes phytoseiuli DSM 14247	0	0	0	3	15	2	12
GCA_000376265.1	Thermus igniterrae ATCC 700962	0	0	1	2	24	2	17
GCA_000376385.1	Desulfurispora thermophila DSM 16022	0	0	2	8	23	1	12
GCA_000376425.1	Thiobacillus denitrificans DSM 12475	0	0	2	4	24	3	19
GCA_000376545.2	Tritonibacter mobilis F1926	0	0	5	7	35	4	20
GCA_000376565.1	Streptomyces hokutonensis	17	7	2	73	334	32	126
GCA_000376605.1	Wolbachia endosymbiont of Drosophila simulans wHa	0	0	0	1	2	1	2
GCA_000376665.1	Meiothermus ruber DSM 1279	0	1	1	10	47	6	35
GCA_000376705.1	Cutibacterium acnes HL096PA1	0	0	0	11	42	7	32
GCA_000376785.1	Hahella ganghwensis DSM 17046	2	1	0	8	69	7	45
GCA_000376805.1	Henriciella marina DSM 19595	1	0	2	3	20	3	16
GCA_000376825.1	Demetria terragena DSM 11295	0	0	0	7	41	3	26
GCA_000376945.1	Leeia oryzae DSM 17879	0	0	1	5	28	3	17
GCA_000377005.1	Streptococcus minor DSM 17118	0	0	0	10	33	3	20
GCA_000377505.1	Paenibacillus massiliensis 2301065 = DSM 16942	3	4	0	71	196	23	83
GCA_000377665.1	Halomonas zhanjiangensis DSM 21076	0	1	0	8	41	6	31
GCA_000377705.1	Salsuginibacillus kocurii DSM 18087	0	1	0	16	37	9	23
GCA_000377745.1	Gilvimarinus chinensis DSM 19667	11	3	1	20	131	21	83
GCA_000377765.1	Gracilibacillus lacisalsi DSM 19029	3	6	1	45	126	25	69
GCA_000378005.1	Coprothermobacter platensis DSM 11748	0	0	0	4	15	3	9
GCA_000378045.1	Marinobacterium rhizophilum DSM 18822	0	0	3	5	47	4	28
GCA_000378085.1	Prevotella loescheii DSM 19665 = JCM 12249 = ATCC 15930	0	0	0	17	75	7	43
GCA_000378105.1	Rubritalea marina DSM 17716	0	1	0	7	26	6	24
GCA_000378125.1	Rudaea cellulosilytica DSM 22992	1	0	1	18	77	10	46
GCA_000378145.1	Saccharibacillus kuerlensis DSM 22868	2	0	0	51	134	18	58
GCA_000378165.1	Saccharibacter floricola DSM 15669	0	0	1	2	22	1	14
GCA_000378185.1	Salinimonas chungwhensis DSM 16280	1	1	1	23	66	15	45
GCA_000378205.1	Sediminispirochaeta bajacaliforniensis DSM 16054	0	0	0	10	51	5	28
GCA_000378225.1	Methylophilus methylotrophus DSM 46235 = ATCC 53528	1	0	1	3	26	4	20
GCA_000378245.1	Aromatoleum toluclasticum ATCC 700605	0	0	4	4	35	4	21
GCA_000378345.1	Hirschia maritima DSM 19733	1	1	1	6	43	5	37
GCA_000378365.1	Megamonas rupellensis DSM 19944	0	0	0	10	38	6	27
GCA_000378385.1	Paenibacillus daejeonensis DSM 15491	3	8	0	74	274	29	111
GCA_000378405.1	Succinimonas amylolytica DSM 2873	0	0	0	1	26	1	20
GCA_000378425.1	Cohnella laeviribosi DSM 21336	2	6	2	31	109	19	61
GCA_000378445.1	Deinococcus aquatilis DSM 23025	1	0	1	18	81	9	44
GCA_000378465.1	Elioraea tepidiphila DSM 17972	0	0	1	7	31	3	21
GCA_000378485.1	Flavobacterium rivuli WB 3.3-2 = DSM 21788	4	1	0	52	117	25	61
GCA_000378505.1	Halomonas lutea DSM 23508	0	1	2	5	50	5	35
GCA_000378625.1	Colwellia piezophila ATCC BAA-637	1	0	1	33	100	10	42
GCA_000378765.1	Psychroflexus tropicus DSM 15496	0	0	0	4	25	4	18
GCA_000378825.1	Salinispora vitiensis	5	0	1	13	57	8	33
GCA_000378965.1	Thioalkalivibrio thiocyanodenitrificans ARhD 1	0	0	1	1	23	1	16
GCA_000379025.1	Orenia marismortui DSM 5156	0	0	0	13	62	5	36
GCA_000379065.1	Salinispora mooreana	4	0	0	9	45	7	27
GCA_000379425.1	Corynebacterium lubricantis DSM 45231	0	0	3	16	43	4	22
GCA_000379445.1	Fangia hongkongensis FSC776 = DSM 21703	0	0	1	6	25	3	19
GCA_000379465.1	Sciscionella marina DSM 45152	1	0	1	29	97	11	43
GCA_000379525.1	Lamprocystis purpurea DSM 4197	2	0	0	12	48	7	28
GCA_000379545.1	Acetobacter aceti ATCC 23746	1	0	4	2	30	3	19
GCA_000379625.1	Actinomycetospora chiangmaiensis DSM 45062	7	0	0	14	62	8	34
GCA_000379645.1	Actinoplanes globisporus DSM 43857	19	8	4	98	361	32	130
GCA_000379665.1	Butyricimonas synergistica DSM 23225	0	0	0	4	29	3	19
GCA_000379685.1	Catelliglobosispora koreensis DSM 44566	13	4	4	53	248	26	94
GCA_000379705.1	Corynebacterium caspium DSM 44850	0	0	1	8	14	4	9
GCA_000379725.1	Cytophaga aurantiaca DSM 3654	13	6	1	16	85	19	52
GCA_000379765.1	Flexithrix dorotheae DSM 6795	4	4	0	54	265	25	102
GCA_000379805.1	Lewinella cohaerens DSM 23179	0	0	1	29	105	8	59
GCA_000379825.1	Longispora albida DSM 44784	2	1	1	21	75	8	39
GCA_000379845.1	Moraxella boevrei DSM 14165	0	0	0	1	10	1	6
GCA_000379945.1	Porphyromonas macacae DSM 20710 = JCM 13914	0	0	0	9	34	5	23
GCA_000379985.1	Streptococcus caballi DSM 19004	0	0	0	10	33	3	23
GCA_000380005.1	Streptococcus didelphis DSM 15616	0	0	0	6	23	4	20
GCA_000380025.1	Streptococcus entericus DSM 14446	0	0	0	9	30	7	27
GCA_000380045.1	Streptococcus marimammalium DSM 18627	0	0	0	4	15	3	15
GCA_000380105.1	Streptococcus orisratti DSM 15617	0	0	0	13	40	4	24
GCA_000380125.1	Streptococcus ovis DSM 16829	0	0	0	14	38	6	25
GCA_000380145.1	Streptococcus thoraltensis DSM 12221	0	0	0	16	44	8	29
GCA_000380165.1	Wenjunlia vitaminophila DSM 41686	2	0	0	24	127	12	62
GCA_000380185.1	Thiofilum flexile DSM 14609	0	0	1	5	35	4	22
GCA_000380245.2	Bacillus massiliigorillae	0	0	2	15	50	4	28
GCA_000380485.1	Jongsikchunia kroppenstedtii DSM 45133	0	0	0	20	40	5	19
GCA_000380505.1	Kaistia granuli DSM 23481	1	1	2	9	64	8	37
GCA_000380565.1	Microbulbifer variabilis ATCC 700307	1	0	3	11	50	4	25
GCA_000380645.1	Smaragdicoccus niigatensis DSM 44881 = NBRC 103563	0	0	3	14	60	4	27
GCA_000380965.1	Paenibacillus ginsengihumi DSM 21568	0	0	1	47	164	12	66
GCA_000380985.1	Proteiniphilum acetatigenes DSM 18083	3	3	0	42	199	21	85
GCA_000381005.1	Selenomonas bovis DSM 23594	0	0	0	8	32	4	22
GCA_000381025.1	Streptomyces sulphureus DSM 40104	4	0	1	18	90	10	49
GCA_000381065.1	Propionispira raffinosivorans DSM 20765	0	0	1	24	63	7	33
GCA_000381085.1	Thiomicrorhabdus arctica DSM 13458	1	0	2	2	19	3	14
GCA_000381125.1	Caldimonas manganoxidans ATCC BAA-369	0	0	3	2	27	2	18
GCA_000381265.1	Curvibacter lanceolatus ATCC 14669	1	0	3	9	48	5	27
GCA_000381345.1	Deinococcus apachensis DSM 19763	0	0	0	25	87	8	43
GCA_000381725.1	Fusobacterium russii ATCC 25533	0	0	0	2	8	1	7
GCA_000381745.1	Psychromonas ossibalaenae ATCC BAA-1528	1	0	0	18	107	8	52
GCA_000381765.1	[Zimmermannella] faecalis ATCC 13722	0	0	0	1	21	1	18
GCA_000381785.1	Amphritea japonica ATCC BAA-1530	0	0	0	2	14	2	9
GCA_000381885.1	Actinomadura atramentaria DSM 43919	0	0	0	27	62	4	22
GCA_000381905.1	Paenibacillus fonticola DSM 21315	2	4	0	80	207	24	78
GCA_000381965.1	Oceanimonas smirnovii ATCC BAA-899	0	0	1	4	16	2	10
GCA_000381985.1	Novispirillum itersonii subsp. itersonii ATCC 12639	1	0	3	5	30	5	23
GCA_000382065.1	[Pseudomonas] hibiscicola ATCC 19867	3	0	1	19	65	11	45
GCA_000382125.1	Eudoraea adriatica DSM 19308	0	0	0	18	81	9	47
GCA_000382165.1	Arsukibacterium perlucidum DSM 18276	0	0	2	9	38	4	27
GCA_000382205.1	Dyadobacter beijingensis DSM 21582	1	3	0	43	189	17	86
GCA_000382225.1	Hymenobacter aerophilus DSM 13606	0	0	1	12	52	5	29
GCA_000382245.1	Kushneria aurantia DSM 21353	0	0	0	5	38	3	27
GCA_000382265.1	Yoonia vestfoldensis DSM 16212	0	0	1	7	22	5	17
GCA_000382285.1	Solimonas variicoloris DSM 15731	3	0	0	7	32	6	22
GCA_000382325.1	Woodsholea maritima DSM 17123	1	0	1	5	18	4	15
GCA_000382345.1	Massilia niastensis DSM 21313	1	0	2	33	100	15	53
GCA_000382425.1	Empedobacter brevis NBRC 14943 = ATCC 43319	1	0	1	9	29	5	21
GCA_000383275.1	Paraburkholderia caledonica	1	0	1	12	69	6	36
GCA_000383415.1	Hyphomicrobium zavarzinii ATCC 27496	0	0	0	7	25	3	18
GCA_000383515.1	Mesomycoplasma hyorhinis ATCC 17981	0	0	0	0	4	0	4
GCA_000383575.1	Salinispora oceanensis	5	0	1	16	67	8	33
GCA_000383595.1	Streptomyces bottropensis ATCC 25435	16	4	0	59	232	32	111
GCA_000383775.1	Saccharomonospora halophila 8	1	1	0	6	34	7	22
GCA_000383795.1	Saccharomonospora saliphila YIM 90502	3	1	1	14	65	12	40
GCA_000383855.1	Methylobacter marinus A45	0	0	4	7	47	4	30
GCA_000383875.1	Caldibacillus debilis DSM 16016	0	0	1	12	40	7	29
GCA_000383915.1	Amycolatopsis benzoatilytica AK 16/65	4	0	0	30	132	10	58
GCA_000383955.1	Rudanella lutea DSM 19387	0	2	2	43	187	16	86
GCA_000384035.1	Actinopolyspora mortivallis DSM 44261	6	1	0	13	59	12	34
GCA_000384075.1	Methylovulum miyakonense HT12	0	0	4	6	32	4	20
GCA_000384095.1	Salinispora pacifica DSM 45546 = CNT-133	5	0	1	16	67	8	33
GCA_000384115.1	Sporichthya polymorpha DSM 43042	0	0	8	9	46	4	21
GCA_000384135.1	Succinispira mobilis DSM 6222	0	0	0	3	8	1	5
GCA_000384175.1	Streptomyces purpureus KA281	4	1	2	21	108	11	52
GCA_000384195.1	Allobaculum stercoricanis DSM 13633	0	0	0	16	36	6	20
GCA_000384215.1	Amycolatopsis alba DSM 44262	6	0	0	29	150	11	57
GCA_000384235.1	Hydrogenovibrio halophilus DSM 15072	0	0	1	2	17	2	13
GCA_000384275.1	Salinispora arenicola DSM 45545	7	0	0	13	60	10	34
GCA_000384295.1	Amycolatopsis balhimycina FH 1894	20	7	3	109	351	34	118
GCA_000384315.1	Amycolatopsis nigrescens CSC17Ta-90	5	0	3	29	150	9	56
GCA_000384395.1	Geopsychrobacter electrodiphilus DSM 16401	0	0	1	2	22	1	17
GCA_000384415.1	Cycloclasticus pugetii PS-1	0	0	1	1	13	1	9
GCA_000384655.1	Brachyspira innocens ATCC 29796	0	0	0	7	26	4	16
GCA_000384815.1	Halodesulfovibrio aestuarii DSM 17919 = ATCC 29578	0	0	0	1	11	1	10
GCA_000384965.1	Bartonella bovis 91-4	0	0	0	1	6	1	6
GCA_000385175.1	Salinicoccus albus DSM 19776	0	0	1	3	17	3	15
GCA_000385215.1	Thioalkalivibrio thiocyanoxidans ARh2	0	0	1	3	23	2	17
GCA_000385335.1	Methyloferula stellata AR4	0	1	1	6	40	5	28
GCA_000385435.1	Bartonella schoenbuchensis m07a	0	0	0	1	7	1	6
GCA_000387765.1	Caldisalinibacter kiritimatiensis	0	0	0	7	39	4	27
GCA_000388115.1	Aeromonas molluscorum 848	1	0	0	6	41	5	28
GCA_000388175.3	Holospora undulata HU1	0	0	0	1	2	1	2
GCA_000389675.2	Lactobacillus acidophilus La-14	1	0	0	9	41	3	22
GCA_000390185.1	Lunatimonas lonarensis	1	2	0	19	142	13	63
GCA_000392435.1	Candidatus Saccharimonas aalborgensis	0	0	0	2	9	2	9
GCA_000393015.1	Enterococcus faecalis EnGen0336	2	0	0	13	60	7	34
GCA_000393975.1	Enterococcus pallens ATCC BAA-351	0	0	0	39	115	7	33
GCA_000393995.1	Enterococcus haemoperoxidus ATCC BAA-382	4	0	0	21	69	5	29
GCA_000394015.1	Enterococcus moraviensis ATCC BAA-383	2	0	0	35	89	9	35
GCA_000394035.1	Enterococcus phoeniculicola ATCC BAA-412	0	0	0	49	131	12	45
GCA_000394055.1	Enterococcus caccae ATCC BAA-1240	3	0	0	23	73	6	30
GCA_000397065.2	Marinobacter lipolyticus SM19	0	0	1	8	37	2	22
GCA_000397185.1	Strawberry lethal yellows phytoplasma (CPA) str. NZSb11	0	0	0	0	1	0	1
GCA_000400485.1	Agrococcus pavilionensis RW1	0	0	1	2	27	2	19
GCA_000400635.2	Amycolatopsis keratiniphila	7	0	2	36	149	14	60
GCA_000400855.1	Mesomycoplasma hyopneumoniae 168-L	0	0	0	0	4	0	3
GCA_000400935.1	Spiroplasma chrysopicola DF-1	0	0	0	3	8	2	6
GCA_000400955.1	Spiroplasma syrphidicola EA-1	0	0	0	3	10	2	7
GCA_000402035.1	Caballeronia insecticola	1	0	0	11	66	6	37
GCA_000403135.1	Arcticibacter svalbardensis MN12-7	0	4	0	34	146	14	79
GCA_000403355.2	Adlercreutzia caecimuris B7	1	0	0	3	11	4	7
GCA_000403375.2	Paenibacillus barengoltzii G22	4	3	2	50	169	24	76
GCA_000403725.2	Corynebacterium ihumii	0	0	1	13	28	4	16
GCA_000404185.1	Corynebacterium glutamicum SCgG2	0	0	2	13	39	5	25
GCA_000406945.1	Enterococcus dispar ATCC 51266	1	0	1	17	58	6	31
GCA_000407205.1	Enterococcus villorum ATCC 700913	6	0	0	14	53	7	26
GCA_000407225.1	Enterococcus columbae DSM 7374 = ATCC 51263	0	0	0	12	36	7	24
GCA_000407285.1	Enterococcus saccharolyticus subsp. saccharolyticus ATCC 43076	1	0	0	17	52	5	22
GCA_000407365.1	Enterococcus asini ATCC 700915	0	0	1	27	74	10	39
GCA_000407605.1	Enterococcus sulfureus ATCC 49903	0	0	0	18	51	6	31
GCA_000409775.1	Halomonas anticariensis FP35 = DSM 16096	0	0	2	5	36	3	19
GCA_000410875.1	Halopseudomonas pelagia CL-AP6	1	0	1	3	23	4	16
GCA_000411175.1	Propionimicrobium lymphophilum ACS-093-V-SCH5	0	0	0	5	24	3	16
GCA_000411375.1	Corynebacterium pyruviciproducens ATCC BAA-1742	0	0	2	10	31	4	20
GCA_000412185.1	Euryhalocaulis caribicus	1	0	3	3	20	4	15
GCA_000412335.2	Cedecea davisae DSM 4568	5	0	1	17	68	8	41
GCA_000412635.1	Sphingobium bisphenolivorans	1	1	3	12	42	10	32
GCA_000412675.1	Pseudomonas putida NBRC 14164	1	0	2	3	39	3	27
GCA_000412995.1	Treponema vincentii F0403	0	0	0	9	27	4	18
GCA_000413035.1	Treponema medium ATCC 700293	0	0	0	7	25	4	18
GCA_000413055.1	Treponema maltophilum ATCC 51939	0	0	0	9	30	6	23
GCA_000413895.1	Acinetobacter rudis CIP 110305	1	0	1	5	27	4	16
GCA_000413935.1	Acinetobacter colistiniresistens	1	0	2	6	29	4	14
GCA_000416965.1	Exiguobacterium chiriqhucha RW-2	0	0	1	21	60	8	36
GCA_000416985.1	Sphingobacterium paucimobilis HER1398	0	0	1	18	74	7	33
GCA_000417735.2	Chlamydia avium	0	0	0	0	5	0	5
GCA_000418365.1	Corynebacterium terpenotabidum Y-11	0	0	0	12	24	3	14
GCA_000419445.1	Gryllotalpicola ginsengisoli DSM 22003	2	2	0	11	51	8	35
GCA_000419525.1	Leucothrix mucor DSM 2157	0	0	1	10	66	5	38
GCA_000419585.1	Salisaeta longa DSM 21114	0	0	1	4	32	3	26
GCA_000419685.1	Flavobacterium antarcticum DSM 19726	0	0	1	6	25	4	18
GCA_000420025.1	Patulibacter americanus DSM 16676	0	0	0	8	42	5	27
GCA_000420045.1	Perlucidibaca piscinae DSM 21586	0	0	1	3	17	2	9
GCA_000420065.1	Varibaculum cambriense DSM 15806	0	0	0	2	17	2	14
GCA_000420085.1	Desulfospira joergensenii DSM 10085	0	0	0	5	33	2	20
GCA_000420145.1	Paracoccus zeaxanthinifaciens ATCC 21588	0	0	0	6	35	4	22
GCA_000420245.1	Psychromonas hadalis ATCC BAA-638	1	0	2	7	56	5	35
GCA_000420265.1	Oceanicaulis alexandrii DSM 11625	0	0	1	5	15	2	11
GCA_000420285.1	Simiduia agarivorans SA1 = DSM 21679	3	0	1	18	89	9	62
GCA_000420305.1	Novosphingopyxis baekryungensis DSM 16222	0	0	3	10	36	6	26
GCA_000420325.1	Spongiibacter tropicus DSM 19543	1	0	3	1	25	2	12
GCA_000420365.1	Weissella halotolerans DSM 20190	1	0	1	0	12	1	8
GCA_000420385.1	Hippea alviniae EP5-r	0	0	0	4	13	1	7
GCA_000420425.1	Schaalia vaccimaxillae DSM 15804	0	2	1	14	39	6	20
GCA_000420485.1	Paucidesulfovibrio longus DSM 6739	0	0	0	2	15	2	14
GCA_000420525.1	Aquaspirillum serpens DSM 68	1	0	1	2	17	3	15
GCA_000420545.1	Arenimonas oryziterrae DSM 21050 = YC6267	1	0	1	4	15	4	11
GCA_000420565.1	Bifidobacterium magnum DSM 20222	0	0	0	9	27	8	23
GCA_000420605.1	Corynebacterium massiliense DSM 45435	0	0	2	11	25	5	17
GCA_000420625.1	Fodinicurvata sediminis DSM 21159	0	0	0	3	15	3	12
GCA_000420645.1	Nevskia ramosa DSM 11499	2	0	0	5	37	4	26
GCA_000420665.1	Ponticaulis koreensis DSM 19734	1	0	1	5	23	6	21
GCA_000420705.1	Hymenobacter norwichensis DSM 15439	4	5	0	71	222	28	103
GCA_000420725.1	Marinococcus halotolerans DSM 16375	0	1	1	12	41	8	29
GCA_000420745.1	Pseudorhodobacter ferrugineus DSM 5888	0	0	1	4	29	4	22
GCA_000420765.1	Sandarakinorhabdus limnophila DSM 17366	0	0	1	2	14	2	11
GCA_000420785.1	Streptococcus hyovaginalis DSM 12219	0	0	0	11	30	5	22
GCA_000420805.1	Yaniella halotolerans DSM 15476	0	0	0	0	8	0	5
GCA_000421105.1	Limisalsivibrio acetivorans	0	0	0	2	12	2	7
GCA_000421145.1	Glaciibacter superstes DSM 21135	0	0	4	23	87	9	46
GCA_000421185.1	Ornithinimicrobium pekingense DSM 21552	0	2	2	10	48	7	33
GCA_000421225.1	Ruania albidiflava DSM 18029	0	1	2	27	109	13	63
GCA_000421245.1	Serinicoccus marinus DSM 15273	0	0	0	5	42	3	30
GCA_000421265.1	Thalassospira lucentensis MCCC 1A00383 = DSM 14000	0	0	0	6	25	5	19
GCA_000421285.1	Desulfotignum balticum DSM 7044	0	0	0	2	32	2	22
GCA_000421465.1	Methylohalobius crimeensis 10Ki	0	0	3	3	39	2	26
GCA_000421505.1	[Clostridium] methoxybenzovorans SR3	2	1	0	53	200	15	74
GCA_000421525.1	Aestuariimicrobium kwangyangense DSM 21549	2	0	1	23	80	12	50
GCA_000421545.1	Agromyces italicus DSM 16388	1	0	1	17	51	9	33
GCA_000421565.1	Agromyces subbeticus DSM 16689	0	0	2	34	113	16	60
GCA_000421585.1	Thermodesulfatator atlanticus DSM 21156	0	0	0	3	13	2	8
GCA_000421605.1	Thermodesulfobacterium thermophilum DSM 1276	0	0	0	2	12	2	10
GCA_000421625.1	Thermus islandicus DSM 21543	0	0	0	3	20	3	15
GCA_000421645.1	Aurantimonas coralicida DSM 14790	1	1	2	4	46	5	29
GCA_000421665.1	Bavariicoccus seileri WCC 4188	0	0	0	10	35	4	21
GCA_000421685.1	Bifidobacterium minimum DSM 20102	0	0	0	3	20	3	17
GCA_000421705.1	Brevundimonas naejangsanensis DSM 23858	0	1	1	6	20	5	16
GCA_000421745.1	Nesterenkonia alba DSM 19423	0	1	0	8	29	5	19
GCA_000421765.1	Denitrificimonas caeni DSM 24390	0	0	1	2	15	2	10
GCA_000421825.1	Humibacter albus DSM 18994	1	0	2	26	83	10	41
GCA_000421845.1	Leucobacter chironomi DSM 19883	0	0	1	4	12	2	8
GCA_000422245.1	Desulfohalovibrio alkalitolerans DSM 16529	0	0	0	3	22	2	17
GCA_000422265.1	Kaistella palustris DSM 21579	0	0	1	6	34	5	28
GCA_000422285.1	Desulfatiglans anilini DSM 4660	0	0	1	4	32	3	18
GCA_000422305.1	Luteimonas mephitis DSM 12574	0	0	3	6	24	4	15
GCA_000422325.1	Marinospirillum minutulum DSM 6287	0	0	0	3	16	3	11
GCA_000422345.1	Spongiibacter marinus DSM 19753	1	0	3	2	22	3	13
GCA_000422365.1	Mesoflavibacter zeaxanthinifaciens DSM 18436	0	0	1	10	33	4	22
GCA_000422385.1	Microbacterium indicum DSM 19969	0	0	0	15	52	8	37
GCA_000422405.1	Microbacterium luticocti DSM 19459	0	0	1	7	29	5	25
GCA_000422425.1	Oceanospirillum beijerinckii DSM 7166	0	0	1	4	22	3	12
GCA_000422445.1	Paenibacillus assamensis DSM 18201	10	0	2	20	81	6	36
GCA_000422465.1	Paenibacillus harenae DSM 16969	8	6	3	84	291	26	96
GCA_000422505.1	Paenibacillus pinihumi DSM 23905 = JCM 16419	4	0	0	32	126	13	50
GCA_000422565.1	Desulfovibrio aminophilus DSM 12254	0	0	0	2	17	2	13
GCA_000422585.1	Hugenholtzia roseola DSM 9546	0	0	0	3	15	3	11
GCA_000422625.1	Adlercreutzia mucosicola DSM 19490	1	0	0	3	10	4	7
GCA_000422645.1	Ferrimonas futtsuensis DSM 18154	0	0	0	3	16	3	11
GCA_000422665.1	Ferrimonas senticii DSM 18821	0	0	0	4	31	4	24
GCA_000422685.1	Flavobacterium gelidilacus DSM 15343	0	0	1	7	35	4	28
GCA_000422705.1	Flavobacterium soli DSM 19725	2	1	2	25	76	16	53
GCA_000422725.1	Flavobacterium subsaxonicum WB 4.1-42 = DSM 21790	5	0	0	48	109	26	66
GCA_000422745.1	Microbacterium gubbeenense DSM 15944	0	0	1	14	50	10	40
GCA_000422765.1	Neptunomonas japonica DSM 18939	0	0	0	4	22	3	13
GCA_000422805.1	Nocardioides halotolerans DSM 19273	1	0	2	14	55	9	33
GCA_000422825.1	Nocardioides insulae DSM 17944	0	0	1	4	31	3	16
GCA_000422845.1	Oceanobacter kriegii DSM 6294	0	0	1	5	26	3	15
GCA_000422865.1	Oceanospirillum maris DSM 6286	0	0	1	3	19	3	12
GCA_000422885.1	Ottowia thiooxydans DSM 14619	0	0	2	6	29	4	18
GCA_000422945.1	Daejeonella oryzae DSM 19973	1	0	1	8	53	4	35
GCA_000422965.1	Pleomorphomonas oryzae DSM 16300	0	0	1	11	69	5	42
GCA_000422985.1	Erythrobacter cryptus DSM 12079	1	2	2	11	36	8	25
GCA_000423005.1	Gelidibacter mesophilus DSM 14095	2	0	0	26	119	12	55
GCA_000423025.1	Gordonia shandongensis DSM 45094	0	0	0	15	33	4	16
GCA_000423045.1	Christiangramia portivictoriae DSM 23547	1	0	0	12	61	6	42
GCA_000423065.1	Christiangramia echinicola DSM 19838	0	0	1	16	63	6	39
GCA_000423105.1	Halalkalibacillus halophilus DSM 18494	0	0	0	5	22	3	17
GCA_000423125.1	Haliea salexigens DSM 19537	0	0	2	6	27	3	17
GCA_000423145.1	Helcococcus sueciensis DSM 17243	0	0	0	7	35	6	31
GCA_000423185.1	Inquilinus limosus DSM 16000	1	0	2	14	92	6	48
GCA_000423205.1	Jonesia quinghaiensis DSM 15701	7	2	0	30	83	21	54
GCA_000423225.1	Kaistia adipata DSM 17808	1	1	2	7	68	7	33
GCA_000423245.1	Ligilactobacillus ceti DSM 22408	0	0	0	2	12	1	8
GCA_000423285.1	Laribacter hongkongensis DSM 14985	0	0	2	3	25	3	16
GCA_000423325.1	Lysobacter defluvii IMMIB APB-9 = DSM 18482	0	0	1	4	20	4	16
GCA_000423345.1	Marinimicrobium agarilyticum DSM 16975	11	10	0	49	196	33	98
GCA_000423425.1	Meiothermus rufus DSM 22234	0	1	1	10	38	6	25
GCA_000423445.1	Acidipropionibacterium thoenii DSM 20276	0	0	1	9	37	5	29
GCA_000423465.1	Propionicicella superfundia DSM 22317	0	0	1	9	33	3	20
GCA_000423505.1	Pseudoclavibacter soli DSM 23366	0	0	1	3	11	2	9
GCA_000423525.1	Proteocatella sphenisci DSM 23131	1	0	1	2	11	2	9
GCA_000423545.1	Pseudomonas resinovorans DSM 21078	1	0	3	3	31	4	19
GCA_000423565.1	Runella zeae DSM 19591	2	5	1	51	227	22	96
GCA_000423585.1	Salinimicrobium xinjiangense DSM 19287	2	3	1	29	98	16	61
GCA_000423605.1	Saccharospirillum impatiens DSM 12546	0	0	3	11	54	5	33
GCA_000423625.1	Pseudonocardia asaccharolytica DSM 44247 = NBRC 16224	0	0	1	9	48	6	26
GCA_000423645.1	Sediminimonas qiaohouensis DSM 21189	0	0	1	2	20	2	13
GCA_000423705.1	Stappia stellulata DSM 5886	1	0	1	6	33	5	20
GCA_000423725.1	Streptococcus devriesei DSM 19639	1	0	0	16	38	5	18
GCA_000423745.1	Streptococcus plurextorum DSM 22810	1	1	0	21	51	12	33
GCA_000423765.1	Streptococcus porci DSM 23759	1	0	1	27	57	11	34
GCA_000423785.1	Tetragenococcus muriaticus DSM 15685	0	0	0	11	26	3	12
GCA_000423805.1	Thalassobaculum salexigens DSM 19539	0	0	2	7	36	3	22
GCA_000423825.1	Thermithiobacillus tepidarius DSM 3134	0	0	2	5	25	5	22
GCA_000423845.1	Thermodesulfobacterium hveragerdense DSM 12571	0	0	0	2	13	2	11
GCA_000423865.1	Thermodesulfovibrio thiophilus DSM 17215	0	0	0	1	20	1	14
GCA_000423905.1	Thermus antranikianii DSM 12462	0	0	1	2	20	1	15
GCA_000424025.1	Clostridium paraputrificum AGR2156	0	0	0	30	87	6	34
GCA_000424065.1	Selenomonas ruminantium subsp. ruminantium ATCC 12561	0	0	0	19	44	6	25
GCA_000424105.1	Lachnospira multipara ATCC 19207	3	0	0	14	51	11	33
GCA_000424665.1	Salinimicrobium terrae DSM 17865	3	3	0	27	94	20	63
GCA_000424985.1	Arenibacter latericius DSM 15913	1	0	0	11	92	7	39
GCA_000425005.1	Solobacterium moorei DSM 22971	0	0	0	6	25	3	18
GCA_000425025.1	Streptococcus castoreus DSM 17536	0	0	0	14	38	6	28
GCA_000425065.1	Actinomadura rifamycini DSM 43936	3	0	1	39	113	9	40
GCA_000425105.1	Agrococcus lahaulensis DSM 17612	0	0	0	1	19	1	15
GCA_000425125.1	Paenibacillus taiwanensis DSM 18679	6	0	1	25	93	7	41
GCA_000425145.1	Pedobacter glucosidilyticus DSM 23534	0	3	0	51	183	16	83
GCA_000425185.1	Pleomorphomonas koreensis DSM 23070	0	1	0	11	57	6	40
GCA_000425265.1	Maridesulfovibrio zosterae DSM 11974	0	0	0	1	18	1	13
GCA_000425305.1	Psychroserpens burtonensis DSM 12212	0	0	0	6	28	5	21
GCA_000425345.1	Rheinheimera baltica DSM 14885	1	0	0	12	51	5	36
GCA_000425365.1	Rubritepida flocculans DSM 14296	4	1	1	3	23	4	14
GCA_000425385.1	Pseudoduganella violaceinigra DSM 15887	1	0	1	19	62	6	36
GCA_000425405.1	Ferrimonas kyonanensis DSM 18153	0	0	0	5	23	4	17
GCA_000425425.1	Flavobacterium daejeonense DSM 17708	0	3	0	77	214	25	89
GCA_000425445.1	Flavobacterium denitrificans DSM 15936	4	4	1	73	200	31	93
GCA_000425465.1	Flavobacterium filum DSM 17961	0	0	1	14	51	5	33
GCA_000425485.1	Flavobacterium tegetincola DSM 22377	0	0	1	7	29	3	22
GCA_000425505.1	Flavobacterium frigidarium DSM 17623	0	5	1	14	52	8	38
GCA_000425565.1	Tepidiphilus margaritifer DSM 15129	0	0	1	1	11	1	11
GCA_000425585.1	Terrimonas ferruginea DSM 30193	0	2	0	29	113	12	71
GCA_000425625.1	Stutzerimonas azotifigens DSM 17556	4	0	3	5	38	6	26
GCA_000425645.1	Gaetbulibacter saemankumensis DSM 17032	0	0	0	16	60	6	31
GCA_000425665.1	Gemella cuniculi DSM 15828	0	0	0	6	9	2	5
GCA_000425685.1	Gulosibacter molinativorax DSM 13485	0	0	0	2	19	2	17
GCA_000425705.1	Halobacillus kuroshimensis DSM 18393	0	0	1	10	50	4	32
GCA_000425725.1	Halomonas halocynthiae DSM 14573	0	0	0	2	12	2	8
GCA_000425745.1	Pseudomonas cremoricolorata DSM 17059 = NBRC 16634	0	0	1	4	33	3	28
GCA_000425785.1	Pseudomonas taiwanensis DSM 21245	1	0	2	4	38	3	28
GCA_000425805.1	Pseudomonas vranovensis DSM 16006	0	0	2	3	39	2	26
GCA_000425825.1	Jeotgalicoccus marinus DSM 19772	0	0	1	3	15	2	11
GCA_000425845.1	Jeotgalicoccus psychrophilus DSM 19085	0	0	1	3	12	2	9
GCA_000425865.1	Lacticigenium naphthae DSM 19658	0	0	1	12	40	3	19
GCA_000425905.1	Lactobacillus psittaci DSM 15354	0	0	1	3	19	2	14
GCA_000426225.1	Desulforegula conservatrix Mb1Pa	0	0	0	3	11	3	10
GCA_000426305.1	Anaerovorax odorimutans DSM 5092	0	0	0	7	25	1	9
GCA_000426365.1	Arenimonas composti TR7-09 = DSM 18010	0	0	1	2	16	2	12
GCA_000426385.1	Arsenicicoccus bolidensis DSM 15745	0	0	4	14	59	5	36
GCA_000426425.1	Bifidobacterium thermacidophilum subsp. thermacidophilum DSM 15837	2	0	0	11	36	11	29
GCA_000426445.1	Brevibacterium album DSM 18261	0	0	1	2	17	2	11
GCA_000426465.1	Epilithonimonas caeni DSM 17710	1	3	1	33	90	16	50
GCA_000426505.1	Nisaea denitrificans DSM 18348	0	0	4	6	28	3	12
GCA_000426525.1	Nocardioides alkalitolerans DSM 16699	3	1	0	4	36	6	28
GCA_000426565.1	Prevotella albensis DSM 11370 = JCM 12258	2	6	0	32	84	20	49
GCA_000426625.1	Psychrilyobacter atlanticus DSM 19335	0	0	0	6	31	5	25
GCA_000426645.1	Nakamurella lactea DSM 19367	0	0	0	30	110	9	48
GCA_000426685.1	Solimonas flava DSM 18980	2	0	0	6	34	5	24
GCA_000426705.1	Spirochaeta cellobiosiphila DSM 17781	1	1	0	24	74	14	51
GCA_000426725.1	Sporocytophaga myxococcoides DSM 11118	19	4	0	27	129	21	62
GCA_000426745.1	Veillonella montpellierensis DSM 17217	0	0	0	3	7	2	6
GCA_000426765.1	Vibrio litoralis DSM 17657	1	0	1	5	53	6	43
GCA_000426825.1	Thermonema rossianum DSM 10300	0	0	0	4	11	3	8
GCA_000426905.1	Dolichospermum circinale AWQC131C	0	0	0	2	25	2	21
GCA_000427095.1	Chthonomonas calidirosea T49	3	1	1	28	110	11	57
GCA_000427335.1	Winogradskyella psychrotolerans RS-3	1	0	1	16	63	6	38
GCA_000427365.1	Rikenella microfusus DSM 15922	0	0	0	22	78	6	40
GCA_000427385.1	Methylocaldum szegediense O-12	0	0	4	9	48	5	29
GCA_000427405.1	Flectobacillus major DSM 103	3	0	0	31	147	15	73
GCA_000427425.1	Caldanaerobius polysaccharolyticus DSM 13641	1	2	1	32	96	14	44
GCA_000427445.1	Methylocapsa acidiphila B2	0	0	2	7	31	3	19
GCA_000427465.1	Sinorhizobium arboris LMG 14919	1	0	2	11	78	8	46
GCA_000427565.1	Carboxydothermus ferrireducens DSM 11255	0	0	0	5	11	1	7
GCA_000427625.1	Methylobacter luteus IMV-B-3098	0	0	4	2	32	1	21
GCA_000427645.1	Sphingomonas phyllosphaerae FA2	0	1	1	34	114	19	68
GCA_000427665.1	Geminicoccus roseus DSM 18922	3	1	3	5	71	7	33
GCA_000427785.1	Massilia alkalitolerans DSM 17462	0	1	4	58	145	24	71
GCA_000427825.1	Thermocrispum municipale DSM 44069	2	0	2	9	51	6	29
GCA_000427865.1	Corynebacterium sputi DSM 45148	0	0	1	12	28	3	15
GCA_000427885.1	Glycomyces tenuis DSM 44171	20	10	2	61	217	32	90
GCA_000427905.1	Thermocrispum agreste DSM 44070	3	0	1	6	41	5	25
GCA_000427965.1	Olivibacter sitiensis DSM 17696	0	4	1	42	155	22	77
GCA_000428045.1	Sedimenticola selenatireducens DSM 17993	0	0	3	6	27	3	16
GCA_000428065.1	Shimazuella kribbensis DSM 45090	0	0	1	7	21	3	12
GCA_000428125.1	Bacteroides graminisolvens DSM 19988 = JCM 15093	2	5	0	68	172	21	82
GCA_000428145.1	Chitinilyticum litopenaei DSM 21440	1	0	0	6	43	4	22
GCA_000428465.1	Chitinimonas koreensis DSM 17726	2	0	3	5	58	5	31
GCA_000428485.1	Epilithonimonas tenax DSM 16811	1	2	2	17	50	12	37
GCA_000428525.1	Hellea balneolensis DSM 19091	1	1	0	7	31	6	24
GCA_000428725.1	Psychromonas aquimarina ATCC BAA-1526	3	0	0	18	102	10	56
GCA_000428745.1	Veillonella magna DSM 19857	0	0	1	3	7	2	6
GCA_000428765.1	Brevundimonas aveniformis DSM 17977	0	1	1	6	20	5	16
GCA_000428785.1	Conchiformibius kuhniae DSM 17694	0	0	0	1	7	1	6
GCA_000428805.1	Corynebacterium freiburgense DSM 45254	0	0	0	11	30	5	18
GCA_000428825.1	Desulfomicrobium escambiense DSM 10707	0	0	0	2	13	2	11
GCA_000428845.1	Dyadobacter alkalitolerans DSM 23607	0	1	0	30	154	13	74
GCA_000428885.1	Geothrix fermentans DSM 14018	0	0	0	6	15	4	12
GCA_000428905.1	Glaciecola pallidula DSM 14239 = ACAM 615	0	0	0	8	38	4	27
GCA_000428945.1	Hamadaea tsunoensis DSM 44101	13	9	3	87	328	29	113
GCA_000428985.1	Marinobacterium litorale DSM 23545	0	0	1	2	20	2	13
GCA_000429005.1	Novosphingobium acidiphilum DSM 19966	0	0	0	13	51	7	37
GCA_000429025.1	Pseudonocardia spinosispora DSM 44797	0	0	1	14	70	4	32
GCA_000429045.1	Salinarimonas rosea DSM 21201	0	0	1	3	42	3	34
GCA_000429065.1	Silanimonas lenta DSM 16282	0	0	0	2	18	2	15
GCA_000429085.1	Streptomyces flavidovirens DSM 40150	12	0	0	27	126	19	68
GCA_000429105.1	Schaalia suimastitidis DSM 15538	0	0	0	9	34	6	24
GCA_000429125.1	Aequorivita capsosiphonis DSM 23843	0	0	1	8	24	5	18
GCA_000429145.1	Aestuariibacter salexigens DSM 15300	0	0	0	10	45	3	27
GCA_000429185.2	Actinoalloteichus caeruleus DSM 43889	8	2	2	19	95	18	61
GCA_000429225.1	Actinomyces dentalis DSM 19115	0	0	0	17	43	6	25
GCA_000429245.1	Schaalia georgiae DSM 6843	0	0	0	7	32	3	22
GCA_000429265.1	Actinomyces gerencseriae DSM 6844	0	0	0	17	47	6	26
GCA_000429305.1	Desulfovibrio inopinatus DSM 10711	1	0	0	3	36	4	27
GCA_000429325.1	Fundidesulfovibrio putealis DSM 16056	1	0	1	5	27	4	18
GCA_000429345.1	Desulfovirgula thermocuniculi DSM 16036	0	0	0	6	22	1	11
GCA_000429365.1	Pseudodonghicola xiamenensis DSM 18339	0	0	3	4	28	3	15
GCA_000429425.1	Algoriphagus mannitolivorans DSM 15301	0	1	0	10	83	6	47
GCA_000429445.1	Algoriphagus terrigena DSM 22685	2	3	0	28	131	18	72
GCA_000429465.1	Algoriphagus vanfongensis DSM 17529	2	0	1	16	95	11	47
GCA_000429485.1	Aliagarivorans marinus DSM 23064	10	2	0	22	105	18	58
GCA_000429505.1	Aliagarivorans taiwanensis DSM 22990	8	2	0	20	91	14	54
GCA_000429525.1	Alicyclobacillus contaminans DSM 17975	0	0	0	9	28	4	18
GCA_000429545.1	Arenibacter certesii DSM 19833	1	0	2	24	134	8	48
GCA_000429585.1	Atopococcus tabaci DSM 17538	0	0	0	10	36	4	21
GCA_000429605.1	Azonexus hydrophilus DSM 23864	0	0	0	3	17	3	13
GCA_000429625.1	Azospirillum halopraeferens DSM 3675	1	0	2	14	56	6	32
GCA_000429645.1	Niveispirillum irakense DSM 11586	1	0	1	37	101	16	65
GCA_000429665.1	Azovibrio restrictus DSM 23866	0	0	0	4	18	2	12
GCA_000429685.1	Salibacterium aidingense DSM 18341	0	2	1	21	64	11	39
GCA_000429705.1	Alteribacter aurantiacus DSM 18675	0	0	0	16	59	6	36
GCA_000429725.1	Alkalicoccus chagannorensis DSM 18086	0	1	0	9	44	6	31
GCA_000429765.1	Gemmobacter nectariphilus DSM 15620	0	0	1	4	28	4	18
GCA_000429785.1	Chitinibacter tainanensis DSM 15459	0	0	0	6	39	4	21
GCA_000429825.1	Cohnella thermotolerans DSM 17683	5	2	3	43	143	22	66
GCA_000429845.1	Comamonas composti DSM 21721	1	0	1	6	28	5	21
GCA_000429865.1	Cucumibacter marinus DSM 18995	0	0	0	7	36	4	26
GCA_000429925.1	Desulfatirhabdium butyrativorans DSM 18734	0	0	0	5	18	3	16
GCA_000429945.1	Desulfogranum japonicum DSM 18378	0	0	0	4	26	2	20
GCA_000429965.1	Desulfogranum mediterraneum DSM 13871	0	0	0	4	21	3	15
GCA_000429985.1	Maridesulfovibrio bastinii DSM 16055	0	0	0	2	17	2	15
GCA_000430005.1	Desulfovibrio cuneatus DSM 11391	0	0	0	1	13	1	12
GCA_000430025.1	Flavobacterium suncheonense GH29-5 = DSM 17707	0	0	1	8	21	4	15
GCA_000430045.1	Calidithermus chliarophilus DSM 9957	0	1	1	18	68	10	42
GCA_000430505.1	Eisenibacter elegans DSM 3317	0	0	0	8	19	4	11
GCA_000430525.1	Prevotella corporis DSM 18810 = JCM 8529	0	0	0	3	21	3	19
GCA_000430545.1	Tenacibaculum ovolyticum DSM 18103	0	0	0	2	27	2	17
GCA_000430585.1	Alicyclobacillus herbarius DSM 13609	0	1	1	13	64	8	39
GCA_000430605.1	Anaeroarcus burkinensis DSM 6283	1	0	0	10	22	4	14
GCA_000430625.1	Aneurinibacillus terranovensis DSM 18919	0	0	2	19	42	3	19
GCA_000430645.1	Aquimarina latercula DSM 2041	8	3	2	25	144	12	75
GCA_000430685.1	Tuberibacillus calidus DSM 17572	0	0	0	13	33	6	18
GCA_000430705.1	Arthrobacter castelli DSM 16402	0	1	3	8	53	5	27
GCA_000430725.1	Azohydromonas australica DSM 1124	0	0	1	20	77	6	34
GCA_000430745.1	Fictibacillus gelatini DSM 15865	0	0	1	9	38	3	22
GCA_000430765.1	Peribacillus kribbensis DSM 17871	0	1	0	33	84	10	38
GCA_000430785.1	Ectobacillus panaciterrae DSM 19096	0	0	1	22	46	4	23
GCA_000430805.1	Chitinilyticum aquatile DSM 21506	0	0	0	7	40	3	18
GCA_000430825.1	Chryseobacterium daeguense DSM 19388	1	1	3	29	93	17	56
GCA_000430845.1	Chryseobacterium gregarium DSM 19109	1	2	0	39	98	18	57
GCA_000430885.1	Desulfotruncus alcoholivorax DSM 16058	0	0	0	8	26	1	11
GCA_000430995.1	Thermobrachium celere DSM 8682	0	0	0	11	37	5	25
GCA_000439105.1	Terrisporobacter glycolicus ATCC 14880 = DSM 1288	0	0	0	13	30	2	12
GCA_000439255.1	Salmonella bongori N268-08	1	0	1	12	64	8	40
GCA_000439375.1	Tatumella saanichensis	0	0	2	7	34	4	19
GCA_000439435.1	Spiroplasma taiwanense CT-1	0	0	0	1	2	1	2
GCA_000439455.1	Spiroplasma diminutum CUAS-1	0	0	0	5	12	2	7
GCA_000439775.1	Anaplasma phagocytophilum str. JM	0	0	0	0	0	0	0
GCA_000439895.1	Tatumella ptyseos ATCC 33301	1	0	2	7	40	4	24
GCA_000441555.1	Candidatus Profftella armatura	0	0	0	0	0	0	0
GCA_000442255.1	Salipiger mucosus DSM 16094	3	0	3	7	56	6	29
GCA_000442275.2	Litoreibacter arenae DSM 19593	0	0	2	5	31	3	18
GCA_000442315.1	Rubellimicrobium thermophilum DSM 16684	0	0	2	3	35	3	26
GCA_000442645.1	Corynebacterium maris DSM 45190	0	0	0	13	29	3	17
GCA_000442985.1	Agrobacterium fabacearum P4	1	1	0	11	70	9	44
GCA_000443165.1	Thauera terpenica 58Eu	0	0	2	7	30	3	18
GCA_000444875.1	Streptomyces collinus Tu 365	4	0	1	34	147	10	68
GCA_000444995.1	Paracoccus aminophilus JCM 7686	0	0	1	7	31	4	17
GCA_000445065.1	Sphingobium quisquiliarum P25	1	1	4	10	54	7	34
GCA_000445105.1	Sphingobium lactosutens DS20	0	0	5	24	82	14	49
GCA_000445125.1	Novosphingobium lindaniclasticum LE124	1	0	3	28	87	15	50
GCA_000445445.1	Sporomusa ovata DSM 2662	0	0	0	12	35	2	14
GCA_000445475.1	Sulfurimonas hongkongensis	0	0	1	3	18	2	12
GCA_000447205.1	Sphingobium ummariense RL-3	0	1	3	29	75	15	46
GCA_000447675.1	Treponema pedis str. T A4	0	0	0	3	16	2	12
GCA_000452845.2	Pseudomonas avellanae	3	0	2	10	55	7	39
GCA_000454025.1	Amycolatopsis mediterranei RB	21	9	0	93	345	34	121
GCA_000454065.1	Brevibacillus thermoruber 423	0	0	1	12	37	3	19
GCA_000454545.1	Xanthomonas cassavae CFBP 4642	8	2	1	27	107	20	71
GCA_000454725.1	Chlamydia ibidis 10-1398/6	0	0	0	0	5	0	5
GCA_000455225.1	Megasphaera massiliensis	0	0	0	3	21	1	13
GCA_000455265.1	Paenibacillus antibioticophila	5	2	1	82	215	26	84
GCA_000455285.1	Candidatus Stoquefichus massiliensis AP9	0	0	0	52	85	6	26
GCA_000455485.2	Gorillibacterium massiliense	11	6	2	66	200	31	84
GCA_000455525.1	Candidatus Microthrix parvicella RN1	1	0	0	13	41	7	23
GCA_000455605.1	Flavobacterium indicum GPTSA100-9 = DSM 17447	0	0	0	10	28	4	18
GCA_000455825.1	Microbacterium maritypicum MF109	0	0	0	11	44	5	28
GCA_000465575.1	Pseudomonas chengduensis	0	0	3	3	36	2	26
GCA_000466965.1	Limimaricola cinnabarinus LL-001	1	0	2	2	52	3	35
GCA_000466985.1	Brevundimonas abyssalis TAR-001	0	2	1	15	36	9	25
GCA_000467125.1	Vibrio proteolyticus NBRC 13287	1	0	1	5	45	6	35
GCA_000468015.1	Ruminococcus callidus ATCC 27760	12	4	0	17	76	18	43
GCA_000468135.1	Prevotella pleuritidis F0068	0	0	0	8	44	4	30
GCA_000468495.1	Megalodesulfovibrio gigas DSM 1382 = ATCC 19364	0	0	0	3	17	2	13
GCA_000468535.1	Peptoniphilus mikwangii	0	0	0	2	5	1	4
GCA_000468615.2	Cellulophaga baltica 18	2	1	0	24	110	13	67
GCA_000468635.1	Prevotella baroniae F0067	1	1	0	19	87	9	48
GCA_000468955.1	Lactococcus cremoris subsp. cremoris KW2	2	1	0	17	53	11	33
GCA_000469155.1	Candidatus Micropelagos thuwalensis	0	0	0	3	14	2	10
GCA_000469325.1	Schleiferilactobacillus shenzhenensis LY-73	0	0	1	30	107	11	54
GCA_000469465.1	Gemella bergeri ATCC 700627	0	0	0	2	7	1	6
GCA_000469585.1	Chrysiogenes arsenatis DSM 11915	0	0	0	3	15	3	11
GCA_000469665.2	Holospora obtusa F1	0	0	0	1	4	1	4
GCA_000470255.1	Kingella kingae KK12	0	0	0	1	8	1	7
GCA_000470775.1	Leifsonia xyli subsp. cynodontis DSM 46306	0	0	0	5	34	3	22
GCA_000471025.2	Chlamydia gallinacea 08-1274/3	0	0	0	0	5	0	5
GCA_000471625.1	Psychrobacter aquaticus CMS 56	0	0	1	2	15	2	9
GCA_000471645.3	Candidatus Schmidhempelia bombi str. Bimp	0	0	0	3	18	2	13
GCA_000472525.1	Paraburkholderia dilworthii	1	0	0	9	61	6	37
GCA_000472665.1	Acetobacterium dehalogenans DSM 11527	1	0	0	2	19	3	13
GCA_000472825.1	Paraburkholderia mimosarum LMG 23256 = NBRC 106338	1	1	1	15	64	7	39
GCA_000472905.1	Alicyclobacillus pomorum DSM 14955	0	0	1	19	50	5	21
GCA_000472965.1	Bradyrhizobium murdochi	0	1	1	16	64	5	30
GCA_000473085.1	Azorhizobium doebereinerae UFLA1-100	1	0	3	6	41	4	25
GCA_000473145.1	Leisingera daeponensis DSM 23529	0	0	2	4	23	3	13
GCA_000473165.1	Leisingera aquimarina DSM 24565	0	0	3	6	31	3	15
GCA_000473205.1	Pseudophaeobacter arcticus DSM 23566	0	0	3	4	41	3	19
GCA_000473225.1	Sedimentitalea nanhaiensis DSM 24252	0	0	3	4	27	2	12
GCA_000473245.1	Bacillus infantis NRRL B-14911	0	0	0	21	74	9	45
GCA_000473365.1	Adhaeribacter aquaticus DSM 16391	4	3	1	40	124	21	68
GCA_000473765.1	Rhodonellum psychrophilum GCM71 = DSM 17998	0	4	1	28	118	17	60
GCA_000473895.1	Rubidibacter lacunae KORDI 51-2	0	0	0	3	21	2	15
GCA_000473995.1	Clostridium saccharobutylicum DSM 13864	3	3	0	25	76	14	43
GCA_000474275.2	Alkalihalophilus marmarensis DSM 21297	0	0	0	14	35	5	21
GCA_000474745.1	Chitinivibrio alkaliphilus ACht1	7	2	0	5	40	9	23
GCA_000474765.1	Pseudomonas piscis	1	0	2	4	40	4	30
GCA_000474945.1	Solimonas soli DSM 21787	3	0	1	4	37	5	26
GCA_000477415.1	Mycoplasma parvum str. Indiana	0	0	0	0	0	0	0
GCA_000477435.1	Candidatus Symbiobacter mobilis CR	0	0	0	3	20	2	17
GCA_000477535.1	Prevotella salivae F0493	1	0	0	22	90	11	56
GCA_000478195.2	Lyngbya aestuarii BL J	0	0	1	10	54	7	39
GCA_000478565.1	Methyloversatilis universalis Fam500	0	0	2	6	26	5	19
GCA_000478605.2	Streptomyces thermolilacinus SPC6	8	1	0	28	113	19	67
GCA_000478885.1	Adlercreutzia equolifaciens DSM 19450	1	0	0	4	9	4	6
GCA_000479045.1	Cetobacterium somerae ATCC BAA-474	0	0	0	10	48	5	34
GCA_000482365.1	Porphyromonas uenonis DSM 23387 = JCM 13868	0	0	0	1	11	1	10
GCA_000482465.1	Runella limosa DSM 17973	1	2	1	48	198	19	92
GCA_000482485.1	Paucisalibacillus globulus DSM 18846	0	0	1	16	45	5	27
GCA_000482705.1	Glycomyces arizonensis DSM 44726	16	11	1	63	202	38	92
GCA_000482725.1	Psychromonas arctica DSM 14288	1	0	1	7	48	6	35
GCA_000482785.1	Derxia gummosa DSM 723	0	0	0	8	41	5	30
GCA_000482805.1	Deinococcus murrayi DSM 11303	0	0	0	6	31	5	25
GCA_000482825.1	Thermodesulfovibrio islandicus DSM 12570	0	0	0	3	17	3	12
GCA_000482845.1	Anaerobiospirillum succiniciproducens DSM 6400	0	0	0	2	23	2	16
GCA_000482865.1	Actinokineospora inagensis DSM 44258	2	0	0	9	66	5	33
GCA_000483125.1	Atopobium fossor DSM 15642	0	0	0	3	10	2	9
GCA_000483485.1	Thiomicrorhabdus chilensis DSM 12352	0	0	3	1	19	1	13
GCA_000484535.1	Gloeobacter kilaueensis JS1	0	0	0	11	41	4	28
GCA_000484635.1	Comamonas badia DSM 17552	0	0	2	2	19	2	15
GCA_000484695.1	Salinispora cortesiana	6	0	0	12	59	9	34
GCA_000485845.1	Rickettsia gravesii BWI-1	0	0	0	1	3	1	3
GCA_000485905.1	Spiribacter curvatus	0	0	0	3	15	3	12
GCA_000487995.2	Mucispirillum schaedleri ASF457	0	0	0	0	8	0	5
GCA_000488215.1	Acinetobacter nectaris CIP 110549	0	0	1	6	31	3	18
GCA_000488275.1	Acinetobacter brisouii CIP 110357	0	0	1	8	27	4	14
GCA_000494755.1	Actinoplanes friuliensis DSM 7358	14	7	1	65	264	28	105
GCA_000495255.1	Candidatus Phytoplasma tritici	0	0	0	0	0	0	0
GCA_000495435.3	Youngiibacter fragilis 232.1	0	0	1	21	50	4	30
GCA_000496075.1	Lutibaculum baratangense AMV1	1	0	2	5	41	4	30
GCA_000496595.1	Candidatus Liberibacter americanus str. Sao Paulo	0	0	0	0	3	0	2
GCA_000496735.2	Methyloglobulus morosus KoM1	0	0	4	6	36	4	25
GCA_000497245.1	Sporolactobacillus laevolacticus DSM 442	1	0	1	5	46	4	28
GCA_000497425.1	Streptomyces niveus NCIMB 11891	11	2	0	46	201	17	88
GCA_000497445.1	Streptomyces roseochromogenus subsp. oscitans DS 12.976	7	2	1	38	177	15	80
GCA_000498475.1	Flavobacterium cauense R2A-7	0	0	1	10	24	4	16
GCA_000498495.1	Flavobacterium enshiense DK69	0	0	1	11	26	4	18
GCA_000498535.1	Flavobacterium limnosediminis JC2902	0	0	1	8	24	4	17
GCA_000498575.2	Pseudomonas taeanensis MS-3	0	0	1	2	28	2	19
GCA_000498975.2	Pseudomonas soli	1	0	4	5	43	4	29
GCA_000499525.1	[Clostridium] dakarense	0	0	0	19	55	6	31
GCA_000499665.2	Rickettsia monacensis	0	0	0	1	3	1	3
GCA_000500045.1	Borrelia persica No12	0	0	0	2	7	1	6
GCA_000500065.1	Borrelia hispanica CRI	0	0	0	2	7	1	6
GCA_000500935.1	Spiroplasma apis B31	0	0	0	5	12	2	6
GCA_000503215.1	Pseudomonas canadensis	1	0	2	6	45	5	36
GCA_000503895.1	Hyphomicrobium nitrativorans NL23	0	0	0	6	21	2	14
GCA_000504085.1	Pseudothermotoga elfii DSM 9442 = NBRC 107921	0	1	0	13	41	7	28
GCA_000504105.1	Pseudothermotoga hypogea DSM 11164 = NBRC 106472	0	1	0	8	40	6	26
GCA_000504145.1	Bacillus cihuensis	0	0	0	21	61	6	32
GCA_000504245.1	Haloechinothrix halophila YIM 93223	0	0	0	0	1	0	1
GCA_000504285.1	Actinospica robiniae DSM 44927	0	0	0	2	9	2	7
GCA_000504305.1	Cupidesulfovibrio termitidis HI1	0	0	0	0	0	0	0
GCA_000504525.1	Ligilactobacillus equi DPC 6820	0	0	0	3	16	3	11
GCA_000504585.2	Pandoraea pnomenusa	1	0	0	3	32	3	19
GCA_000505545.1	Kurthia huakuii LAM0618	0	0	1	5	20	2	11
GCA_000505725.1	Francisella orientalis LADL 07-285A	1	0	1	1	13	2	13
GCA_000506865.1	Pelistega indica	0	0	0	4	14	3	11
GCA_000507245.1	Salinispira pacifica	0	2	0	15	65	8	43
GCA_000507845.1	Helicobacter macacae MIT 99-5501	0	0	0	1	4	1	4
GCA_000508165.1	Marinomonas profundimaris	0	0	1	5	36	4	27
GCA_000508225.1	Ehrlichia muris AS145	0	0	0	0	0	0	0
GCA_000508245.1	Mycoplasma ovis str. Michigan	0	0	0	0	0	0	0
GCA_000510645.1	Thermicanus aegyptius DSM 12793	0	0	2	17	55	7	31
GCA_000510805.1	Ignatzschineria larvae DSM 13226	0	0	1	0	10	0	6
GCA_000511175.1	Sediminibacterium salmoneum NBRC 103935	1	0	2	14	57	8	39
GCA_000511305.1	Rhodococcus pyridinivorans SB3094	2	0	2	26	70	7	29
GCA_000511355.1	Leisingera methylohalidivorans DSM 14336	0	0	0	6	25	3	13
GCA_000511935.2	Zhouia amylolytica AD3	0	0	0	22	106	6	44
GCA_000511955.1	[Clostridium] ultunense DSM 10521	0	0	0	7	21	3	13
GCA_000512145.2	Borrelia parkeri HR1	0	0	0	2	6	1	5
GCA_000512205.2	Sphingomonas sanxanigenens DSM 19645 = NX02	1	2	5	39	134	21	70
GCA_000512235.1	Syntrophorhabdus aromaticivorans UI	0	0	0	4	30	2	15
GCA_000512295.1	Fructilactobacillus florum 8D	0	0	1	0	9	0	5
GCA_000512735.1	Thermocrinis ruber	0	0	0	2	13	1	9
GCA_000512915.1	Barnesiella viscericola DSM 18177	0	1	0	22	85	11	44
GCA_000513095.1	Halalkalibacter wakoensis JCM 9140	1	3	2	17	45	8	24
GCA_000513115.1	Alkalihalobacillus hemicellulosilyticus JCM 9152	2	6	2	59	158	30	77
GCA_000513135.1	Halalkalibacter akibai JCM 9157	2	7	1	31	101	20	54
GCA_000513195.1	Bacteroides timonensis	6	12	0	128	359	33	114
GCA_000513275.1	Paenibacillus gorillae	2	0	0	44	139	12	50
GCA_000513295.1	Magnetospirillum gryphiswaldense MSR-1 v2	1	0	0	7	22	4	18
GCA_000513475.1	Candidatus Babela massiliensis	0	0	0	2	2	1	1
GCA_000513835.1	Pseudomonas thermotolerans J53	0	0	1	3	22	3	15
GCA_000514815.1	Salinispora fenicalii	6	0	1	12	56	9	33
GCA_000515255.1	Rhodovibrio salinarum DSM 9154	1	0	0	5	27	4	17
GCA_000515335.1	Cohnella panacarvi Gsoil 349	4	6	0	40	121	26	62
GCA_000515355.1	Promicromonospora kroppenstedtii DSM 19349	7	3	1	35	177	19	84
GCA_000515395.1	Jiangella gansuensis DSM 44835	1	2	1	27	141	14	59
GCA_000517025.1	Halonatronum saccharophilum DSM 13868	0	0	0	6	53	3	32
GCA_000517065.1	Alkaliflexus imshenetskii DSM 15055	7	8	0	50	162	25	73
GCA_000517085.1	Saccharicrinis fermentans DSM 9555 = JCM 21142	6	4	0	86	260	26	103
GCA_000517305.1	Pseudomonas cichorii JBC1	0	0	2	9	45	4	33
GCA_000517365.1	Spiroplasma mirum ATCC 29335	0	0	0	0	4	0	3
GCA_000517385.1	Mesobacillus boroniphilus JCM 21738	0	0	1	11	41	5	26
GCA_000517405.1	Candidatus Sodalis pierantonius str. SOPE	0	0	0	1	8	1	6
GCA_000517425.1	Sodalis praecaptivus	6	0	0	9	53	6	32
GCA_000518205.1	Hutsoniella sourekii ATCC 700629	0	0	0	5	16	2	10
GCA_000518225.1	Helicobacter pametensis ATCC 51478	0	0	0	0	3	0	3
GCA_000518245.1	Brachyspira alvinipulli ATCC 51933	0	0	0	5	21	4	11
GCA_000518265.1	Actinomadura oligospora ATCC 43269	5	0	3	42	119	12	48
GCA_000518285.1	Williamsoniiplasma lucivorax ATCC 49196	0	0	0	3	7	1	4
GCA_000518305.1	Mycoplasma imitans ATCC 51306	0	0	0	0	4	0	4
GCA_000518485.1	Olleya marilimosa CAM030	0	0	1	9	42	4	32
GCA_000518545.1	Hallella seregens ATCC 51272	0	4	0	34	125	17	66
GCA_000518565.1	Thermoanaerobacter thermocopriae JCM 7501	0	0	0	7	41	4	25
GCA_000518605.1	Shewanella fidelis ATCC BAA-318	1	0	0	6	26	4	14
GCA_000518645.1	Curvibacter gracilis ATCC BAA-807	1	0	2	11	43	5	27
GCA_000518665.1	Microvirga flocculans ATCC BAA-817	1	0	1	13	41	6	28
GCA_000518685.1	Eubacterium xylanophilum ATCC 35991	3	14	0	20	59	18	31
GCA_000518725.1	Mesoplasma seiffertii ATCC 49495	0	0	0	7	19	2	11
GCA_000518745.1	Phaseolibacter flectens ATCC 12775	2	0	1	5	27	6	19
GCA_000518765.1	Ruminococcus flavefaciens ATCC 19208	11	16	0	33	106	24	54
GCA_000518785.1	Ciceribacter selenitireducens ATCC BAA-1503	2	0	2	9	46	8	28
GCA_000518805.1	Shewanella waksmanii ATCC BAA-643	2	0	0	12	50	6	35
GCA_000519045.1	Dechloromonas agitata is5	0	0	0	6	24	3	15
GCA_000519125.1	Desulfocurvus vexinensis DSM 17965	0	0	0	3	15	2	8
GCA_000519185.1	Paraburkholderia nodosa DSM 21604	4	1	1	13	78	10	42
GCA_000519205.1	Amycolatopsis taiwanensis DSM 45107	0	0	4	18	73	8	34
GCA_000519265.1	Desulfonatronum lacustre DSM 10312	0	0	0	4	28	3	21
GCA_000519325.1	Patulibacter minatonensis DSM 18081	0	0	0	14	58	6	30
GCA_000519345.1	Deinococcus pimensis DSM 21231	1	0	4	25	96	11	51
GCA_000520015.2	Chania multitudinisentens RB-25	5	0	1	12	69	7	43
GCA_000520715.1	Paenibacillus zanthoxyli JH29	0	0	0	16	73	4	30
GCA_000520735.1	Paenibacillus forsythiae T98	0	0	0	17	86	4	35
GCA_000520815.1	Paenibacillus maysiensis	6	0	0	46	135	21	66
GCA_000520955.1	Aquimarina pacifica	4	1	1	13	99	9	46
GCA_000520975.1	Aquimarina megaterium XH134	3	0	1	13	75	7	42
GCA_000520995.1	Aquimarina macrocephali JAMB N27	2	0	0	11	64	7	37
GCA_000521465.1	Acetivibrio straminisolvens JCM 21531	15	7	0	24	129	27	55
GCA_000521485.1	Gracilibacillus boraciitolerans JCM 21714	2	3	0	29	87	21	52
GCA_000521505.1	Advenella mimigardefordensis DPN7	0	0	1	5	32	3	16
GCA_000521695.1	Mannheimia varigena USDA-ARS-USMARC-1312	0	0	0	5	20	3	15
GCA_000521725.1	Bibersteinia trehalosi USDA-ARS-USMARC-188	0	0	1	6	23	4	18
GCA_000521785.1	Roseivivax halodurans JCM 10272	1	0	0	7	45	5	25
GCA_000521805.1	Marinomonas ushuaiensis DSM 15871	0	0	0	2	15	2	13
GCA_000521865.1	Roseivivax isoporae LMG 25204	1	0	2	9	55	6	36
GCA_000522465.1	Aliarcobacter cibarius LMG 21996	0	0	0	2	9	2	9
GCA_000522545.2	Paraburkholderia caribensis MBA4	1	0	1	8	83	6	41
GCA_000522985.1	Gemmatirosa kalamazoonensis	3	2	4	57	192	21	85
GCA_000523535.1	Borrelia duttonii CR2A	0	0	0	3	8	1	6
GCA_000524475.1	Tomitella biformata AHU 1821	0	0	1	13	34	5	14
GCA_000524555.1	Mesomycoplasma bovoculi M165/69	0	0	0	0	0	0	0
GCA_000525635.1	Kutzneria albida DSM 43870	4	0	0	34	190	10	82
GCA_000525775.1	Mogibacterium timidum ATCC 33093	0	0	0	1	6	1	4
GCA_000525855.1	Listeria cornellensis FSL F6-0969	1	0	1	13	53	6	29
GCA_000525875.1	Listeria floridensis FSL S10-1187	1	0	0	14	33	5	15
GCA_000525915.1	Brochothrix campestris FSL F6-1037	2	0	0	11	31	5	17
GCA_000525995.1	Listeria riparia FSL S10-1204	1	0	1	16	65	7	35
GCA_000526155.1	Deferrisoma camini S3R1	0	0	1	3	20	2	15
GCA_000526235.1	Acholeplasma granularum ATCC 19168	0	0	0	6	33	4	27
GCA_000526375.1	Aminiphilus circumscriptus DSM 16581	0	0	0	3	13	3	10
GCA_000526395.1	Aminobacterium mobile DSM 12262	0	0	0	0	7	0	6
GCA_000526495.1	Ruminiclostridium josui JCM 17888	12	10	0	43	122	37	67
GCA_000526655.1	Weizmannia ginsengihumi J57	0	0	1	14	47	5	24
GCA_000526675.1	Atopobacter phocae ATCC BAA-285	0	0	0	3	17	2	13
GCA_000526695.1	Carnimonas nigrificans ATCC BAA-78	0	0	0	5	25	2	18
GCA_000526715.1	Hydrogenovibrio kuenenii DSM 12350	0	0	0	2	17	2	13
GCA_000526875.1	Leptospira licerasiae ATCC BAA-1110	0	0	1	6	38	5	25
GCA_000526915.1	Mycobacterium genavense ATCC 51234	1	0	0	20	50	5	24
GCA_000526955.1	Mycoplasmopsis cricetuli ATCC 35279	0	0	0	0	8	0	7
GCA_000526995.1	[Clostridium] indolis DSM 755	2	1	0	54	199	15	72
GCA_000527035.1	Tolumonas lignilytica	0	1	0	10	51	5	28
GCA_000527095.1	Methylomicrobium lacus LW14	0	0	4	7	43	5	27
GCA_000527135.1	Methyloversatilis discipulorum	0	0	1	5	26	4	18
GCA_000527155.1	Haloglycomyces albus DSM 45210	2	0	1	6	32	5	22
GCA_000530755.1	Wolbachia endosymbiont of Onchocerca volvulus str. Cameroon	0	0	0	0	0	0	0
GCA_000531125.1	Candidatus Contendobacter odensis Run_B_J11	0	0	1	8	45	4	28
GCA_000534275.1	Enterobacter kobei	4	0	2	16	86	10	51
GCA_000550785.1	Corynebacterium casei LMG S-19264	0	0	0	11	31	3	18
GCA_000550805.1	Corynebacterium vitaeruminis DSM 20294	0	0	2	15	33	4	17
GCA_000559025.1	Luteimonas huabeiensis HB2	0	2	1	12	40	10	33
GCA_000559085.2	Mycolicibacterium aromaticivorans JS19b1 = JCM 16368	3	0	4	36	89	7	36
GCA_000565175.1	Spiroplasma culicicola AES-1	0	0	0	9	20	1	8
GCA_000565215.1	Spiroplasma sabaudiense Ar-1343	0	0	0	4	15	1	6
GCA_000565325.1	Salinivibrio socompensis S10B	1	0	0	3	21	4	19
GCA_000565485.1	Lactiplantibacillus fabifermentans T30PCM01	1	0	2	26	76	6	35
GCA_000566685.1	Dyadobacter tibetensis Y620-1	0	1	1	20	139	12	73
GCA_000568815.1	Sulfurospirillum multivorans DSM 12446	0	0	0	3	8	2	7
GCA_000576305.1	Paenibacillus pini JCM 16418	7	0	1	23	121	6	54
GCA_000576425.1	Brachybacterium phenoliresistens	2	3	1	32	120	20	76
GCA_000576555.1	Hymenobacter swuensis DY53	4	3	0	46	130	21	79
GCA_000576575.1	Intrasporangium chromatireducens Q5-1	0	0	1	11	46	4	23
GCA_000576595.1	Intrasporangium oryzae NRRL B-24470	0	0	1	14	59	4	31
GCA_000576635.1	Skermanella stibiiresistens SB22	4	0	2	18	74	10	37
GCA_000577275.2	Rhizobium favelukesii	1	1	2	18	101	10	54
GCA_000577555.1	Corynebacterium jeddahense	0	0	2	13	29	3	15
GCA_000577815.1	Clostridium saudiense	0	0	0	34	88	12	45
GCA_000577895.1	Clostridium bornimense	6	2	1	12	65	11	42
GCA_000582515.1	Yersinia similis	2	0	2	9	58	7	46
GCA_000582535.1	Candidatus Hepatoplasma crinochetorum Av	0	0	0	0	3	0	2
GCA_000583855.1	Gluconobacter oxydans DSM 3504	1	0	1	2	32	3	25
GCA_000585195.1	Aliarcobacter lanthieri	0	0	0	3	7	3	7
GCA_000585215.1	Imhoffiella purpurea	0	0	0	6	36	5	26
GCA_000585235.1	Nitrincola nitratireducens	0	0	0	2	19	2	12
GCA_000585335.1	Cloacibacillus evryensis DSM 19522	0	0	0	1	6	1	5
GCA_000585355.1	Prevotella oryzae DSM 17970	1	2	0	19	29	14	20
GCA_000585375.1	Cryptosporangium arvum DSM 44712	4	0	0	11	46	9	34
GCA_000585395.1	Saccharibacillus sacchari DSM 19268	0	0	0	2	5	2	5
GCA_000585415.1	Sphingomonas jaspsi DSM 18422	0	0	0	0	0	0	0
GCA_000590555.1	Corynebacterium argentoratense DSM 44202	0	0	0	7	17	3	12
GCA_000590795.1	Brucella ceti TE10759-12	0	0	1	3	33	3	20
GCA_000590885.1	Erwinia mallotivora	1	0	1	7	46	6	37
GCA_000590925.1	Roseibacterium elongatum DSM 19469	0	0	0	3	33	3	24
GCA_000597725.1	Sulfurospirillum arcachonense DSM 9755	0	0	0	2	7	2	6
GCA_000597865.1	Peptoclostridium acidaminophilum DSM 3953	0	0	1	2	13	1	11
GCA_000598065.1	Paenibacillus darwinianus	0	0	1	15	66	5	36
GCA_000599865.1	Deinococcus phoenicis	0	0	1	14	41	7	28
GCA_000599985.1	Gilliamella apicola	0	0	1	12	35	6	26
GCA_000600005.1	Snodgrassella alvi wkB2	0	0	1	2	11	2	8
GCA_000600105.1	Lysinibacillus varians	0	0	2	13	35	2	16
GCA_000600335.2	Rubellimicrobium mesophilum DSM 19309	0	0	0	12	66	7	33
GCA_000600975.2	Limimaricola hongkongensis DSM 17492	0	0	2	5	39	4	28
GCA_000601455.1	Fervidicella metallireducens AeB	0	0	0	7	17	1	8
GCA_000601485.1	Chondromyces apiculatus DSM 436	3	1	1	18	110	8	55
GCA_000603945.1	Actinotalea ferrariae CF5-4	0	2	3	15	62	9	40
GCA_000612035.1	Photorhabdus aegyptia	1	0	2	7	33	6	22
GCA_000612055.1	Trueperella pyogenes	0	0	0	8	38	4	28
GCA_000612505.1	Paenibacillus sabinae T27	0	0	1	17	93	4	37
GCA_000612625.1	Neobacillus jeddahensis	0	0	0	18	51	7	26
GCA_000612665.1	Neobacillus dielmonensis	0	1	1	42	123	9	54
GCA_000612685.1	Castellaniella defragrans 65Phen	1	0	1	6	33	4	26
GCA_000612805.1	Bacillus ndiopicus	0	0	0	10	22	3	11
GCA_000612845.1	Clostridium ihumii AP5	0	0	0	13	29	3	12
GCA_000612865.1	Oceanobacillus picturae	0	0	1	13	44	6	31
GCA_000612965.1	Bartonella henselae	0	0	0	0	10	0	5
GCA_000613045.3	Photobacterium kishitanii	1	0	0	8	61	6	35
GCA_000613185.1	Mycolicibacterium cosmeticum	1	0	1	45	95	7	39
GCA_000613285.1	Acetobacter papayae JCM 25143	1	0	1	1	20	2	12
GCA_000613305.1	Komagataeibacter kakiaceti JCM 25156	3	0	0	1	19	3	13
GCA_000613805.1	Phocaeicola paurosaccharolyticus JCM 15092	6	6	0	68	180	30	84
GCA_000613845.1	Asaia astilbis JCM 15831	1	0	1	3	22	3	16
GCA_000613885.1	Asaia prunellae JCM 25354	0	0	1	4	31	2	17
GCA_000613945.1	Prevotella falsenii DSM 22864 = JCM 15124	0	0	0	3	17	2	14
GCA_000614025.1	Prevotella aurantiaca JCM 15754	0	0	0	2	19	2	17
[truncated: 14,064 more rows]

## Sheet: Fungal genomes
NCBI_IDs	Organism names	Cellulase counts	Xylanase counts	Ligninolytic enzyme counts	OH+PBH counts	The number of CAZymes without GT family	Family number of cellulases, xylanases and OHs+PBHs	Family number of the CAZymes without GT family
GCA_000001985.1	Talaromyces marneffei ATCC 18224	10	6	14	56	297	30	114
GCA_000002495.2	Pyricularia oryzae 70-15	55	11	25	102	423	38	129
GCA_000002515.1	Kluyveromyces lactis	0	0	4	6	53	4	34
GCA_000002525.1	Yarrowia lipolytica CLIB122	0	0	6	8	66	3	35
GCA_000002545.2	[Candida] glabrata	0	0	4	2	56	2	30
GCA_000002655.1	Aspergillus fumigatus Af293	27	8	7	74	359	38	133
GCA_000002715.1	Aspergillus clavatus NRRL 1	26	6	7	50	270	33	108
GCA_000002855.2	Aspergillus niger	24	5	18	60	380	31	116
GCA_000002945.2	Schizosaccharomyces pombe	0	0	1	1	51	1	28
GCA_000003125.1	Talaromyces stipitatus ATCC 10500	11	9	15	65	334	33	118
GCA_000003515.2	Uncinocarpus reesii 1704	1	0	4	12	100	6	55
GCA_000003525.2	Blastomyces dermatitidis ER-3	1	0	11	25	160	11	59
GCA_000003835.1	Clavispora lusitaniae ATCC 42720	1	0	4	7	65	5	39
GCA_000003855.2	Blastomyces gilchristii SLH14081	1	0	11	25	157	11	58
GCA_000004155.2	Schizosaccharomyces cryophilus OY26	0	0	1	0	50	0	26
GCA_000006335.3	Candida tropicalis MYA-3404	2	0	5	6	75	6	36
GCA_000006445.2	Debaryomyces hansenii CBS767	2	0	5	9	91	7	48
GCA_000026365.1	Zygosaccharomyces rouxii	0	0	5	2	53	2	32
GCA_000026945.1	Candida dubliniensis CD36	1	0	7	5	75	5	37
GCA_000027005.1	Komagataella phaffii GS115	1	0	4	3	50	4	35
GCA_000091025.4	Eremothecium gossypii ATCC 10895	0	0	3	2	49	2	32
GCA_000091045.1	Cryptococcus neoformans var. neoformans JEC21	3	1	8	9	133	8	61
GCA_000091225.2	Encephalitozoon cuniculi GB-M1	0	0	0	0	2	0	2
GCA_000142805.1	Lachancea thermotolerans CBS 6340	0	0	4	2	56	2	35
GCA_000143105.2	Grosmannia clavigera kw1407	17	1	13	32	196	21	89
GCA_000143185.2	Schizophyllum commune H4-8	37	9	8	65	382	35	125
GCA_000143365.1	Chaetomium globosum CBS 148.51	72	17	11	77	393	37	130
GCA_000143535.4	Botrytis cinerea B05.10	34	5	19	73	410	33	122
GCA_000143565.1	Laccaria bicolor S238N-H82	9	4	15	18	204	14	73
GCA_000145635.1	Gaeumannomyces tritici R3-111a-1	55	12	21	89	405	39	132
GCA_000146045.2	Saccharomyces cerevisiae S288C	0	0	4	3	66	2	33
GCA_000146465.1	Encephalitozoon intestinalis ATCC 50506	0	0	0	0	2	0	2
GCA_000146915.2	Parastagonospora nodorum SN15	61	17	19	88	445	38	135
GCA_000146945.2	Sclerotinia sclerotiorum 1980 UF-70	31	5	11	49	320	30	113
GCA_000149035.1	Colletotrichum graminicola M1.001	61	16	27	93	468	38	135
GCA_000149205.2	Aspergillus nidulans FGSC A4	22	4	10	76	373	36	125
GCA_000149305.1	Rhizopus delemar RA 99-880	9	0	8	42	198	9	56
GCA_000149335.2	Coccidioides immitis RS	1	0	5	12	101	6	54
GCA_000149425.1	Meyerozyma guilliermondii ATCC 6260	2	0	5	10	79	7	47
GCA_000149555.1	Fusarium verticillioides 7600	38	11	18	120	555	44	146
GCA_000149585.1	Histoplasma mississippiense (nom. inval.)	1	0	3	14	104	9	57
GCA_000149615.1	Aspergillus terreus NIH2624	36	7	11	90	396	39	133
GCA_000149645.4	Aspergillus fischeri NRRL 181	34	9	8	80	410	41	138
GCA_000149685.1	Lodderomyces elongisporus NRRL YB-4239	1	0	5	4	58	5	36
GCA_000149845.2	Schizosaccharomyces japonicus yFS275	0	0	1	0	49	0	23
GCA_000149925.1	Puccinia graminis f. sp. tritici CRL 75-36-700-3	27	5	14	36	223	14	59
GCA_000149985.1	Pyrenophora tritici-repentis Pt-1C-BFP	49	8	19	75	384	37	125
GCA_000150035.1	Vanderwaltozyma polyspora DSM 70294	0	0	4	2	57	2	26
GCA_000150115.1	Histoplasma capsulatum G186AR	1	0	6	15	112	9	58
GCA_000150505.2	Schizosaccharomyces octosporus yFS286	0	0	1	0	50	0	26
GCA_000150675.2	Verticillium dahliae VdLs.17	55	10	12	88	418	39	129
GCA_000150705.2	Paracoccidioides lutzii Pb01	1	0	5	14	95	9	54
GCA_000150735.2	Paracoccidioides brasiliensis Pb18	1	0	5	14	94	9	54
GCA_000150825.1	Verticillium alfalfae VaMs.102	45	9	11	95	405	39	135
GCA_000150975.2	Nannizzia gypsea CBS 118893	0	0	9	20	128	7	54
GCA_000151125.2	Trichophyton benhamiae CBS 112371	1	0	8	19	119	8	54
GCA_000151145.1	Microsporum canis CBS 113480	0	0	9	19	125	7	53
GCA_000151175.1	Trichophyton equinum CBS 127.97	1	0	10	19	117	8	51
GCA_000151295.1	Allomyces macrogynus ATCC 38327	0	5	4	19	122	4	26
GCA_000151335.1	Coccidioides posadasii C735 delta SOWgp	0	0	5	12	95	5	51
GCA_000151355.1	Fusarium vanettenii 77-13-4	37	7	15	132	524	40	144
GCA_000151425.1	Trichophyton rubrum CBS 118892	0	0	9	16	118	6	51
GCA_000151455.1	Trichophyton tonsurans CBS 112818	1	0	10	16	117	8	54
GCA_000151505.1	Trichophyton verrucosum HKI 0517	1	0	8	17	118	8	54
GCA_000151645.1	Tuber melanosporum	7	1	6	21	126	14	71
GCA_000167675.2	Trichoderma reesei QM6a	11	7	12	47	260	24	101
GCA_000170995.2	Trichoderma virens Gv29-8	17	11	15	64	355	26	109
GCA_000171015.2	Trichoderma atroviride IMI 206040	13	9	15	66	338	29	115
GCA_000181695.1	Malassezia globosa CBS 7966	1	0	8	8	44	6	24
GCA_000182565.2	Spizellomyces punctatus DAOM BR117	2	1	4	19	99	9	57
GCA_000182765.2	Candida parapsilosis	2	0	4	5	74	5	37
GCA_000182805.2	Sordaria macrospora k-hell	42	10	17	47	310	32	114
GCA_000182895.1	Coprinopsis cinerea okayama7#130	54	17	21	53	369	31	98
GCA_000182925.2	Neurospora crassa OR74A	30	6	15	48	277	29	112
GCA_000182965.3	Candida albicans SC5314	1	0	7	6	77	5	37
GCA_000183025.1	Moniliophthora perniciosa FA553	25	6	13	18	162	23	71
GCA_000184455.3	Aspergillus oryzae RIB40	22	8	10	79	421	34	134
GCA_000185945.1	Cryptococcus gattii WM276	3	1	7	9	119	7	59
GCA_000187245.3	Ogataea parapolymorpha DL-1	0	0	3	7	56	3	34
GCA_000187405.1	Metarhizium acridum CQMa 102	5	0	14	24	217	13	91
GCA_000187425.2	Metarhizium robertsii ARSEF 23	6	1	21	33	271	17	98
GCA_000192795.1	Vavraia culicis subsp. floridensis	0	0	0	0	3	0	2
GCA_000193285.1	Magnaporthiopsis poae ATCC 64411	49	9	15	72	339	38	122
GCA_000203795.1	Batrachochytrium dendrobatidis JAM81	1	0	5	25	73	4	32
GCA_000204055.1	Melampsora larici-populina 98AG31	31	5	21	48	261	15	65
GCA_000209165.1	Scheffersomyces stipitis CBS 6054	4	1	4	13	87	7	41
GCA_000218685.1	Serpula lacrymans var. lacrymans S7.9	19	4	7	26	220	23	93
GCA_000219625.1	Zymoseptoria tritici IPO323	9	3	10	56	252	28	106
GCA_000223465.1	Yamadazyma tenuis ATCC 10573	4	0	5	11	105	7	48
GCA_000223485.1	Spathaspora passalidarum NRRL Y-27907	3	0	4	10	75	6	38
GCA_000225545.1	Orbilia oligospora ATCC 24927	52	8	5	45	303	30	115
GCA_000225605.1	Cordyceps militaris CM01	5	0	9	30	216	14	88
GCA_000226095.1	Thermothelomyces thermophilus ATCC 42464	42	12	8	55	282	34	123
GCA_000226115.1	Thermothielavioides terrestris NRRL 8126	44	13	13	49	299	31	107
GCA_000226395.1	Penicillium rubens Wisconsin 54-1255	18	4	13	61	330	32	122
GCA_000226545.1	Podospora anserina S mat+	59	17	19	69	371	35	115
GCA_000227115.2	Naumovozyma dairenensis CBS 421	0	0	3	2	54	2	27
GCA_000230375.1	Leptosphaeria maculans JN3	38	7	13	71	351	35	130
GCA_000230595.3	Edhazardia aedis USNM 41457	0	0	0	0	4	0	2
GCA_000230625.1	Exophiala dermatitidis NIH/UT8656	5	2	16	27	167	18	82
GCA_000231115.1	Vittaforma corneae ATCC 50505	0	0	0	0	2	0	2
GCA_000235365.1	Eremothecium cymbalariae DBVPG#7215	0	0	4	2	48	2	32
GCA_000236905.1	Tetrapisispora phaffii CBS 4417	0	0	4	2	53	2	28
GCA_000237345.1	Naumovozyma castellii CBS 4309	0	0	2	2	58	2	28
GCA_000240135.3	Fusarium graminearum PH-1	32	8	18	95	401	41	133
GCA_000243375.1	Torulaspora delbrueckii	0	0	6	2	54	2	33
GCA_000250985.1	Nematocida parisii ERTm1	0	0	0	0	3	0	2
GCA_000260195.2	Fusarium odoratissimum NRRL 54006	43	12	29	127	615	43	147
GCA_000263375.1	Wallemia mellicola CBS 633.66	10	0	4	14	79	7	35
GCA_000264905.1	Stereum hirsutum FP-91666 SS1	42	11	28	57	440	34	119
GCA_000264995.1	Punctularia strigosozonata HHB-11173 SS5	35	9	26	48	357	33	114
GCA_000265015.1	Auricularia subglabra TFB-10046 SS5	44	18	32	92	593	38	128
GCA_000271585.1	Trametes versicolor FP-101664 SS1	40	10	36	35	352	23	96
GCA_000271605.1	Fomitiporia mediterranea MF3/22	32	5	29	38	313	26	89
GCA_000271625.1	Coniophora puteana RWD-64-598 SS2	29	5	9	49	331	23	96
GCA_000271645.1	Tremella mesenterica DSM 1558	2	2	4	10	99	8	51
GCA_000271745.2	Fusarium oxysporum NRRL 32931	43	11	27	134	614	43	145
GCA_000275845.1	Dichomitus squalens LYAD-421 SS1	33	9	27	38	354	25	102
GCA_000277815.3	Encephalitozoon hellem ATCC 50504	0	0	0	0	2	0	2
GCA_000280035.2	Encephalitozoon romaleae SJ-2008	0	0	0	0	2	0	2
GCA_000280675.1	Beauveria bassiana ARSEF 2860	6	1	14	35	243	18	90
GCA_000281105.1	Coniosporium apollinis CBS 100218	4	0	13	31	195	14	94
GCA_000292625.1	Dacryopinax primogenitus	8	7	6	34	201	17	85
GCA_000292725.1	Saccharomyces arboricola H-6	0	0	2	1	38	1	25
GCA_000293215.1	Trichosporon asahii var. asahii CBS 2479	3	4	10	16	135	12	68
GCA_000298775.1	Drepanopeziza brunnea f. sp. 'multigermtubi' MB_m1	35	6	12	59	303	35	120
GCA_000300595.1	Phanerochaete carnosa HHB-10118-sp	31	9	22	28	302	25	93
GCA_000303195.2	Fusarium pseudograminearum CS3096	33	9	18	92	393	42	134
GCA_000304475.1	Kazachstania africana CBS 2517	0	0	3	2	54	2	29
GCA_000313485.1	Wickerhamomyces ciferrii	0	0	5	6	80	3	35
GCA_000313525.1	Fibroporia radiculosa	8	5	6	22	174	16	75
GCA_000315645.2	Penicillium digitatum Pd1	13	2	7	38	226	25	98
GCA_000315875.1	Candida orthopsilosis Co 90-125	2	0	4	5	69	5	38
GCA_000315915.1	Tetrapisispora blattae CBS 6284	0	0	2	5	56	2	27
GCA_000316135.1	Trachipleistophora hominis	0	0	0	0	2	0	2
GCA_000320565.2	Sphaerulina musiva SO2202	9	1	10	43	245	23	100
GCA_000320585.2	Heterobasidion irregulare TC 32-1	27	5	32	38	304	28	104
GCA_000320605.2	Gelatoporia subvermispora B	21	9	26	27	267	20	92
GCA_000320785.2	Rhodotorula toruloides NP11	1	3	6	18	105	8	56
GCA_000328475.2	Ustilago maydis 521	6	3	8	23	151	16	73
GCA_000338955.1	Baudoinia panamericana UAMH 10762	10	8	14	38	220	24	98
GCA_000338995.1	Bipolaris sorokiniana ND90Pr	53	11	19	86	434	37	137
GCA_000340215.1	Pseudocercospora fijiensis CIRAD86	12	1	18	73	315	30	115
GCA_000344635.1	Wolfiporia cocos MD-104 SS10	8	6	7	26	184	15	74
GCA_000344655.2	Fomitopsis pinicola FP-58527 SS1	12	7	9	41	269	21	87
GCA_000344685.1	Gloeophyllum trabeum ATCC 11539	14	7	6	37	273	23	101
GCA_000344705.1	Candida maltosa Xu316	1	0	5	6	74	5	36
GCA_000347355.1	Claviceps purpurea 20.1	9	3	9	26	164	23	80
GCA_000348985.1	Kazachstania naganishii CBS 8797	0	0	4	2	53	2	30
GCA_000349005.2	Pneumocystis murina B123	0	0	1	0	14	0	13
GCA_000349305.2	Malassezia sympodialis ATCC 42132	2	0	6	7	40	7	25
GCA_000350065.2	Colletotrichum orbiculare MAFF 240422	67	12	28	126	578	42	142
GCA_000354255.1	Bipolaris maydis ATCC 48331	53	11	20	89	443	39	135
GCA_000359705.1	Exserohilum turcica Et28A	49	11	17	77	405	36	132
GCA_000365145.2	Cyphellophora europaea CBS 101466	10	6	17	51	264	22	99
GCA_000365165.2	Cladophialophora carrionii CBS 160.54	4	4	16	30	202	21	88
GCA_000383075.1	Nosema bombycis CQ1	0	0	0	0	4	0	2
GCA_000385875.2	Anncaliia algerae PRA339	0	0	0	0	4	0	2
GCA_000392275.1	Phaeoacremonium minimum UCRPA7	42	9	15	71	359	33	124
GCA_000400465.1	Wallemia ichthyophaga EXF-994	11	0	4	14	73	6	34
GCA_000409485.1	Glarea lozoyensis ATCC 20868	52	13	23	82	423	38	135
GCA_000412225.2	[Ashbya] aceris (nom. inval.)	0	0	3	2	46	2	31
GCA_000417875.1	Pseudozyma flocculosa PF-1	3	1	6	29	155	17	75
GCA_000439145.3	Rhizophagus irregularis DAOM 181602=DAOM 197198	2	0	14	9	87	3	31
GCA_000441935.1	Dactylellina haptotyla CBS 200.50	54	11	6	59	350	32	124
GCA_000442015.1	Rozella allomycis CSF55	0	0	3	8	37	2	18
GCA_000447185.1	Nosema apis BRL 01	0	0	0	0	2	0	2
GCA_000464535.1	Endocarpon pusillum Z07020	3	0	8	10	143	8	66
GCA_000465215.2	Pyrenophora seminiperda CCB06	42	8	17	62	323	33	114
GCA_000497045.1	Kalmanozyma brasiliensis GHG001	6	2	7	22	141	16	74
GCA_000503235.1	Sclerotinia borealis F-4128	27	4	13	45	317	30	114
GCA_000507405.3	Kwoniella heveanensis BCC8398	5	3	5	21	152	15	71
GCA_000507465.3	Kwoniella mangroviensis CBS 8507	5	4	6	20	158	13	70
GCA_000512565.2	Kwoniella dejecticola CBS 10117	5	3	5	23	164	14	75
GCA_000512585.2	Kwoniella bestiolae CBS 10118	6	4	7	23	165	14	73
GCA_000516985.1	Pestalotiopsis fici W106-1	61	13	39	172	735	43	149
GCA_000517465.1	Moesziomyces aphidis	5	3	8	27	149	19	75
GCA_000600275.1	Aspergillus ruber CBS 135680	13	3	8	35	219	21	93
GCA_000687475.2	Ustilaginoidea virens	5	2	11	23	161	16	78
GCA_000697665.1	Jaapia argillacea MUCL 33604	52	7	5	39	285	25	99
GCA_000697705.1	Botryobasidium botryosum FD-172 SS1	60	17	6	44	329	25	93
GCA_000708205.1	Mixia osmundae IAM 14324	7	0	3	14	103	8	51
GCA_000709125.1	Exophiala aquamarina CBS 119918	7	2	19	43	237	21	90
GCA_000710275.1	Penicillium chrysogenum	19	4	13	61	334	33	119
GCA_000711695.1	Tilletiaria anomala UBC 951	2	0	5	14	96	8	50
GCA_000721755.1	Aureobasidium subglaciale EXF-2481	22	7	14	87	350	40	129
GCA_000721765.1	Aureobasidium namibiae CBS 147.97	23	9	17	82	363	40	128
GCA_000721775.1	Aureobasidium melanogenum CBS 110374	21	8	17	69	330	36	121
GCA_000721785.1	Aureobasidium pullulans EXF-150	23	8	16	94	388	41	133
GCA_000730325.1	Stachybotrys chartarum IBT 7711	80	13	15	94	494	39	134
GCA_000732125.1	Scedosporium apiospermum	55	15	11	62	325	25	92
GCA_000732775.1	Stachybotrys chlorohalonata IBT 40285	75	14	14	81	441	40	133
GCA_000738915.1	Nematocida sp. 1 ERTm6	0	0	0	0	4	0	3
GCA_000739165.1	Podila verticillata NRRL 6337	3	0	7	33	154	7	49
GCA_000743665.3	Scytalidium sp. 3C	7	5	4	18	117	16	64
GCA_000747765.1	Moesziomyces antarcticus	6	3	8	30	157	20	78
GCA_000750665.1	Pseudogymnoascus sp. VKM F-3557	52	11	13	92	400	40	144
GCA_000750675.1	Pseudogymnoascus sp. VKM F-3808	56	12	8	97	422	40	149
GCA_000750715.1	Pseudogymnoascus sp. VKM F-3775	43	11	12	88	384	38	131
GCA_000750735.1	Pseudogymnoascus sp. VKM F-4246	55	8	9	86	400	38	148
GCA_000750745.1	Pseudogymnoascus sp. VKM F-4281 (FW-2241)	51	5	9	69	337	35	130
GCA_000750755.1	Pseudogymnoascus sp. VKM F-4513 (FW-928)	51	7	11	88	391	39	143
GCA_000750795.1	Pseudogymnoascus sp. VKM F-4514 (FW-929)	49	13	10	88	404	40	150
GCA_000750805.1	Pseudogymnoascus sp. VKM F-4515 (FW-2607)	58	9	14	89	439	40	150
GCA_000750815.1	Pseudogymnoascus sp. VKM F-4516 (FW-969)	59	12	11	92	434	40	153
GCA_000750875.1	Pseudogymnoascus sp. VKM F-4517 (FW-2822)	52	8	15	90	432	39	150
GCA_000750895.1	Pseudogymnoascus sp. VKM F-103	58	9	14	104	491	39	153
GCA_000750925.1	Pseudogymnoascus sp. VKM F-4518 (FW-2643)	59	10	17	104	509	39	152
GCA_000750935.1	Pseudogymnoascus sp. VKM F-4519 (FW-2642)	58	12	13	121	506	41	152
GCA_000750995.1	Pseudogymnoascus sp. VKM F-4520 (FW-2644)	58	13	17	106	511	40	154
GCA_000755205.1	Meyerozyma caribbica MG20W	2	0	5	12	81	8	46
GCA_000760515.2	Mitosporidium daphniae	0	0	0	2	8	1	7
GCA_000765035.1	Trametes cinnabarina	34	9	16	26	264	23	88
GCA_000769265.1	Acremonium chrysogenum ATCC 11550	31	8	5	61	276	36	123
GCA_000769745.1	Penicillium expansum	21	3	11	70	357	29	119
GCA_000818155.1	Valsa mali	31	6	13	70	394	33	125
GCA_000825705.1	[Torrubiella] hemipterigena	6	1	12	48	317	19	102
GCA_000827425.1	Scleroderma citrinum Foug A	5	4	11	17	153	11	64
GCA_000827465.1	Tulasnella calospora MUT 4182	92	27	3	67	416	32	95
GCA_000836295.1	Verruconis gallopava	10	0	18	34	213	18	84
GCA_000934385.1	Cylindrobasidium torrendii FP15055 ss-10	55	7	10	65	399	35	122
GCA_001020605.1	Schizopora paradoxa	24	6	25	36	288	23	96
GCA_001027345.1	Cutaneotrichosporon oleaginosum	2	6	8	16	133	10	63
GCA_001050175.1	Trichoderma parareesei	11	8	12	49	259	25	101
GCA_001447935.2	Debaryomyces fabryi	2	0	6	14	94	8	50
GCA_001481775.2	Trichoderma gamsii	12	11	13	64	336	29	116
GCA_001500285.1	Mollisia scopiformis	67	17	42	97	592	38	137
GCA_001511075.1	Aspergillus calidoustus	33	6	14	129	541	37	137
GCA_001513925.1	Penicillium freii	17	6	11	55	322	31	121
GCA_001541205.1	Rhodotorula sp. JG-1b	1	2	6	14	88	7	48
GCA_001561935.1	Penicillium griseofulvum	19	6	9	58	317	31	118
GCA_001563135.1	Colletotrichum simmondsii	69	12	31	148	655	46	150
GCA_001563735.1	Leucoagaricus sp. SymC.cos	38	10	28	55	408	30	110
GCA_001566295.1	Microdochium bolleyi	39	6	22	96	419	37	132
GCA_001566745.1	Conidiobolus coronatus NRRL 28638	0	0	3	5	141	2	34
GCA_001574975.1	Gonapodya prolifera JEL478	11	4	15	27	185	15	63
GCA_001578225.1	Pseudocercospora musae	13	4	20	80	345	27	111
GCA_001578235.1	Pseudocercospora eumusae	10	2	20	89	355	33	121
GCA_001592805.2	Peltaster fructicola	0	0	13	32	166	11	74
GCA_001600855.1	Saitozyma sp. JCM 24511	11	5	6	60	293	21	97
GCA_001619985.1	Xylona heveae TC161	1	0	7	9	122	5	59
GCA_001625195.1	Drechmeria coniospora	4	0	6	16	140	12	65
GCA_001625285.1	Colletotrichum incanum	76	20	32	119	597	46	150
GCA_001630335.1	Fibularhizoctonia sp. CBS 109695	67	10	34	92	606	31	110
GCA_001630345.1	Calocera viscosa TUFC12733	6	7	9	37	214	19	89
GCA_001630475.1	Sistotremastrum niveocremeum HHB9708	46	8	31	30	268	25	89
GCA_001632345.1	Daedalea quercina L-15889	11	5	8	31	222	18	83
GCA_001632355.1	Sistotremastrum suecicum HHB10207 ss-3	46	8	32	32	270	25	89
GCA_001632375.1	Exidia glandulosa HHB12029	63	29	55	105	703	39	129
GCA_001632425.1	Neolentinus lepideus HHB14362 ss-1	11	6	6	32	250	21	94
GCA_001632435.1	Calocera cornea HHB12733	6	7	6	31	214	19	91
GCA_001632445.1	Peniophora sp. CONT	37	12	37	61	462	36	119
GCA_001633055.2	Ophiocordyceps polyrhachis-furcata BCC 54312	2	0	14	23	163	12	66
GCA_001636675.1	Moelleriella libera RCEF 2490	3	0	14	23	176	13	74
GCA_001636715.1	Ascosphaera apis ARSEF 7405	0	0	6	15	106	7	62
GCA_001636725.1	Cordyceps fumosorosea ARSEF 2679	4	1	13	36	239	15	88
GCA_001636735.1	Beauveria brongniartii RCEF 3172	5	0	13	34	229	17	89
GCA_001636745.1	Metarhizium rileyi RCEF 4871	4	0	13	25	188	13	79
GCA_001636795.1	Akanthomyces lecanii RCEF 1005	6	1	13	58	301	19	99
GCA_001636815.1	Sporothrix insectorum RCEF 264	36	8	15	47	269	28	96
GCA_001638985.2	Phycomyces blakesleeanus NRRL 1555(-)	4	0	7	25	131	9	52
GCA_001640025.2	Sugiyamaella lignohabitans	4	3	4	14	83	10	47
GCA_001641265.1	Pseudogymnoascus destructans	8	0	8	14	132	10	64
GCA_001642045.1	Paraphaeosphaeria sporulosa	77	18	25	119	581	42	152
GCA_001642055.1	Alternaria alternata	60	14	19	98	510	38	136
GCA_001642395.1	Nematocida displodere	0	0	0	0	3	0	2
GCA_001642415.1	Nematocida sp. ERTm5	0	0	0	0	3	0	2
GCA_001642475.1	Fonsecaea monophora	4	3	19	36	206	21	84
GCA_001644525.1	Stagonospora sp. SRC1lsM3a	69	22	25	121	545	40	145
GCA_001644535.1	Pyrenochaeta sp. DS3sAY3a	70	15	14	110	554	38	143
GCA_001646965.1	Fonsecaea nubica	3	3	19	37	214	20	84
GCA_001651985.1	Fonsecaea erecta	4	3	18	41	218	20	87
GCA_001653235.2	Pochonia chlamydosporia 170	12	3	18	61	396	25	120
GCA_001653265.1	Purpureocillium lilacinum	10	2	13	54	326	19	111
GCA_001658105.1	Rhizopogon vinicolor AM-OR11-026	8	1	18	24	179	15	74
GCA_001660665.1	Emergomyces africanus	1	0	5	16	113	9	60
GCA_001661235.1	Pichia membranifaciens NRRL Y-2026	0	0	5	3	53	3	31
GCA_001661245.1	Pachysolen tannophilus NRRL Y-2460	0	0	5	8	66	4	33
GCA_001661255.1	Wickerhamomyces anomalus NRRL Y-366-8	0	0	6	9	81	3	35
GCA_001661265.1	Saitoella complicata NRRL Y-17804	2	0	7	12	98	8	54
GCA_001661315.1	Nadsonia fulvescens var. elongata DSM 6958	0	0	4	4	51	3	32
GCA_001661335.1	Babjeviella inositovora NRRL Y-12698	2	0	6	9	70	6	36
GCA_001661345.1	Ascoidea rubescens DSM 1968	2	0	5	4	74	4	33
GCA_001661395.1	Hyphopichia burtonii NRRL Y-1933	2	0	5	9	84	7	43
GCA_001661405.1	Cyberlindnera jadinii NRRL Y-1542	1	0	6	7	68	5	35
GCA_001661415.1	Suhomyces tanzawaensis NRRL Y-17324	2	0	4	6	69	6	40
GCA_001661425.1	[Candida] arabinofermentans NRRL YB-2248	0	0	4	9	62	4	33
GCA_001661475.1	Tortispora caseinolytica NRRL Y-17796	0	0	2	4	47	3	31
GCA_001662575.1	Pseudogymnoascus sp. 23342-1-I1	53	7	12	77	406	37	144
GCA_001662585.1	Pseudogymnoascus sp. WSF 3629	55	10	11	84	454	37	146
GCA_001662595.1	Pseudogymnoascus sp. 24MN13	53	10	12	99	470	39	153
GCA_001662605.1	Pseudogymnoascus sp. 05NY08	54	9	10	97	438	40	153
GCA_001662645.1	Pseudogymnoascus sp. 03VT05	44	7	10	83	395	37	144
GCA_001662655.1	Pseudogymnoascus verrucosus	59	11	14	108	493	39	151
GCA_001664025.1	Hanseniaspora valbyensis NRRL Y-1626	0	0	3	5	41	3	26
GCA_001664035.1	Metschnikowia bicuspidata var. bicuspidata NRRL YB-4993	2	0	3	7	57	5	35
GCA_001664045.1	Ogataea polymorpha	0	0	4	5	54	2	33
GCA_001672515.1	Colletotrichum higginsianum IMI 349063	68	12	31	114	572	40	142
GCA_001683725.1	Choanephora cucurbitarum	6	0	8	38	151	10	56
GCA_001683735.1	Grifola frondosa	29	7	23	25	247	21	91
GCA_001687445.1	Obba rivulosa	22	8	24	28	258	21	92
GCA_001691755.2	Amanita polypyramis BW_CC	4	2	13	12	191	10	66
GCA_001691775.3	Amanita inopinata Kibby_2008	3	1	10	14	160	8	63
GCA_001691785.2	Amanita brunnescens Koide BX004	7	3	7	14	217	10	68
GCA_001692735.1	Lepidopterella palustris CBS 459.81	5	0	19	24	221	15	89
GCA_001692895.1	Cenococcum geophilum 1.58	17	1	18	31	231	21	94
GCA_001692915.1	Glonium stellatum	47	10	29	56	400	36	132
GCA_001696595.2	Aspergillus hancockii	31	14	10	79	430	38	138
GCA_001702395.2	Diaporthe helianthi	68	10	25	100	570	44	146
GCA_001708105.1	Komagataella pastoris	1	0	4	3	53	4	36
GCA_001720155.1	Cryptococcus wingfieldii CBS 7118	4	2	7	15	139	10	65
GCA_001720205.1	Cryptococcus amylolentus CBS 6039	10	3	12	33	209	10	66
GCA_001720245.1	Cryptococcus depauperatus CBS 7855	3	1	4	5	89	8	46
GCA_001723175.3	Penicillium oxalicum	21	10	9	61	296	35	121
GCA_001747045.1	Hanseniaspora osmophila	0	0	3	5	47	3	31
GCA_001749795.1	Hanseniaspora opuntiae	0	0	3	5	39	3	25
GCA_001773325.1	Penicillium arizonense	21	7	13	75	427	37	134
GCA_001792695.1	Aspergillus bombycis	28	5	15	89	441	37	134
GCA_001831195.1	Colletotrichum orchidophilum	58	11	28	101	501	39	137
GCA_001875675.1	Amphiamblys sp. WSBS2006	0	0	0	2	8	1	4
GCA_001879275.1	Coniochaeta ligniaria NRRL 30616	53	15	22	93	458	41	140
GCA_001882365.1	Rhizopogon vesiculosus	8	1	17	18	164	15	73
GCA_001883825.1	Emergomyces pasteurianus Ep9510	3	0	5	17	124	11	61
GCA_001883845.1	Diplodia corticola	33	5	22	72	396	33	122
GCA_001889945.1	Aspergillus brasiliensis CBS 101740	24	8	20	64	387	32	118
GCA_001890105.1	Penicilliopsis zonata CBS 506.65	12	3	15	43	249	26	105
GCA_001890125.1	Aspergillus versicolor CBS 583.65	25	8	12	114	494	40	140
GCA_001890705.1	Aspergillus sydowii CBS 593.65	23	6	16	103	461	40	142
GCA_001890725.1	Aspergillus wentii DTO 134E9	23	5	14	60	356	29	119
GCA_001890805.1	Aspergillus glaucus CBS 516.65	12	2	7	39	229	20	94
GCA_001890905.1	Aspergillus aculeatus ATCC 16872	26	6	13	66	375	33	121
GCA_001895945.1	Trametes pubescens	38	10	30	32	317	23	95
GCA_001896365.1	Talaromyces amestolkiae	16	13	18	94	440	37	138
GCA_001907595.1	Talaromyces atroroseus	10	2	11	47	276	26	102
GCA_001908125.1	Penicillium subrubescens	33	14	9	102	472	41	144
GCA_001913855.2	Hermanssonia centrifuga	24	8	10	15	209	19	84
GCA_001929475.1	Neolecta irregularis DAH-3	6	0	3	4	73	5	37
GCA_001937105.1	Colletotrichum chlorophyti	65	13	26	98	506	38	131
GCA_001937815.1	Fomitopsis palustris	12	5	6	45	285	19	84
GCA_001953115.1	Smittium mucronatum	0	0	1	26	96	3	28
GCA_001969505.1	Zancudomyces culisetae	0	0	1	14	78	3	23
GCA_001970855.1	Smittium culicis	0	0	1	23	138	3	27
GCA_001984395.2	Zygosaccharomyces parabailii	0	0	10	5	101	2	31
GCA_001990825.1	Aspergillus carbonarius ITEM 5010	15	2	14	57	337	28	106
GCA_002003505.1	fungal sp. No.14919	57	9	18	97	456	40	141
GCA_002022785.1	Trichoderma guizhouense	14	11	14	67	341	28	112
GCA_002072235.1	Penicillium solitum	20	6	13	65	346	32	123
GCA_002072245.1	Penicillium decumbens	4	1	11	20	164	14	77
GCA_002072255.1	Penicillium vulpinum	16	4	14	53	314	30	112
GCA_002072345.1	Penicillium antarcticum	20	5	12	64	359	32	119
GCA_002072365.1	Penicillium flavigenum	19	4	13	60	332	32	120
GCA_002072405.1	Penicillium coprophilum	18	5	11	48	278	28	107
GCA_002072425.1	Penicillium nalgiovense	19	4	12	59	323	32	119
GCA_002077045.2	Rachicladosporium sp. CCFEE 5018	0	0	0	3	5	2	4
GCA_002077065.1	Rachicladosporium antarcticum	53	24	27	132	552	33	113
GCA_002079055.1	Saccharomyces paradoxus	0	0	4	3	65	2	33
GCA_002087885.1	Hepatospora eriocheir	0	0	0	0	1	0	1
GCA_002087915.1	Enterospora canceri	0	0	0	0	1	0	1
GCA_002092935.1	Trametes coccinea BRFM310	35	10	19	28	302	23	95
GCA_002102555.1	Catenaria anguillulae PL171	0	0	3	16	65	3	23
GCA_002102565.1	Kockovaella imperatae	2	4	6	40	196	20	88
GCA_002104895.1	Anaeromyces robustus	64	43	0	158	394	32	72
GCA_002104905.1	Basidiobolus meristosporus CBS 931.73	9	0	11	85	402	6	53
GCA_002104935.1	Hesseltinella vesiculosa	3	0	10	22	143	6	56
GCA_002104945.1	Piromyces finnis	82	55	0	117	374	28	64
GCA_002104975.1	Neocallimastix californiae	129	79	0	291	796	33	81
GCA_002104985.1	Rhizoclosmatium globosum	2	0	19	28	208	8	49
GCA_002104995.1	Linderina pennispora	7	0	22	4	197	4	36
GCA_002105025.1	Clohesyomyces aquaticus	76	21	32	87	516	40	143
GCA_002105065.1	Naematelia encephala	5	4	6	25	166	15	78
GCA_002105095.1	Pseudomassariella vexata	61	10	28	93	509	38	142
GCA_002105105.1	Protomyces lactucae-debilis	3	0	8	18	120	12	63
GCA_002105135.1	Syncephalastrum racemosum	6	0	10	42	168	11	58
GCA_002105155.1	Lobosporangium transversale	3	0	4	25	119	8	43
GCA_002105175.1	Absidia repens	4	0	10	36	170	7	55
GCA_002116315.1	Epicoccum nigrum	42	8	20	87	413	37	132
GCA_002117355.1	Postia placenta MAD-698-R-SB12	9	5	6	20	196	14	79
GCA_002120305.1	Hypoxylon sp. CO27-5	46	9	16	90	433	37	126
GCA_002120315.1	Hypoxylon sp. CI-4A	47	7	17	81	414	37	126
GCA_002120325.1	Daldinia sp. EC12	49	9	13	82	402	35	124
GCA_002120335.1	Hypoxylon sp. EC38	46	9	16	89	431	37	127
GCA_002157105.1	Piromyces sp. E2	109	81	0	196	598	34	77
GCA_002204255.1	Marssonina coronariae	25	2	13	43	252	27	111
GCA_002234965.2	Aspergillus turcosus	29	7	9	67	365	38	133
GCA_002237265.2	Aspergillus thermomutatus	34	10	8	77	394	39	135
GCA_002240705.1	Elaphomyces granulatus	4	0	9	12	125	9	68
GCA_002251995.2	Wickerhamiella sorbophila	0	0	2	2	39	2	27
GCA_002261195.1	Bifiguratus adelaidae	8	0	7	29	163	15	74
GCA_002276285.1	Lomentospora prolificans	71	15	10	84	386	34	124
GCA_002276475.2	Chlorociboria aeruginascens	21	6	17	41	268	28	109
GCA_002286715.1	Dentipellis sp. KUC8613	28	4	14	39	299	24	100
GCA_002287475.2	Pyrrhoderma noxium	36	4	26	33	270	26	93
GCA_002382855.1	Penicillium occitanis (nom. inval.)	17	13	16	98	458	38	138
GCA_002554575.1	Amanita thiersii Skay4041	31	8	20	37	305	30	109
GCA_002572855.1	Emmonsia crescens	1	0	5	21	129	10	61
GCA_002572885.1	Blastomyces parvus	1	0	5	20	131	11	66
GCA_002573585.1	Helicocarpus griseus UAMH5409	31	9	6	72	298	36	116
GCA_002573605.1	Polytolypa hystricis UAMH7299	36	13	3	48	255	33	112
GCA_002591385.1	Cordyceps sp. RAO-2017	4	0	15	27	176	14	74
GCA_002591395.1	Ophiocordyceps camponoti-rufipedis	2	0	12	21	153	11	66
GCA_002591415.1	Ophiocordyceps australis	5	0	9	23	152	13	71
GCA_002705745.1	Coemansia reversa NRRL 1564	7	0	14	4	104	4	34
GCA_002708625.1	Rhizopus microsporus ATCC 52813	9	0	7	30	146	9	55
GCA_002742065.1	Cercospora beticola	14	9	19	69	366	32	126
GCA_002760635.1	Ganoderma sinense ZZ0214-1	33	11	30	47	422	24	99
GCA_002775015.1	[Candida] auris	0	0	3	5	61	3	36
GCA_002794465.1	Paramicrosporidium saccamoebae	0	0	0	2	21	1	13
GCA_002796755.1	Lecanicillium psalliotae	7	1	15	57	340	22	103
GCA_002803225.1	Gamarada debralockiae	33	11	30	82	527	35	130
GCA_002812745.2	Scytalidium lignicola	21	10	29	63	372	28	113
GCA_002818225.1	Malassezia vespertilionis	1	0	4	9	41	6	27
GCA_002846915.2	Aspergillus ochraceoroseus IBT 24754	18	5	11	47	244	29	104
GCA_002847045.1	Aspergillus candidus	20	4	9	48	258	32	114
GCA_002847465.1	Aspergillus novofumigatus IBT 16806	33	11	8	79	410	40	137
GCA_002849105.1	Aspergillus steynii IBT 23096	32	7	9	92	435	38	134
GCA_002850765.1	Aspergillus taichungensis	18	4	8	45	247	31	113
GCA_002865625.1	Hyaloscypha hepaticicola	25	5	20	60	354	30	119
GCA_002865645.1	Hyaloscypha bicolor E	40	10	36	88	485	39	135
GCA_002865655.1	Hyaloscypha variabilis F	76	17	32	111	631	40	144
GCA_002873125.1	Puccinia coronata f. sp. avenae	27	4	21	54	320	14	60
GCA_002895985.1	Sphaceloma murrayae	29	5	12	69	294	37	127
GCA_002900925.1	Lachancea quebecensis	0	0	4	2	54	2	35
GCA_002901185.1	Tolypocladium capitatum	3	0	8	22	161	11	72
GCA_002916505.1	Tolypocladium paradoxum	4	0	10	28	186	12	82
GCA_002917075.1	Hawksworthiomyces lignivorus	46	10	19	65	353	32	106
GCA_002918395.1	Erysiphe pulchra	2	0	4	16	96	9	53
GCA_002922495.1	Rhodotorula taiwanensis	0	2	6	14	96	6	51
GCA_002926055.1	[Candida] haemuloni	0	0	3	6	62	3	36
GCA_002926085.1	[Candida] duobushaemulonis	0	0	3	6	65	3	36
GCA_002933655.1	Cercospora berteroae	14	9	14	66	338	31	121
GCA_002938355.1	Panaeolus cyanescens	56	31	39	86	477	34	113
GCA_002938375.1	Psilocybe cyanescens	38	9	27	52	361	28	103
GCA_002938385.1	Gymnopilus dilepis	34	10	27	38	350	28	105
GCA_002946385.1	Rutstroemia sp. NJR-2017a WRK4	36	9	19	84	441	37	124
GCA_002946415.1	Rutstroemia sp. NJR-2017a BVV2	28	6	14	74	381	36	116
GCA_002946425.1	Rutstroemia sp. NJR-2017a BBW	34	7	14	72	395	36	121
GCA_002954075.1	Cryptococcus gattii VGII R265	3	1	7	13	121	8	61
GCA_002980475.2	Fusarium beomiforme	39	10	19	110	476	43	144
GCA_003012105.1	Trichoderma arundinaceum	15	5	13	53	306	26	106
GCA_003013735.1	[Candida] pseudohaemulonii	0	0	3	5	63	3	35
GCA_003019875.1	Amorphotheca resinae ATCC 22711	7	2	15	26	206	16	84
GCA_003019895.1	Coniella lustricola	29	7	17	68	349	30	119
GCA_003025095.1	Trichoderma harzianum CBS 226.95	15	11	15	69	359	27	112
GCA_003025105.1	Trichoderma asperellum CBS 433.97	14	10	15	64	334	29	114
GCA_003025115.1	Trichoderma citrinoviride	11	8	12	47	268	24	100
GCA_003054445.1	Pichia kudriavzevii	0	0	4	4	51	3	31
GCA_003070745.1	Tuber borchii	7	3	6	20	139	13	72
GCA_003073855.1	Periconia macrospinosa	77	18	29	110	577	41	147
GCA_003073865.1	Cadophora sp. DSE1049	78	14	35	173	781	45	158
GCA_003086715.1	Smittium megazygosporum	0	0	0	15	65	3	24
GCA_003086725.1	Furculomyces boomerangus	0	0	2	26	105	2	27
GCA_003086735.1	Smittium simulii	0	0	2	16	68	3	25
GCA_003097675.1	Smittium angustum	0	0	1	32	118	3	28
GCA_003138005.1	Aspergillus sp. MA 6041	36	9	18	135	688	38	133
GCA_003144115.1	Tilletiopsis washingtonensis	0	0	5	17	114	8	58
GCA_003144125.1	Testicularia cyperi	3	1	7	20	112	13	57
GCA_003144135.1	Pseudomicrostroma glucosiphilum	1	0	4	15	83	10	48
GCA_003144195.1	Ceraceosorus guamensis	3	1	6	25	131	16	65
GCA_003144205.1	Meira miltonrushii	1	3	7	33	166	14	68
GCA_003144235.1	Violaceomyces palustris	5	1	12	23	146	17	73
GCA_003144245.1	Jaminaea rosea	2	0	5	16	106	11	57
GCA_003144295.1	Acaromyces ingoldii	6	1	11	29	176	15	76
GCA_003182015.1	Tuber magnatum	8	1	6	21	129	15	72
GCA_003184525.1	Aspergillus sclerotioniger CBS 115572	20	2	13	57	346	29	109
GCA_003184535.1	Aspergillus eucalypticola CBS 122712	22	5	15	55	345	31	114
GCA_003184545.1	Aspergillus heteromorphus CBS 117.55	17	2	13	44	287	24	101
GCA_003184585.1	Aspergillus saccharolyticus JOP 1030-1	24	5	10	50	296	29	104
GCA_003184625.1	Aspergillus neoniger CBS 115656	22	6	16	54	355	31	113
GCA_003184635.1	Aspergillus sclerotiicarbonarius CBS 121057	21	3	16	59	357	31	111
GCA_003184645.1	Aspergillus ellipticus CBS 707.79	22	4	12	54	331	29	112
GCA_003184685.1	Aspergillus indologenus CBS 114.80	22	6	12	66	381	34	121
GCA_003184695.1	Aspergillus brunneoviolaceus CBS 621.78	24	5	15	67	385	34	120
GCA_003184705.1	Aspergillus violaceofuscus CBS 115571	24	6	14	61	376	33	120
GCA_003184745.1	Aspergillus uvarum CBS 121591	24	4	15	67	374	34	121
GCA_003184755.1	Aspergillus piperis CBS 112811	22	6	15	58	364	31	115
GCA_003184765.1	Aspergillus aculeatinus CBS 121060	23	5	15	65	389	33	120
GCA_003184785.1	Aspergillus japonicus CBS 114.51	22	6	14	63	386	32	119
GCA_003184825.1	Aspergillus fijiensis CBS 313.89	23	6	14	65	379	34	121
GCA_003184835.1	Aspergillus costaricaensis CBS 115574	23	6	14	56	362	31	114
GCA_003184845.1	Aspergillus ibericus CBS 121593	20	2	14	55	338	30	110
GCA_003184865.1	Aspergillus homomorphus CBS 101889	26	6	12	58	343	34	118
GCA_003184925.1	Aspergillus vadensis CBS 113365	22	6	15	58	359	31	115
GCA_003260565.1	Monilinia fructigena	29	3	9	41	235	26	96
GCA_003268315.1	Stemphylium lycopersici	49	10	17	91	441	37	137
GCA_003290485.1	Malassezia restricta	1	0	5	5	41	5	26
GCA_003316985.1	Fusarium coffeatum	33	8	16	106	403	42	132
GCA_003325435.1	Rhizopus azygosporus	12	0	11	49	231	8	55
GCA_003327735.1	Candida viswanathii	2	0	6	10	124	5	36
GCA_003339415.1	Ophiocordyceps camponoti-saundersi (nom. inval.)	3	0	15	23	168	13	69
GCA_003339455.1	Ophiocordyceps camponoti-leonardi (nom. inval.)	3	0	14	24	165	13	67
GCA_003344945.1	Aspergillus welwitschiae	24	6	17	64	398	31	119
GCA_003357145.1	Venustampulla echinocandica	44	11	14	61	335	34	119
GCA_003369625.1	Aspergillus mulundensis	23	4	8	89	401	36	126
GCA_003369635.1	Coleophoma crateriformis	47	8	37	100	539	37	136
GCA_003369665.1	Coleophoma cylindrospora	48	8	37	111	567	39	138
GCA_003426235.1	Xylaria polymorpha	57	7	18	98	461	44	146
GCA_003426265.1	Xylaria longipes	57	8	17	80	436	39	141
GCA_003426965.1	Aspergillus tanneri	10	0	8	37	275	18	100
GCA_003444635.2	Morchella importuna	40	5	7	56	279	28	112
GCA_003547095.1	Diversispora epigaea	3	0	22	7	80	4	32
GCA_003549995.1	Rhizophagus sp. MUCL 43196	2	0	10	8	76	3	29
GCA_003550305.1	Glomus cerebriforme	2	0	12	10	95	3	33
GCA_003550325.1	Gigaspora rosea	7	0	26	24	188	4	38
GCA_003574525.1	Alternaria sp. MG1	62	14	19	96	509	38	137
GCA_003589665.1	Aspergillus sclerotialis	14	4	8	52	279	26	110
GCA_003610855.1	Erysiphe neolycopersici	2	0	3	13	87	9	51
GCA_003611235.1	Golovinomyces cichoracearum	2	0	5	10	82	8	52
GCA_003614145.1	Piptocephalis cylindrospora	2	0	4	7	48	2	20
GCA_003614675.1	Dimargaris cristalligena	0	0	1	4	67	3	25
GCA_003614705.1	Blyttiomyces helicus	2	0	29	13	107	6	30
GCA_003614735.1	Thamnocephalis sphaerospora	1	0	0	16	77	3	25
GCA_003614755.1	Syncephalis pseudoplumigaleata	4	0	0	9	52	4	26
GCA_003614995.1	Cladosporium phlei	29	14	20	91	412	38	130
GCA_003615045.1	Caulochytrium protostelioides	1	0	4	6	49	5	35
GCA_003635345.1	Coniochaeta pulveracea	42	11	10	70	351	38	124
GCA_003676015.1	Meyerozyma sp. JA9	2	0	5	12	78	7	46
GCA_003676035.1	Spathaspora sp. JA1	1	0	6	11	82	5	38
GCA_003693665.1	Chaetothyriales sp. CBS 134920	4	0	13	16	130	11	67
GCA_003698115.1	Aspergillus sp. HF37	13	3	3	39	202	23	96
GCA_003698175.1	Fusarium kuroshium	36	7	17	115	494	42	140
GCA_003709825.1	Chaetothyriales sp. CBS 135597	3	0	13	14	128	10	67
GCA_003709845.1	Chaetothyriales sp. CBS 134916	3	1	16	14	137	11	69
GCA_003709865.1	Chaetothyriales sp. CBS 132003	4	0	13	13	120	10	63
GCA_003711515.1	Sodiomyces alkalinus F11	38	9	8	53	234	31	92
GCA_003724135.2	Verticillium nonalfalfae	57	10	12	102	445	41	132
GCA_003788565.2	Ascobolus immersus RN42	53	13	8	62	278	29	92
GCA_003788595.2	Choiromyces venosus 120613-1	29	4	7	42	224	23	95
GCA_003788615.2	Terfezia boudieri ATCC MYA-4762	7	4	8	18	121	14	68
GCA_003795295.1	Cytospora leucostoma	26	6	10	60	351	32	120
GCA_003795315.1	Valsa malicola	30	5	10	62	371	34	126
GCA_003813185.1	Lentinus tigrinus ALCF2SS1-7	38	10	34	38	375	26	106
GCA_003814445.1	Epichloe festucae Fl1	5	2	5	22	139	18	72
GCA_003850985.1	Aspergillus awamori	25	7	18	62	398	31	116
GCA_003851025.1	Sparassis crispa	7	4	7	22	168	15	75
GCA_003852855.1	Penicillium sp. MT2 MMC-2018	27	14	11	85	431	38	138
GCA_003934905.1	Neonectria sp. DH2	38	11	14	117	515	36	132
GCA_003942205.1	Apiotrichum porosum	8	6	10	49	218	17	88
GCA_003942215.1	Saitozyma podzolica	10	5	6	58	266	20	94
GCA_003946985.1	Fusarium duplospermum	36	7	14	116	469	41	140
GCA_003946995.1	Fusarium oligoseptatum	36	7	17	121	487	43	139
GCA_003947005.1	Fusarium floridanum	37	7	18	121	493	45	143
GCA_003947015.1	Fusarium sp. AF-6	30	7	17	104	443	40	133
GCA_003947045.1	Fusarium ambrosium	37	7	19	121	508	44	143
GCA_003990745.1	Jimgerdemannia flammicorona	8	2	4	29	140	14	60
GCA_003990785.1	Endogone sp. FLAS-F59071	7	1	8	19	108	12	50
GCA_004000055.1	Arthrobotrys flagrans	47	7	6	38	269	29	114
GCA_004000155.1	Tubulinosema ratisbonensis	0	0	0	0	5	0	2
GCA_004011705.1	Ascochyta lentis	47	8	21	87	460	34	134
GCA_004022145.1	Paecilomyces variotii	2	1	14	30	213	15	87
GCA_004126415.1	Candolleomyces aberdarensis	51	18	20	40	400	28	97
GCA_004154835.1	Alternaria arborescens	60	14	20	98	511	38	136
GCA_004154915.1	Monosporascus ibericus	56	9	11	84	437	41	132
GCA_004154925.1	Monosporascus cannonballus	54	9	13	80	414	39	134
GCA_004154975.1	Monosporascus sp. MC13-8B	54	9	13	80	413	39	135
GCA_004155035.1	Monosporascus sp. 5C6A	60	9	19	90	476	40	137
GCA_004155055.1	Monosporascus sp. CRB-8-3	51	8	14	88	464	43	143
GCA_004155915.1	Monosporascus sp. CRB-9-2	58	9	15	95	462	41	137
GCA_004155925.1	Monosporascus sp. MG133	58	10	15	91	470	43	141
GCA_004155935.1	Monosporascus sp. GIB2	54	9	16	96	466	42	137
GCA_004155945.1	Monosporascus sp. mg162	58	9	14	93	469	40	139
GCA_004156025.2	Alternaria gaisen	60	14	20	97	512	38	137
GCA_004156035.1	Alternaria tenuissima	59	14	19	101	513	38	136
GCA_004217705.1	Metschnikowia aff. pulcherrima	2	0	2	5	59	4	34
GCA_004325065.1	Hamiltosporidium magnivora	0	0	0	0	5	0	2
GCA_004332605.1	Steccherinum ochraceum	37	7	26	34	327	25	97
GCA_004337975.1	Pyricularia sp. CBS 133598	56	11	25	104	434	38	131
GCA_004337985.1	Pyricularia pennisetigena	53	11	25	97	406	37	131
GCA_004353045.1	Thyridium curvatum	48	11	20	86	436	40	134
GCA_004355085.1	Rickenella mellea	37	2	36	55	388	27	102
GCA_004355905.1	Pyricularia grisea	52	10	24	99	418	39	134
GCA_004366825.1	Colletotrichum spinosum	66	12	27	122	563	40	139
GCA_004367155.1	Fusarium clavum	33	9	16	100	426	39	132
GCA_004367215.1	Colletotrichum trifolii	69	11	24	118	552	40	139
GCA_004367935.1	Colletotrichum sidae	69	12	26	120	556	41	141
GCA_004369045.1	Heliocybe sulcata	16	8	7	40	282	24	101
GCA_004369055.1	Polyporus arcularius HHB13444	38	10	31	39	375	27	105
GCA_004369065.1	Pluteus cervinus	42	12	29	43	362	29	108
GCA_004369085.1	Coprinopsis marcescibilis	60	15	29	46	387	30	102
GCA_004369125.1	Pterula gracilis	56	7	18	62	406	33	116
GCA_004369135.1	Dendrothele bispora CBS 962.96	51	24	58	98	653	36	125
GCA_004369175.1	Coprinellus micaceus	67	23	25	60	466	31	106
GCA_004379285.1	Botryotinia calthae	31	5	15	61	356	32	117
GCA_004379715.1	Crucibulum laeve	65	12	33	63	470	32	115
GCA_004522665.1	Venturia nashicola	24	6	24	83	366	32	117
GCA_004679275.1	Dentipellis fragilis	25	3	14	32	266	23	97
GCA_004681135.1	Hericium alpestre	26	3	11	32	231	22	90
GCA_004786065.1	Ascodesmis nigricans	12	3	5	21	116	14	65
GCA_004786125.1	Botrytis tulipae	32	5	14	56	364	31	121
GCA_004786145.1	Botrytis paeoniae	31	4	15	58	361	30	116
GCA_004786225.1	Botryotinia narcissicola	30	5	14	58	340	32	117
GCA_004786245.1	Botrytis hyacinthi	33	5	14	59	368	33	122
GCA_004786275.1	Botryotinia convoluta	32	4	15	59	360	30	119
GCA_004802695.1	Phellinidium pouzarii	23	6	19	32	224	24	90
GCA_004802705.1	Bondarzewia mesenterica	25	4	21	30	277	25	95
GCA_004802725.1	Antrodiella citrinella	28	7	19	28	243	22	89
GCA_004916875.1	Botrytis galanthina	31	5	14	60	369	33	121
GCA_004918325.1	Wallemia hederae	10	0	4	15	78	7	35
GCA_004931855.1	[Candida] inconspicua	0	0	4	4	52	3	30
GCA_005059845.1	Cryomyces minteri	2	0	32	38	279	12	80
GCA_005059855.1	Friedmanniomyces endolithicus	20	17	20	97	411	31	103
GCA_005059865.1	Friedmanniomyces simplex	19	12	19	76	331	34	110
GCA_005059875.1	Rhodotorula sp. CCFEE 5036	1	1	4	15	84	6	46
GCA_005059885.1	Salinomyces thailandica	11	1	14	51	248	27	98
GCA_005298045.1	Pleurotus ostreatoroseus	28	10	20	25	246	21	85
GCA_005350895.1	Colletotrichum tanaceti	49	9	24	90	456	36	134
GCA_005406065.1	Metschnikowia sp. JCM 33374	1	0	4	6	63	4	34
GCA_005498985.1	Sporisorium graminicola	6	3	7	28	156	18	77
GCA_005765155.1	[Paecilomyces] penicillatus	9	2	8	33	233	19	90
GCA_006352295.1	Rhodotorula diobovata	1	3	4	22	112	9	56
GCA_006535955.1	Synchytrium endobioticum	6	0	9	18	86	8	42
GCA_006535965.1	Spizellomyces sp. 'palustris'	4	1	4	19	92	10	56
GCA_006535975.1	Chytriomyces confervae	2	0	23	33	166	8	45
GCA_006535985.1	Synchytrium microbalum	8	0	12	30	129	9	47
GCA_006536005.1	Powellomyces hirtus	7	1	5	17	90	13	59
GCA_006783085.1	Colletotrichum shisoi	56	10	25	93	471	39	135
GCA_006912115.1	Golovinomyces magnicellulatus	3	0	6	25	154	12	70
GCA_006981975.1	Cordyceps javanica	6	1	11	43	266	15	93
GCA_007026445.1	Auriculariopsis ampla	39	13	11	60	402	34	121
GCA_007182795.1	Xylaria flabelliformis	56	7	22	94	453	42	149
GCA_007735645.1	Venturia effusa	25	4	26	73	331	29	115
GCA_007821475.1	Lachnellula arida	32	2	23	46	331	26	110
GCA_007821535.1	Lachnellula occidentalis	26	1	19	43	293	26	109
GCA_007821545.1	Lachnellula subtilissima	33	2	23	44	298	28	110
GCA_007825325.1	Lachnellula cervina	35	2	19	49	319	28	111
GCA_007825375.1	Lachnellula willkommii	31	2	20	46	310	27	111
GCA_008065275.1	Vanrija humicola	3	3	6	19	96	8	46
GCA_008629635.1	Kwoniella shandongensis	4	2	6	21	143	14	68
GCA_008692225.1	Monilinia fructicola	31	4	17	51	320	30	110
GCA_008694065.1	Daldinia childiae	55	9	12	81	407	37	123
GCA_008704415.1	Sphaerosporella brunnea	22	5	11	22	183	22	89
GCA_008704595.1	Diutina rugosa	0	0	5	4	60	4	35
GCA_008704605.1	Trichomonascus ciferrii	1	1	6	27	151	9	70
GCA_009078325.1	Ceratobasidium theobromae	81	10	15	82	498	35	117
GCA_009176345.1	Aspergillus leporis	31	9	11	81	416	38	132
GCA_009176365.1	Aspergillus alliaceus	27	11	12	70	392	36	133
GCA_009176405.1	Aspergillus novoparasiticus	29	8	18	101	498	37	139
GCA_009176455.1	Aspergillus minisclerotigenes	27	9	15	90	469	36	138
GCA_009193445.1	Aspergillus pseudotamarii	30	8	15	92	480	37	137
GCA_009193465.1	Aspergillus avenaceus	25	4	9	72	377	35	128
GCA_009193505.1	Aspergillus transmontanensis	30	8	16	92	480	36	139
GCA_009193525.1	Aspergillus sergii	29	8	17	94	499	37	140
GCA_009193545.1	Aspergillus arachidicola	29	8	15	92	485	37	139
GCA_009193565.1	Aspergillus coremiiformis	22	4	7	36	246	27	100
GCA_009193585.1	Aspergillus caelatus	31	9	15	98	487	36	135
GCA_009193595.1	Aspergillus bertholletiae	27	4	14	79	421	37	135
GCA_009193645.1	Aspergillus pseudonomiae	29	5	13	85	447	38	136
GCA_009193665.1	Aspergillus pseudocaelatus	30	9	15	95	483	36	139
GCA_009194965.1	Coniochaeta sp. 2T2.1	102	34	43	172	949	45	153
GCA_009299455.1	Monilinia laxa	34	4	15	56	342	31	115
GCA_009428275.1	Tilletia laevis	8	0	6	28	143	10	55
GCA_009428295.1	Tilletia walkeri	5	0	6	19	129	10	55
GCA_009613015.1	Helotiales sp. DMI_Dod_QoI	39	14	24	67	406	34	123
GCA_009650685.1	Cryptococcus cf. gattii	3	1	7	10	120	7	59
GCA_009732865.1	Chalara longipes BDJ	81	19	36	110	628	42	140
GCA_009733575.1	Gymnopus androsaceus JB14	35	21	56	67	529	30	117
GCA_009771025.1	Colletotrichum fructicola	72	13	37	163	730	46	155
GCA_009806415.1	Colletotrichum asianum	71	13	39	156	710	46	153
GCA_009809945.1	Gigaspora margarita	8	1	46	29	246	5	42
GCA_009829365.1	Neofusicoccum umdonicola	38	9	34	90	494	35	124
GCA_009982845.1	Delphinella strobiligena	16	1	20	41	260	23	106
GCA_009982855.1	Lizonia empirigonia	46	8	16	69	398	34	129
GCA_010015565.1	Dissoconium aciculare CBS 342.82	2	0	14	35	171	13	69
GCA_010015585.1	Eremomyces bilateralis CBS 781.70	20	2	11	55	224	19	91
GCA_010015605.1	Decorospora gaudefroyi	46	9	13	65	331	35	120
GCA_010015615.1	Cucurbitaria berberidis CBS 394.84	53	11	13	73	422	36	129
GCA_010015635.1	Clathrospora elynae	46	13	14	66	356	34	123
GCA_010015655.1	Bimuria novae-zelandiae CBS 107.79	59	10	21	90	498	37	143
GCA_010015675.1	Byssothecium circinans	64	14	23	100	527	42	145
GCA_010015705.1	Aulographum hederae CBS 113979	22	1	21	51	277	24	100
GCA_010015725.1	Amniculicola lignicola CBS 123094	68	13	23	71	454	37	134
GCA_010015735.1	Aaosphaeria arxii CBS 175.79	72	13	18	101	524	40	150
GCA_010015745.1	Setomelanomma holmii	58	11	20	83	457	39	141
GCA_010015785.1	Saccharata proteae CBS 121410	18	2	18	41	258	23	107
GCA_010015805.1	Rhizodiscina lignyota	14	8	24	70	360	33	125
GCA_010015815.1	Dothidotthia symphoricarpi CBS 119687	33	4	8	67	347	33	122
GCA_010015825.1	Lophiotrema nucula	82	14	32	83	565	39	151
GCA_010093485.1	Karstenula rhodostoma CBS 690.94	64	13	23	93	511	42	150
GCA_010093505.1	Neohortaea acidophila	2	0	8	25	154	14	73
GCA_010093515.1	Lineolata rhizophorae	27	8	10	35	214	30	102
GCA_010093535.1	Lindgomyces ingoldianus	80	15	27	73	479	38	134
GCA_010093585.1	Melanomma pulvis-pyrius CBS 109.77	71	13	31	89	535	36	148
GCA_010093595.1	Mytilinidion resinicola	15	2	24	32	263	21	101
GCA_010093605.1	Lophium mytilinum	32	4	22	40	299	29	110
GCA_010093625.1	Macroventuria anomochaeta	43	8	19	74	408	37	136
GCA_010093635.1	Massarina eburnea CBS 473.64	56	14	21	89	459	40	145
GCA_010093685.1	Ophiobolus disseminans	70	11	17	81	476	37	136
GCA_010093695.1	Plenodomus tracheiphilus IPT5	51	10	18	82	462	38	136
GCA_010093705.1	Patellaria atrata CBS 101060	49	8	14	49	285	34	121
GCA_010093715.1	Pleomassaria siparia CBS 279.74	58	11	22	75	436	39	143
GCA_010093745.1	Piedraia hortae CBS 480.64	1	0	11	18	112	9	55
GCA_010093785.1	Polychaeton citri CBS 116435	2	1	18	28	205	14	82
GCA_010093795.1	Sporormia fimetaria CBS 119925	46	10	11	48	281	34	107
GCA_010093805.1	Polyplosphaeria fusca	64	15	29	82	499	39	140
GCA_010093815.1	Pseudovirgaria hyperparasitica	24	6	21	62	318	35	122
GCA_010093825.1	Teratosphaeria nubilosa	9	2	17	53	263	27	98
GCA_010093885.1	Aplosporella prunicola CBS 121167	23	3	16	58	317	28	115
GCA_010093895.1	Myriangium duriaei CBS 260.36	12	3	15	47	251	27	102
GCA_010093925.1	Zopfia rhizophila CBS 207.26	73	13	27	109	589	41	153
GCA_010093935.1	Zasmidium cellare ATCC 36951	18	5	33	115	500	34	132
GCA_010093945.1	Delitschia confertaspora ATCC 74209	48	11	24	58	358	36	126
GCA_010094025.1	Viridothelium virens	30	11	20	65	342	38	123
GCA_010094035.1	Trematosphaeria pertusa	74	13	27	88	526	39	149
GCA_010094045.1	Didymosphaeria enalia	66	10	21	66	410	35	129
GCA_010094085.1	Westerdykella ornata	47	10	10	53	306	34	112
GCA_010094145.1	Didymella exigua CBS 183.55	39	4	20	79	409	35	134
GCA_010203745.1	Mucor lusitanicus	7	0	10	41	169	9	56
GCA_010356995.1	Trichodelitschia bisporula	24	2	18	56	242	26	99
GCA_010405375.1	Lophiostoma macrostomum CBS 122681	73	9	22	77	495	38	142
GCA_010405405.1	Microthyrium microscopicum	59	4	30	98	418	35	122
GCA_010405425.1	Lentithecium fluviatile CBS 122367	83	12	32	84	512	41	144
GCA_010583015.1	Tothia fuscella	45	4	26	92	380	32	115
GCA_010724455.1	Aspergillus lentulus	36	10	10	84	420	41	140
GCA_011022315.1	Saccharomyces pastorianus	0	0	7	6	128	2	34
GCA_011032825.1	Massariosphaeria phaeospora	59	10	20	64	386	35	123
GCA_011057905.1	Xylaria multiplex	51	8	14	97	449	41	141
GCA_011058865.1	Didymella keratinophila	47	12	21	87	450	39	138
GCA_011058875.1	Neopestalotiopsis sp. 37M	62	12	40	160	728	42	148
GCA_011058895.1	Didymella heteroderae	49	10	24	94	474	41	141
GCA_011058905.1	Curvularia kusanoi	48	10	25	95	439	41	137
GCA_011066345.1	Trichoderma lentiforme	15	11	15	70	348	28	112
GCA_011074865.2	Brettanomyces nanus	0	0	4	14	66	4	36
GCA_011074885.2	Brettanomyces bruxellensis	0	0	5	10	65	4	36
GCA_011075155.1	Colletotrichum scovillei	69	11	31	143	643	46	149
GCA_011392555.1	Penicillium rolfsii	22	9	10	74	355	32	124
GCA_011503125.2	Botryosphaeria dothidea	39	8	35	101	528	37	131
GCA_011692745.1	Arthroderma uncinatum	0	0	8	16	114	7	53
GCA_011745365.1	Cryphonectria parasitica EP155	39	9	20	79	413	37	132
GCA_011800055.1	Colletotrichum gloeosporioides	72	13	38	158	713	47	152
GCA_011800875.2	Suillus brevipes Sb2	9	2	20	23	196	16	79
GCA_011947395.2	Colletotrichum karsti	73	12	34	161	704	47	153
GCA_012184295.1	Dactylella cylindrospora	47	6	6	34	266	28	116
GCA_012184315.1	Arthrobotrys entomopaga	48	10	5	35	265	26	107
GCA_012184355.1	Dactylellina cionopaga	61	11	9	50	356	33	129
GCA_012550715.1	Geosmithia morbida	8	1	9	36	184	22	90
GCA_012656285.1	Aspergillus fumigatiaffinis	36	10	12	91	427	41	138
GCA_012931995.1	Fusarium albosuccineum	34	7	21	120	525	42	145
GCA_012932015.1	Fusarium acutatum	38	11	19	130	508	45	147
GCA_012932025.1	Fusarium austroafricanum	37	9	15	108	431	43	142
GCA_012934285.1	Ophiocordyceps sinensis	3	0	14	26	172	13	68
GCA_012971845.1	Lasiodiplodia theobromae	37	7	30	91	484	35	128
GCA_012980515.1	Ophiocordyceps camponoti-floridani	2	0	11	21	155	12	68
GCA_012980535.1	Pleurotus pulmonarius	64	9	23	51	405	33	118
GCA_013036055.1	Alternaria burnsii	60	14	19	94	508	39	137
GCA_013053245.1	Agrocybe pediades	45	15	29	51	387	30	106
GCA_013054445.1	Cudoniella acicularis	64	16	29	85	517	38	135
GCA_013138035.1	Penicillium sp. str. #12	20	6	14	66	364	32	121
GCA_013186395.1	Fusarium papillatum	35	7	16	113	495	41	134
GCA_013186415.1	Fusarium sp. NRRL 66088	35	10	16	115	504	41	141
GCA_013201785.1	Colletotrichum tropicale	71	13	36	155	708	46	153
GCA_013266165.1	Fusarium graminum	35	8	14	92	382	41	130
GCA_013266175.1	Fusarium gaditjirri	36	10	18	98	439	41	139
GCA_013266185.1	Fusarium sarcochroum	34	5	19	123	534	41	143
GCA_013266195.1	Fusarium zealandicum	31	5	11	71	355	38	127
GCA_013266205.1	Fusarium decemcellulare	35	8	26	145	601	44	151
GCA_013266265.1	Fusarium sp. NRRL 66182	27	9	15	100	446	41	140
GCA_013305495.1	Metarhizium anisopliae	6	1	16	34	243	17	95
GCA_013305925.1	Galactomyces reessii	3	0	5	2	45	4	27
GCA_013340325.1	Aspergillus tubingensis	22	6	14	56	366	31	115
GCA_013364935.1	Fusarium anthophilum	37	11	18	129	518	45	146
GCA_013365045.1	Geotrichum candidum	8	0	5	3	80	5	33
GCA_013368295.1	Psilocybe cf. subviscida	58	25	25	80	464	35	109
GCA_013368315.1	Tetrapyrgos nigripes	38	12	54	91	643	36	123
GCA_013368325.1	Tulosesus angulatus	54	31	23	55	410	30	105
GCA_013368375.1	Tricholomella constricta	44	7	25	43	349	31	111
GCA_013368445.1	Leucoagaricus leucothites	50	10	25	60	439	32	114
GCA_013368555.1	Collybiopsis confluens	34	14	42	62	466	37	124
GCA_013368755.1	Talaromyces rugulosus	10	6	17	73	459	28	126
GCA_013390185.1	Colletotrichum aenigma	71	13	36	153	695	46	154
GCA_013390195.1	Colletotrichum siamense	72	13	35	159	712	46	154
GCA_013395995.1	Fusarium pseudoanthophilum	37	10	18	118	485	44	146
GCA_013396005.1	Fusarium napiforme	36	10	16	110	474	44	146
GCA_013396015.1	Fusarium mexicanum	35	12	20	118	496	43	143
GCA_013396025.1	Fusarium phyllophilum	38	11	17	111	479	44	146
GCA_013396035.1	Fusarium pseudocircinatum	36	11	22	130	527	44	149
GCA_013396075.1	Fusarium subglutinans	36	12	18	120	491	43	140
GCA_013396095.1	Fusarium sp. NRRL 52700	37	11	17	109	455	44	143
GCA_013396165.1	Fusarium globosum	36	11	18	116	491	44	145
GCA_013396175.1	Fusarium denticulatum	37	11	21	120	510	44	146
GCA_013396195.1	Fusarium tjaetaba	37	10	19	121	499	44	147
GCA_013396205.1	Fusarium mundagurra	40	11	20	118	498	44	146
GCA_013396255.1	Fusarium sp. NRRL 25303	39	10	18	130	520	44	146
GCA_013396295.1	Fusarium heterosporum	35	7	14	102	398	41	133
GCA_013402915.1	Zygotorulaspora mrakii	0	0	6	2	51	2	32
GCA_013421405.2	Aspergillus burnettii	26	11	12	71	392	36	134
GCA_013423385.1	Naganishia liquefaciens	5	3	5	23	135	14	66
GCA_013461495.1	Botrytis fragariae	32	5	15	58	363	31	118
GCA_013618385.1	Fusarium sp. FSAMSC_23	35	9	16	95	412	40	129
GCA_013694445.1	Torulaspora sp. CBS 2947	0	0	5	2	47	2	30
GCA_013758895.1	Fusarium bulbicola	36	11	18	116	487	44	145
GCA_013781345.1	Fusarium coicis	37	10	19	112	475	44	145
GCA_014065205.1	Tuber brumale	9	2	8	21	147	15	76
GCA_014066305.1	Letharia columbiana	8	0	11	15	172	13	73
GCA_014066315.1	Letharia lupina	8	0	10	15	167	12	71
GCA_014117465.1	Aspergillus flavus NRRL3357	29	8	12	88	460	38	139
GCA_014133895.1	Torulaspora globosa	0	0	5	2	47	2	30
GCA_014235925.1	Colletotrichum truncatum	76	14	34	156	708	44	149
GCA_014235935.1	Colletotrichum musicola	75	12	33	143	676	43	146
GCA_014235945.1	Colletotrichum plurivorum	76	12	33	138	660	43	145
GCA_014235955.1	Colletotrichum sojae	74	12	33	134	646	42	145
GCA_014281905.1	Aspergillus hiratsukae	28	9	10	69	377	38	134
GCA_014281915.1	Aspergillus felis	35	11	9	87	446	42	141
GCA_014298035.1	Pseudocercospora fuligena	17	6	26	84	433	32	131
GCA_014461115.1	Mycena chlorophos	30	12	28	66	415	33	115
GCA_014461125.1	Mycena kentingensis (nom. inval.)	25	10	19	80	481	36	125
GCA_014461135.1	Mycena indigotica	40	13	30	78	471	37	120
GCA_014462655.1	Mycena venus	53	19	109	142	898	45	146
GCA_014462675.1	Mycena sanguinolenta	45	10	97	110	791	41	136
GCA_014466165.1	Pleurotus ostreatus	63	8	21	50	416	34	118
GCA_014595645.1	Diaporthe citri	76	14	29	129	687	45	152
GCA_014621375.1	Penicillium crustosum	23	5	11	68	346	33	124
GCA_014621405.1	Stylonectria norvegica	20	3	10	43	244	27	109
GCA_014621425.1	Cylindrodendrum hubeiense	41	7	19	121	518	42	140
GCA_014621435.1	Neopestalotiopsis clavispora	59	11	39	152	711	43	144
GCA_014764975.1	Fusarium sp. DS 682	34	8	19	105	461	44	144
GCA_014805555.1	Thelohania contejeani	0	0	0	0	3	0	2
GCA_014805705.1	Cucumispora dikerogammari	0	0	0	0	3	0	2
GCA_014839625.1	Penicillium ucsense	20	10	7	58	285	33	116
GCA_014839865.1	Apophysomyces ossiformis	14	0	10	25	141	7	50
GCA_014839935.1	Entomophthora muscae	0	0	23	39	328	3	34
GCA_014898285.1	Botrytis aclada	32	5	13	61	361	32	121
GCA_014898295.1	Botrytis byssoidea	33	6	14	60	366	33	119
GCA_014898415.1	Stromatinia cepivora	31	6	12	50	323	30	111
GCA_014898425.1	Botryotinia globosa	31	5	14	55	349	32	117
GCA_014898435.1	Botrytis sinoallii	32	5	14	59	365	31	117
GCA_014898465.1	Botrytis porri	32	6	13	54	338	31	114
GCA_014898535.1	Botrytis deweyae	32	7	15	62	383	33	120
GCA_014898675.1	Athelia sp. TMB	72	13	19	88	619	28	105
GCA_014904835.1	Paxillus ammoniavirescens	9	3	16	15	174	15	77
GCA_014904845.1	Acephala macrosclerotiorum	56	14	32	80	541	37	143
GCA_014904855.1	Thelephora ganbajun	7	3	3	13	135	12	67
GCA_014904895.1	Tricholoma matsutake 945	9	3	17	24	215	16	80
GCA_014904905.1	Wilcoxina mikolae CBS 423.85	14	1	12	26	176	18	87
GCA_014904935.1	Melanogaster broomeanus	17	1	17	18	191	16	77
GCA_014904945.1	Gyrodon lividus	11	2	12	15	171	17	80
GCA_014904975.1	Marasmius fiardii PR-910	46	8	31	85	506	39	122
GCA_014904985.1	Hydnum rufescens UP504	6	6	15	22	189	14	69
GCA_014905255.1	Racodium therryanum	65	14	28	86	543	36	144
GCA_014905795.1	Metschnikowia persimmonesis	1	0	2	8	64	4	33
GCA_014905825.1	Lyophyllum atratum	55	9	32	72	480	34	118
GCA_014925785.1	Mycena galopus ATCC 62051	53	23	99	139	973	46	141
GCA_014925825.1	Pholiota molesta	42	8	47	56	427	28	98
GCA_014925845.1	Crassisporium funariophilum	44	12	24	71	402	31	111
GCA_015025155.1	Lactarius quietus	5	1	23	16	234	9	61
GCA_015039315.1	Clavulina sp. PMI_390	53	13	5	59	420	34	106
GCA_015039355.1	Ramaria rubella	29	7	30	49	349	29	110
GCA_015039365.1	Amanita rubescens	4	4	14	13	209	12	72
GCA_015039395.1	Ceratobasidium sp. AG-I	89	12	19	85	552	33	120
GCA_015039405.1	Cantharellus anzutake	13	4	11	25	188	12	66
GCA_015039435.1	Imleria badia	9	3	14	15	173	15	75
GCA_015039465.1	Phlegmacium glaucopus	6	4	22	25	230	15	77
GCA_015178925.1	Russula emetica	3	2	16	11	153	8	57
GCA_015178965.1	Russula ochroleuca	4	2	16	17	174	8	56
GCA_015178975.1	Hysterangium stoloniferum	5	1	24	18	220	12	73
GCA_015178995.1	Trichophaea hybrida	10	0	13	24	155	16	80
GCA_015179015.1	Boletus edulis BED1	12	4	11	22	197	15	74
GCA_015179025.1	Terfezia claveryi	8	6	8	19	131	14	68
GCA_015179035.1	Tirmania nivea	14	6	6	20	140	17	75
GCA_015179045.1	Kalaharituber pfeilii	24	6	7	24	163	21	75
GCA_015179125.1	Gautieria morchelliformis	12	5	42	26	245	21	82
GCA_015484465.1	Pholiota conissans	40	12	33	54	381	32	104
GCA_015499975.1	Dissophora ornata	3	0	7	27	131	9	49
GCA_015499985.1	Haplosporangium gracile	3	0	7	29	143	8	48
GCA_015499995.1	Flammula alnicola	35	9	28	46	382	28	104
GCA_015500005.1	Entomortierella lignicola	2	0	6	30	126	8	44
GCA_015500155.1	Haplosporangium bisporale	3	0	7	30	140	6	48
GCA_015501055.1	Mucidula mucida	50	15	27	63	480	31	116
GCA_015501065.1	Infundibulicybe gibba	43	6	26	53	440	30	115
GCA_015501075.1	Gymnopilus junonius	41	9	21	36	330	25	97
GCA_015501535.1	Cyathus striatus	54	13	31	56	501	31	109
GCA_015501585.1	Rhodocollybia butyracea	24	11	26	62	394	29	107
GCA_015501595.1	Hymenopellis radicata	61	13	34	74	554	35	119
GCA_015501605.1	Panaeolus papilionaceus	69	33	27	80	498	36	113
GCA_015502445.1	Mortierella sp. GBA35	3	0	5	27	124	6	45
GCA_015502455.1	Mortierella sp. AM989	3	0	5	29	126	8	45
GCA_015502465.1	Mortierella sp. 14UC	3	0	7	30	129	7	45
GCA_015502475.1	Mortierella sp. AD031	2	0	6	26	125	6	46
GCA_015502485.1	Mortierella sp. GBA39	5	5	10	81	300	26	110
GCA_015502505.1	Linnemannia schmuckeri	3	0	7	30	144	7	48
GCA_015502575.1	Mortierella sp. AD010	2	0	7	23	99	7	39
GCA_015529505.1	Haplosporangium sp. Z 11	2	0	4	21	110	6	41
GCA_015529515.1	Haplosporangium sp. Z 767	2	0	4	22	112	6	41
GCA_015529795.1	Haplosporangium sp. Z 27	2	0	5	29	125	7	44
GCA_015533775.1	Penicillium roqueforti	16	3	13	41	270	28	110
GCA_015584075.1	Lepista nuda	49	9	27	84	511	34	125
GCA_015584085.1	Macrolepiota fuliginosa MF-IS2	50	15	31	54	440	30	112
GCA_015657495.1	Crepidotus variabilis	50	15	10	58	376	32	115
GCA_015679515.1	Mortierella sp. NVP85	2	0	5	17	98	6	44
GCA_015679535.1	Podila horticola	4	0	5	32	151	8	49
GCA_015679545.1	Mortierella sp. AD094	3	0	8	32	139	8	46
GCA_015679585.1	Entomortierella beljakovae	3	0	6	25	125	6	43
GCA_015679605.1	Podila epigama	3	0	3	21	111	8	41
GCA_015679695.1	Mortierella sp. AD011	3	0	7	22	99	6	38
GCA_015680625.1	Mortierella hygrophila	3	0	7	31	156	8	51
GCA_015680635.1	Lunasporangiospora selenospora	2	0	4	22	112	6	44
GCA_015698045.1	Rhizophagus clarus	2	0	9	15	90	3	33
GCA_015832175.1	Paraphaeosphaeria minitans	55	8	20	88	457	39	144
GCA_015832245.1	Nosema granulosis	0	0	0	0	3	0	2
GCA_015844325.1	Aspergillus nanangensis	33	9	16	110	497	41	142
GCA_015847235.1	Linnemannia zychae	3	1	7	31	152	8	49
GCA_015849325.1	Mortierella antarctica	4	0	7	29	141	7	48
GCA_015849335.1	Entomortierella chlamydospora	2	0	7	24	104	6	39
GCA_015852385.1	Podila clonocystis	4	0	8	29	150	7	47
GCA_015852425.1	Gryganskiella cystojenkinii	5	0	8	32	153	7	49
GCA_015852495.1	Podila epicladia	4	0	6	30	142	7	46
GCA_015951145.1	Cronartium quercuum f. sp. fusiforme G11	25	5	22	44	238	16	69
GCA_015956445.1	Thelephora terrestris	6	3	3	14	136	12	62
GCA_016097105.2	Sporothrix variecibatus	38	9	15	74	317	31	104
GCA_016097325.1	Aspergillus melleus	27	6	12	89	421	36	132
GCA_016097715.1	Apophysomyces sp. BC1015	8	0	10	28	140	9	51
GCA_016097735.1	Apophysomyces sp. BC1021	8	0	10	25	129	7	48
GCA_016097755.1	Apophysomyces sp. BC1034	8	0	10	26	144	9	56
GCA_016097855.1	Linnemannia gamsii	3	0	8	28	145	7	51
GCA_016097895.1	Linnemannia exigua	3	0	7	24	126	7	47
GCA_016097935.1	Dissophora globulifera	3	0	6	26	126	7	44
GCA_016097945.1	Podila humilis	3	0	4	17	94	7	44
GCA_016098005.1	Podila minutissima	4	0	6	30	143	7	44
GCA_016098015.1	Gamsiella multidivaricata	2	0	6	25	117	6	43
GCA_016098025.1	Mortierella sp. AD032	3	0	7	28	143	7	48
GCA_016098035.1	Mortierella sp. GBA30	4	0	6	28	141	6	45
GCA_016098045.1	Mortierella sp. GBA43	4	0	4	24	122	9	46
GCA_016098085.1	Mortierella sp. NVP41	3	0	6	26	129	6	46
GCA_016098105.1	Actinomortierella wolfii	3	0	4	22	115	8	43
GCA_016098155.1	Actinomortierella ambigua	2	0	4	25	140	8	44
GCA_016098165.1	Mortierella polycephala	2	0	4	23	109	6	43
GCA_016255985.1	Dictyocoela roeselum	0	0	0	1	5	1	4
GCA_016256075.1	Dictyocoela muelleri	0	0	0	0	6	0	2
GCA_016508695.1	Hyphodiscus hymeniophilus	20	8	17	42	266	24	100
GCA_016584175.1	Kazachstania exigua	0	0	4	2	49	2	29
GCA_016584195.1	[Candida] californica	0	0	5	4	55	3	31
GCA_016584345.1	Suillus ampliporus	8	2	15	21	189	15	78
GCA_016618355.2	Astraeus odoratus	8	2	11	23	169	14	83
GCA_016628065.1	Suillus lakei	9	2	32	27	228	15	79
GCA_016628075.1	Suillus paluster	10	2	21	22	202	15	76
GCA_016628085.1	Suillus occidentalis	8	1	20	23	197	14	75
GCA_016628565.1	Suillus placidus	9	2	24	23	180	16	77
GCA_016647625.1	Suillus subalutaceus	10	2	23	21	201	16	75
GCA_016647635.1	Suillus subaureus	12	2	24	21	191	16	75
GCA_016647645.1	Suillus variegatus	12	2	27	20	201	16	71
GCA_016647685.1	Suillus tomentosus	10	2	21	22	206	16	71
GCA_016647745.1	Suillus plorans	10	3	23	22	200	16	72
GCA_016647755.1	Suillus subluteus	12	3	30	25	232	16	77
GCA_016647785.1	Suillus fuscotomentosus	9	2	24	25	201	16	71
GCA_016695465.1	Suillus americanus	12	2	21	23	203	16	75
GCA_016695475.1	Suillus decipiens	12	2	23	27	209	16	75
GCA_016695485.1	Suillus hirtellus	10	3	22	21	198	16	72
GCA_016748015.1	Geosiphon pyriformis	1	0	6	24	94	3	33
GCA_016758755.1	Suillus discolor	12	2	23	23	205	16	73
GCA_016758765.1	Suillus cothurnatus	14	2	28	24	230	16	75
GCA_016758775.1	Suillus clintonianus	9	2	26	23	204	14	78
GCA_016758785.1	Suillus bovinus	9	2	17	20	178	16	73
GCA_016758895.1	Umbelopsis vinacea	12	2	7	37	234	22	94
GCA_016758905.1	Umbelopsis isabellina	6	1	7	41	239	16	86
GCA_016758935.1	Thamnidium elegans	6	0	9	35	147	7	51
GCA_016758945.1	Mucor plumbeus	6	0	9	42	169	8	55
GCA_016758965.1	Circinella minor	11	0	9	41	183	14	61
GCA_016758985.1	Mucor saturninus	8	0	10	35	170	7	52
GCA_016767195.1	Stagonosporopsis rhizophila	48	7	20	76	456	37	134
GCA_016767475.1	Suillus weaverae	9	2	19	20	179	16	78
GCA_016800925.1	Suillus spraguei	16	2	17	24	218	16	73
GCA_016861625.1	Aspergillus luchuensis	21	5	12	58	357	30	114
GCA_016861735.1	Aspergillus chevalieri	14	4	9	39	224	20	90
GCA_016861865.1	Aspergillus puulaauensis	25	8	9	105	485	42	141
GCA_016906535.1	Rhizoctonia solani	75	11	24	74	542	34	121
GCA_016952355.1	Fusarium culmorum	30	8	18	90	381	42	134
GCA_017301755.1	Pneumocystis wakefieldiae	0	0	1	0	14	0	13
GCA_017309325.2	Elsinoe batatas	27	9	11	69	318	38	122
GCA_017311265.1	Pneumocystis canis	0	0	1	0	10	0	9
GCA_017311285.1	Pneumocystis oryctolagi	0	0	1	0	11	0	11
GCA_017365405.1	Cadophora malorum	69	15	29	124	654	41	152
GCA_017366145.1	Cadophora sp. M221	74	14	30	126	671	39	151
GCA_017499595.2	Psilocybe cubensis	50	26	29	52	398	32	103
GCA_017607445.1	Histoplasma ohiense (nom. inval.)	2	0	5	10	101	9	55
GCA_017607575.1	Termitomyces sp. Mn162	26	7	11	29	212	23	92
GCA_017635955.1	Yarrowia sp. B02	0	0	6	11	68	3	35
GCA_017639365.1	Yarrowia sp. E02	0	0	5	9	65	3	32
GCA_017639385.1	Yarrowia sp. C11	0	0	6	9	65	3	32
GCA_017655625.1	Candida metapsilosis	2	0	4	5	72	5	38
GCA_017911155.1	Olpidium bornovanus	2	0	2	5	25	3	18
GCA_018127085.1	Pneumocystis sp. 'macacae'	0	0	1	0	13	0	12
GCA_018282005.1	Asterophora parasitica	6	6	14	15	170	12	68
GCA_018282025.1	Sphagnurus paluster	52	6	24	41	323	26	96
GCA_018296085.1	Termitomyces sp. T112	31	8	19	49	320	28	109
GCA_018296165.1	Termitomyces sp. T153	32	9	18	49	316	28	108
GCA_018340605.1	Aspergillus pseudoviridinutans	35	11	10	91	466	42	140
GCA_018360045.1	Claviceps capensis	9	3	9	25	160	23	80
GCA_018360055.1	Claviceps monticola	9	3	9	24	155	22	79
GCA_018360065.1	Claviceps pazoutovae	9	3	9	25	158	23	80
GCA_018360075.1	Claviceps cyperi	9	3	8	19	142	20	76
GCA_018360135.1	Claviceps sorghi	9	3	10	27	165	23	83
GCA_018360145.1	Claviceps africana	9	3	10	28	162	21	78
GCA_018360175.1	Claviceps arundinis	9	3	9	26	162	23	80
GCA_018360185.1	Claviceps lovelessii	9	3	10	25	168	22	83
GCA_018360205.1	Claviceps digitariae	10	3	10	29	170	23	84
GCA_018360215.1	Claviceps spartinae	9	3	9	25	160	23	80
GCA_018360225.1	Claviceps pusilla	10	3	9	27	169	22	82
GCA_018360255.1	Claviceps maximensis	9	3	9	29	172	22	81
GCA_018360275.1	Claviceps sp. LM458 group G5	9	3	9	25	162	23	80
GCA_018360325.1	Claviceps aff. humidiphila group G2b	9	3	9	25	157	23	80
GCA_018360345.1	Claviceps sp. LM84 group G4	9	3	9	25	161	23	81
GCA_018360355.1	Claviceps sp. Clav32 group G5	9	3	9	25	163	23	80
GCA_018360365.1	Claviceps citrina	7	3	7	24	146	20	76
GCA_018360375.1	Claviceps sp. LM77 group G4	9	3	9	25	161	23	81
GCA_018360385.1	Claviceps sp. LM78 group G4	9	3	9	25	161	23	80
GCA_018360435.1	Claviceps sp. LM218 group G6	9	3	9	25	160	23	80
GCA_018360445.1	Claviceps sp. LM220 group G6	8	3	9	25	160	23	81
GCA_018360465.1	Claviceps humidiphila	9	3	9	25	160	23	80
GCA_018360525.1	Claviceps sp. Clav50 group G5	9	3	9	25	163	23	80
GCA_018360575.1	Claviceps sp. LM454 group G7	9	3	9	25	159	23	80
GCA_018360595.1	Claviceps sp. LM219 group G6	9	3	9	25	160	23	80
GCA_018361025.1	Claviceps aff. purpurea	9	3	9	25	163	23	81
GCA_018397855.1	Boletus reticuloceps	11	4	10	19	178	15	73
GCA_018404265.1	Aspergillus viridinutans	37	9	8	70	378	39	134
GCA_018854895.1	Tricholoma furcatifolium	37	19	23	33	368	27	96
GCA_018855395.1	Arthromyces matolae	34	14	21	34	310	28	105
GCA_018855915.1	Tephrocybe sp. NHM501043	31	12	23	30	294	25	103
GCA_018856295.1	Blastosporella zonata	34	17	19	34	284	27	94
GCA_018857265.1	Termitomyces sp. T32_za158	20	5	12	25	207	22	88
GCA_018857285.1	Termitomyces sp. Mi166#008	27	11	22	39	299	26	102
GCA_018857305.1	Termitomyces sp. T159_Od127	20	3	9	31	185	20	83
GCA_018858115.1	Tephrocybe rancida	49	12	32	63	452	30	117
GCA_018902385.1	Physcia stellaris	11	0	10	18	192	13	80
GCA_018924745.1	Marasmius oreades	41	7	21	80	478	36	118
GCA_018994065.1	Verticillium longisporum	104	15	22	152	770	40	130
GCA_019022425.1	Talaromyces purpureogenus	8	6	15	49	270	29	101
GCA_019049425.1	Scheffersomyces spartinae	0	0	4	5	60	3	34
GCA_019096155.1	Staphylotrichum longicolle	73	26	16	87	460	39	140
GCA_019112545.1	Guyanagaster necrorhizus MCA 3950	34	7	26	43	360	27	106
GCA_019202705.1	[Candida] subhashii	2	0	5	10	82	6	38
GCA_019207285.1	Ogataea haglerorum	0	0	4	9	58	3	34
GCA_019207475.1	Ogataea angusta	0	0	4	7	57	3	34
GCA_019321695.1	Diaporthe batatas	72	12	26	108	633	45	149
GCA_019359905.1	Candida africana	0	0	5	1	40	1	24
GCA_019359935.1	Trichophyton interdigitale	1	0	9	18	119	8	55
GCA_019364595.1	Butyriboletus roseoflavus	10	3	11	12	132	14	66
GCA_019395275.1	Puccinia brachypodii	14	2	6	16	108	12	42
GCA_019456465.1	Bacidia gigantensis	3	0	11	16	132	12	57
GCA_019565615.1	Trichoderma simmonsii	14	11	15	71	365	28	113
GCA_019609905.1	Fusarium poae	34	9	19	95	399	41	128
GCA_019616325.1	Ceratobasidium sp. 394	66	14	28	79	495	33	111
GCA_019616345.1	Ceratobasidium sp. 395	128	19	23	116	758	34	112
GCA_019616915.1	Ceratobasidium sp. 423	68	8	26	67	480	33	118
GCA_019616945.1	Ceratobasidium sp. 414	69	8	21	62	447	33	118
GCA_019616975.1	Serendipita sp. 396	32	8	4	39	174	24	72
GCA_019623665.1	Serendipita sp. 397	53	9	4	49	259	28	91
GCA_019623675.1	Serendipita sp. 398	53	7	4	46	249	28	90
GCA_019623705.1	Ceratobasidium sp. 428	128	20	31	109	799	32	115
GCA_019627685.1	Serendipita sp. 399	55	10	4	52	279	27	92
GCA_019627725.1	Serendipita sp. 401	55	16	5	46	266	30	90
GCA_019627735.1	Serendipita sp. 400	46	14	5	40	254	29	94
GCA_019627745.1	Serendipita sp. 405	51	10	5	47	248	29	87
GCA_019627755.1	Serendipita sp. 411	49	13	5	50	264	29	90
GCA_019632265.1	Tulasnella sp. 331	54	13	2	45	341	28	99
GCA_019632275.1	Tulasnella sp. 330	55	13	2	45	342	29	100
GCA_019632285.1	Tulasnella sp. 332	47	13	2	49	329	31	101
GCA_019632295.1	Tulasnella sp. 418	99	8	5	34	338	25	92
GCA_019632305.1	Tulasnella sp. 403	26	1	7	37	190	17	68
GCA_019633405.1	Tulasnella sp. 408	69	28	4	58	333	29	84
GCA_019633425.1	Tulasnella sp. 424	79	25	4	62	402	32	101
GCA_019633455.1	Tulasnella sp. 419	93	14	6	31	351	25	95
GCA_019633465.1	Tulasnella sp. 417	116	29	4	52	413	28	91
GCA_019633485.1	Tulasnella sp. 425	73	30	4	60	395	33	100
GCA_019633495.1	Tulasnella sp. 427	82	19	6	52	375	29	92
GCA_019633535.1	Tulasnella sp. JGI-2019a	58	16	2	50	369	29	98
GCA_019633565.1	Serendipita sp. 407	51	8	5	43	244	28	86
GCA_019633595.1	Tulasnella sp. UAMH 9824	103	30	4	64	417	31	96
GCA_019650295.1	Cercospora kikuchii	15	9	21	74	387	32	128
GCA_019669825.1	Calycina marina	22	1	10	17	172	18	84
GCA_019669835.1	Amylocarpus encephaloides	43	10	17	52	331	31	121
GCA_019669845.1	Emericellopsis atlantica	35	7	8	70	342	38	135
GCA_019671135.1	Linnemannia hyalina	2	0	7	34	155	7	48
GCA_019677325.2	Pleurotus cornucopiae	65	8	21	44	397	31	113
GCA_019677335.1	Ceratobasidium sp. UAMH 11750	66	7	27	75	450	31	108
GCA_019677355.1	Ceratobasidium sp. 370	48	9	16	64	371	32	106
GCA_019677385.1	Ceratobasidium sp. 392	83	9	24	86	557	33	112
GCA_019702505.1	Alternaria panax	45	11	19	84	425	37	135
GCA_019787685.1	Chiua virens	9	9	31	20	213	15	73
GCA_019804575.1	Pseudotulostoma volvatum	4	0	8	13	119	9	61
GCA_019915245.1	Fusarium musae	34	10	17	109	468	44	145
GCA_019924955.1	Aureobasidium sp. EXF-3399	22	9	16	80	351	40	127
GCA_019925285.1	Graphium sp. VPRI43844	46	4	14	43	262	29	99
GCA_019973155.2	Phanerochaete sordida	38	11	27	33	328	28	100
GCA_020002365.1	Trichoderma gracile	11	8	11	49	270	25	101
GCA_020045945.2	Trichoderma semiorbis	15	7	14	61	327	26	108
GCA_020080175.1	Glutinoglossum americanum	0	1	7	14	107	7	67
GCA_020080795.1	Trichoglossum hirsutum	0	0	7	8	85	4	50
GCA_020085095.1	Malassezia arunalokei	1	0	5	6	41	6	26
GCA_020087025.1	Mrakiaceae sp. VS III B KN 2	10	2	7	24	131	16	65
GCA_020091625.1	Termitomyces sp. 'cryptogamus'	37	10	27	53	385	28	108
GCA_020102295.1	Metarhizium humberi	5	1	20	32	255	17	99
GCA_020137385.1	Morchella sextelata	38	5	9	57	290	28	113
GCA_020310465.1	Lanmaoa asiatica	9	3	13	13	143	14	68
GCA_020360975.1	Hirsutella rhossiliensis	7	1	14	31	189	15	77
GCA_020509005.2	Fulvia fulva	15	2	25	70	363	33	125
GCA_020536065.1	Ogataea philodendri	0	0	4	5	51	3	31
GCA_020536115.1	Ogataea thermophila	0	0	4	6	56	3	34
GCA_020536175.1	Wickerhamomyces mucosus	2	0	5	3	66	5	36
GCA_020536225.1	Wickerhamomyces pijperi	2	0	5	5	68	6	36
GCA_020623625.1	Saccharomycodes ludwigii	0	0	3	4	51	3	31
GCA_020631695.1	Trichoderma cornu-damae	7	1	10	28	161	15	77
GCA_020726445.1	Chaetomium sp. MPI-SDFR-AT-0129	58	14	14	65	347	37	127
GCA_020726485.1	Halenospora varia	70	15	29	120	601	41	145
GCA_020726505.1	Leptodontidium sp. MPI-SDFR-AT-0119	77	16	34	146	771	42	157
GCA_020726525.1	Truncatella angustata	69	21	28	130	642	41	143
GCA_020726555.1	Boeremia exigua	49	6	24	93	511	38	141
GCA_020726575.1	Plectosphaerella plurivora	67	12	16	134	544	44	143
GCA_020736505.1	Alternaria rosae	59	14	20	92	476	37	134
GCA_020736525.1	Chaetomium sp. MPI-CAGE-AT-0009	76	19	11	85	445	38	136
GCA_020736565.1	Coprinopsis sp. MPI-PUGE-AT-0042	84	43	24	79	573	35	115
GCA_020736575.1	Thelonectria olida	41	13	20	111	512	40	143
GCA_020740775.1	Ilyonectria destructans	49	13	22	169	702	42	146
GCA_020744115.1	Fusarium avenaceum	37	8	15	121	493	43	145
GCA_020744155.1	Ilyonectria sp. MPI-CAGE-AT-0026	44	12	21	143	629	41	144
GCA_020744175.1	Auriculariales sp. MPI-PUGE-AT-0066	62	16	24	107	598	40	131
GCA_020744185.1	Linnemannia elongata	3	0	9	34	160	8	51
GCA_020744225.1	Paraphoma chrysanthemicola	78	13	20	99	571	41	146
GCA_020744255.1	Microdochium trichocladiopsis	46	8	23	103	475	39	131
GCA_020744335.1	Fusarium sp. MPI-SDFR-AT-0072	38	10	21	126	521	43	147
GCA_020744375.1	Dactylonectria estremocensis	44	9	22	148	654	40	144
GCA_020744385.1	Fusarium flagelliforme	34	9	19	113	453	42	139
GCA_020744415.1	Dendryphion nanum	83	12	19	83	511	36	142
GCA_020744425.1	Dactylonectria macrodidyma	42	9	22	177	732	40	146
GCA_020744475.1	Fusarium redolens	37	9	18	136	541	43	150
GCA_020744495.1	Fusarium solani	40	9	18	132	550	41	141
GCA_020744515.1	Fusarium tricinctum	39	10	15	119	495	42	143
GCA_020746835.1	Stachybotrys elegans	79	23	22	124	604	44	138
GCA_020746875.1	Rhexocercosporidium sp. MPI-PUGE-AT-0058	62	15	30	114	578	40	150
GCA_020746995.1	Plectosphaerella cucumerina	63	13	17	122	529	42	139
GCA_020747015.1	Pyrenochaeta sp. MPI-SDFR-AT-0127	68	11	23	103	546	40	144
GCA_020747045.1	Phaeosphaeria sp. MPI-PUGE-AT-0046c	67	18	17	100	479	39	139
GCA_020747065.1	Leotiomycetes sp. MPI-SDFR-AT-0126	75	15	32	152	707	44	156
GCA_020800285.1	Sordaria sp. MPI-SDFR-AT-0083	42	11	16	47	309	32	114
GCA_020884735.1	Clathrus columnatus	24	9	20	30	268	24	91
GCA_020891255.1	Entomortierella parvispora	4	0	6	32	149	8	50
GCA_021014935.1	Hygrophoropsis aurantiaca	25	5	12	46	269	23	92
GCA_021014945.1	Leucogyrophana mollusca	33	5	15	36	278	23	96
GCA_021015755.1	Lentinula edodes	32	10	25	50	364	29	109
GCA_021018615.1	Phlebopus sp. FC_14	4	2	12	15	143	10	69
GCA_021029095.1	Phellopilus nigrolimitatus	32	7	17	36	277	24	92
GCA_021029105.1	Cristinia sonorae	35	7	44	36	305	26	98
GCA_021052385.1	Filobasidium floriforme	8	4	6	42	181	19	79
GCA_021066465.1	Trichoderma asperelloides	14	11	15	65	335	29	114
GCA_021176775.1	Sarocladium implicatum	47	17	8	107	399	40	123
GCA_021235465.1	Umbelopsis sp. PMI_123	11	2	8	44	264	24	96
GCA_021307315.1	Bisporella sp. PMI_857	57	9	31	128	581	41	147
GCA_021365275.1	Xylariales sp. PMI_506	33	7	51	144	656	39	142
GCA_021365285.1	Talaromyces proteolyticus	16	4	17	76	443	31	133
GCA_021365295.1	Hymenoscyphus varicosporioides	71	14	34	110	570	43	142
GCA_021365335.1	Phaeosphaeriaceae sp. PMI808	63	17	13	100	470	40	139
GCA_021365365.1	Ilyonectria robusta	46	13	20	142	616	42	145
GCA_021396235.1	Sporothrix pallida	44	9	17	76	366	32	110
GCA_021399435.1	Diaporthaceae sp. PMI_573	80	18	36	162	825	47	153
GCA_021399445.1	Xylogone sp. PMI_703	24	19	31	116	593	41	139
GCA_021399455.1	Flagelloscypha sp. PMI_526	57	12	40	104	520	43	129
GCA_021399465.1	Hyaloscypha sp. PMI_1271	39	9	37	81	452	37	130
GCA_021399475.1	Hyaloscypha finlandica	38	9	36	75	444	37	130
GCA_021432605.1	Coniochaeta sp. PMI_546	56	16	19	86	449	42	145
GCA_021432625.1	Leptodontidium sp. 2 PMI_412	76	15	32	142	762	39	154
GCA_021432635.1	Thozetella sp. PMI_491	95	22	78	213	1041	48	161
GCA_021432655.1	Atractiella rhizophila	8	4	7	56	285	20	87
GCA_021524915.1	Lactarius akahatsu	5	1	17	16	184	9	60
GCA_021525015.1	Lactarius pseudohatsudake	5	1	16	26	238	9	60
GCA_021525025.1	Lactarius hengduanensis	5	0	14	19	197	8	58
GCA_021525775.1	Lactarius deliciosus	3	1	22	19	216	9	61
GCA_021527035.1	Lactarius vividus	4	1	19	15	189	9	61
GCA_021527775.1	Lactarius sanguifluus	3	1	21	17	199	9	59
GCA_021556675.1	Batrachochytrium salamandrivorans	0	0	4	21	69	2	26
GCA_021653875.1	Nematocida major	0	0	0	0	3	0	2
GCA_021821965.1	Microsporidium sp. FI-F-10	0	0	0	0	2	0	2
GCA_021901695.1	Puccinia striiformis f. sp. tritici	27	5	17	46	265	13	59
GCA_022160305.1	Artomyces pyxidatus	28	7	26	40	317	23	87
GCA_022160315.1	Panus rudis PR-1116 ss-1	36	9	23	40	305	27	101
GCA_022160335.1	Irpex rosettiformis	40	8	14	33	294	26	99
GCA_022160365.1	Vararia minispora EC-137	24	12	17	40	327	32	112
GCA_022179045.1	Colletotrichum liriopes	70	20	28	120	585	44	146
GCA_022264815.1	Rhodofomes roseus	11	5	6	36	252	21	84
GCA_022264835.1	Melampsora americana	34	6	17	54	267	15	68
GCA_022264855.1	Lenzites betulinus	34	10	18	29	295	24	97
GCA_022343325.1	Leptosphaeria biglobosa	40	6	10	72	378	34	132
GCA_022376275.1	Xylariomycetidae sp. FL2044	61	12	23	108	513	42	136
GCA_022376435.1	Amylocystis lapponica	7	2	6	23	173	14	72
GCA_022376445.1	Antrodia serialis	10	4	6	39	271	21	86
GCA_022376455.1	Epithele typhae	36	13	36	44	368	30	107
GCA_022376465.1	Cubamyces lactineus	34	11	11	31	304	24	97
GCA_022376515.1	Lactifluus volemus	4	1	27	12	161	9	56
GCA_022376525.1	Russula vinacea	3	1	15	8	134	7	51
GCA_022376535.1	Xylariaceae sp. FL0662B	39	9	19	88	428	41	131
GCA_022376545.1	Russula dissimulans	3	2	15	10	136	10	60
GCA_022376555.1	Russula compacta	4	1	11	12	132	9	56
GCA_022376655.1	Xylariomycetidae sp. FL0641	57	15	21	96	442	38	128
GCA_022385595.1	Xylaria palmicola	52	9	18	84	422	38	136
GCA_022385605.1	Xylariaceae sp. FL0594	40	9	16	80	371	36	124
GCA_022385635.1	Xylaria scruposa	65	7	23	99	497	42	148
GCA_022385655.1	Xylaria intraflava	30	3	14	60	306	36	122
GCA_022385685.1	Xylaria sp. CBS 124048	21	3	13	53	261	34	114
GCA_022385695.1	Xylaria arbuscula	48	9	21	94	468	42	145
GCA_022385715.1	Xylaria cubensis	60	7	23	96	475	42	149
GCA_022385745.1	Cubamyces sp. BRFM 1775	35	11	20	34	325	24	97
GCA_022385755.1	Trametopsis cervina	36	10	12	29	274	24	96
GCA_022385765.1	Trametes cingulata	36	10	33	32	318	23	97
GCA_022385805.1	Pilatotrama ljubarskyi	35	10	28	29	304	22	95
GCA_022385825.1	Amylostereum chailletii	36	7	25	39	358	27	99
GCA_022432365.1	Hypoxylon sp. FL1284	46	7	12	76	379	35	126
GCA_022432375.1	Nemania sp. FL0031	57	7	16	98	483	41	142
GCA_022432385.1	Xylariaceae sp. FL1272	54	9	23	85	490	38	143
GCA_022432395.1	Pestalotiopsis sp. NC0098	64	13	34	153	679	42	145
GCA_022432505.1	Xylariales sp. AK1849	55	6	22	87	435	35	129
GCA_022432515.1	Hypoxylon sp. NC0597	46	9	15	86	402	37	126
GCA_022432525.1	Daldinia grandis	51	9	11	77	389	34	123
GCA_022453515.1	Astrocystis sublimbata	47	6	18	86	423	37	126
GCA_022478715.1	Daldinia decipiens	44	8	12	77	382	34	122
GCA_022478725.1	Daldinia eschscholtzii	50	9	13	81	400	35	124
GCA_022478755.1	Daldinia loculata	46	8	12	79	381	37	127
GCA_022478815.1	Daldinia bambusicola	46	9	12	79	376	36	123
GCA_022478825.1	Daldinia caldariorum	43	9	11	76	366	35	123
GCA_022478985.1	Massospora cicadina	0	0	5	6	93	2	32
GCA_022495065.1	Xylaria telfairii	64	7	18	102	490	42	146
GCA_022495085.1	Xylaria sp. FL1042	53	8	20	103	458	45	145
GCA_022495115.1	Xylaria castorea	58	8	21	96	447	42	145
GCA_022495125.1	Xylaria acuta	59	8	19	96	457	42	146
GCA_022495145.1	Xylaria bambusicola	55	8	17	90	434	40	141
GCA_022495175.1	Hypoxylon argillaceum	52	7	18	87	444	40	139
GCA_022495195.1	Xylaria digitata	51	9	15	101	460	41	139
GCA_022495205.1	Hypoxylon sp. FL1150	45	6	14	79	374	37	124
GCA_022495235.1	Xylaria curta	63	7	24	101	479	42	147
GCA_022496185.1	Multifurca ochricompacta	4	2	18	13	162	9	63
GCA_022496195.1	Lactifluus subvellereus	3	1	18	11	148	9	57
GCA_022496205.1	Gloeopeniophorella convolvens	28	8	20	26	265	22	88
GCA_022496215.1	Russula brevipes	3	4	18	11	160	9	58
GCA_022496225.1	Russula aff. rugulosa BPL654	4	2	17	9	147	8	59
GCA_022496945.1	Annulohypoxylon maeteangense	42	8	15	88	406	37	124
GCA_022496965.1	Annulohypoxylon nitens	41	8	15	89	419	37	128
GCA_022497025.1	Hypoxylon sp. FL0890	44	8	18	78	395	37	124
GCA_022497035.1	Daldinia vernicosa	48	8	12	79	380	36	125
GCA_022497145.1	Rostrohypoxylon terebratum	39	8	15	82	384	35	124
GCA_022497155.1	Whalleya microplaca	53	12	19	97	469	41	138
GCA_022539325.1	Xylariaceae sp. FL0804	32	11	18	78	364	38	122
GCA_022539335.1	Xylaria cf. heliscus	55	8	20	100	480	41	145
GCA_022544895.1	Biscogniauxia sp. FL1348	45	7	21	77	405	38	132
GCA_022578495.1	Nemania sp. NC0429	52	8	17	80	402	40	136
GCA_022578505.1	Nemania abortiva	56	7	15	101	520	42	146
GCA_022578515.1	Annulohypoxylon truncatum	37	7	17	80	401	36	125
GCA_022578535.1	Jackrogersella minutella	42	7	17	81	390	35	125
GCA_022578575.1	Hypoxylon sp. FL0543	40	7	16	75	371	35	121
GCA_022578605.1	Camillea tinctor	52	8	18	84	443	41	135
GCA_022578665.1	Nemania diffusa	51	7	18	86	442	40	139
GCA_022578705.1	Xylariaceae sp. FL1019	54	9	23	80	442	41	140
GCA_022578715.1	Nemania sp. FL0916	57	9	13	77	418	41	136
GCA_022578765.1	Xylaria sp. FL0933	56	7	18	97	463	44	148
GCA_022578775.1	Xylaria venustula	48	9	22	91	454	42	146
GCA_022578795.1	Xylariaceae sp. FL0255	37	10	23	75	409	36	129
GCA_022578815.1	Xylariaceae sp. FL0016	62	13	25	104	492	39	139
GCA_022578845.1	Hypoxylon cercidicola	46	8	14	82	413	37	128
GCA_022578855.1	Nemania serpens	49	8	16	79	405	41	137
GCA_022578865.1	Xylaria sp. FL0043	53	6	19	96	467	44	149
GCA_022578875.1	Hypoxylon crocopeplum	48	10	17	96	460	37	130
GCA_022578945.1	Hypoxylon fuscum	48	11	15	87	454	39	129
GCA_022578955.1	Hypoxylon sp. FL1857	45	8	15	86	431	36	125
GCA_022578965.1	Xylaria sp. FL1777	50	7	18	89	411	40	140
GCA_022578975.1	Hypoxylon trugodes	47	9	16	81	434	35	127
GCA_022579005.1	Poronia punctata	51	10	14	79	391	38	129
GCA_022592435.1	Cerioporus squamosus	41	12	21	40	367	28	104
GCA_022592445.1	Cytidiella melzeri	33	8	8	22	236	24	93
GCA_022593225.1	Xylaria sp. FL0064	55	8	19	99	473	45	149
GCA_022598655.1	Antrodia cinnamomea	10	3	11	28	248	14	76
GCA_022605165.1	Purpureocillium takamizusanense	9	1	15	51	294	19	106
GCA_022605405.1	Earliella scabrosa	41	11	37	47	415	27	107
GCA_022606055.1	Trametes gibbosa	30	10	16	28	283	22	93
GCA_022606075.1	Fomitopsis betulina	11	5	6	36	238	18	82
GCA_022606115.1	Daedaleopsis nitida	35	9	33	48	394	29	107
GCA_022606135.1	Fomes fomentarius	41	11	26	42	409	26	107
GCA_022606155.1	Trametes elegans	38	10	20	29	310	22	94
GCA_022606195.1	Trametes polyzona	37	9	16	34	311	24	98
GCA_022606215.1	Trametes maxima	37	9	17	30	323	22	95
GCA_022606235.1	Abortiporus biennis	39	9	27	30	310	25	98
GCA_022606255.1	Trametes meyenii	35	10	21	30	332	21	94
GCA_022606275.1	Cubamyces menziesii	36	11	15	33	310	24	97
GCA_022627015.2	Podosphaera aphanis	2	0	5	15	94	9	54
GCA_022627095.1	Fusarium sp. FIESC RH6	31	8	16	99	406	41	132
GCA_022627125.1	Fusarium chuoi	33	9	16	97	430	43	141
GCA_022695765.1	Annulohypoxylon moriforme	44	8	14	92	427	38	128
GCA_022695795.1	Biscogniauxia marginata	50	6	17	75	403	37	129
GCA_022695815.1	Exophiala sp. JF 03-3F	6	2	13	39	207	19	83
GCA_022695825.1	Exophiala sp. JF 03-4F	6	2	13	38	204	19	84
GCA_022750515.1	Mortierella claussenii	3	0	6	22	124	7	45
GCA_022813745.1	fungal sp. FJI-L2-BK-P3	5	2	5	23	140	13	61
GCA_022813765.1	Xylographa vitiligo	8	2	12	17	141	15	77
GCA_022813785.1	Xylographa trunciseda	9	2	13	24	154	18	82
GCA_022813805.1	Xylographa soralifera	8	2	11	22	171	17	81
GCA_022813825.1	Xylographa parallela	9	3	11	21	141	17	77
GCA_022813845.1	Xylographa pallens	9	2	12	20	155	16	80
GCA_022813865.1	Xylographa opegraphella	8	2	12	19	137	15	75
GCA_022813885.1	Xylographa carneopallida	8	2	12	20	146	16	82
GCA_022813905.1	Xylographa bjoerkii	10	2	11	21	157	19	84
GCA_022813925.1	Varicellaria rhodocarpa	8	1	22	18	196	17	82
GCA_022813945.1	Trapelia coarctata	6	1	10	14	144	15	70
GCA_022813965.1	Toensbergia leucococca	6	1	13	17	143	13	73
GCA_022813995.1	Thelotrema lepadinum	29	5	26	58	335	32	120
GCA_022814025.1	Stictis urceolata	34	6	14	65	338	36	130
GCA_022814045.1	Sticta canariensis	6	0	9	15	131	10	58
GCA_022814065.1	Schaereria dolodes	7	0	8	10	105	12	63
GCA_022814085.1	Puttea exsequens	4	0	7	11	122	9	61
GCA_022814105.1	Ptychographa xylographoides	6	3	9	22	136	17	79
GCA_022814125.1	Pseudocyphellaria aurata	8	0	11	17	142	10	62
GCA_022814155.1	Peltigera leucophlebia	4	0	15	5	110	4	47
GCA_022814175.1	Loxospora ochrophaea	11	0	8	20	165	17	79
GCA_022814195.1	Mycoblastus sanguinarius	6	0	12	20	196	11	69
GCA_022814215.1	Lobaria immixta	7	0	12	15	159	10	63
GCA_022814235.1	Lignoscripta atroalba	7	3	10	20	143	19	80
GCA_022814255.1	Bachmanniomyces sp. S44760	6	0	6	13	107	11	66
GCA_022814265.1	Lambiella insularis	5	1	7	14	128	10	70
GCA_022814295.1	Icmadophila ericetorum	5	0	13	17	158	12	79
GCA_022814315.1	Hypocenomyce scalaris	3	0	5	18	129	11	69
GCA_022814335.1	Agyrium rufum	25	6	11	30	210	27	97
GCA_022814355.1	Acarospora aff. strigata	5	0	6	15	115	12	65
GCA_022829205.1	Wardomyces moseri	74	19	31	141	643	41	143
GCA_022830035.1	Ophidiomyces ophidiicola	1	0	4	14	96	6	54
GCA_022836535.1	Colletotrichum spaethianum	71	20	27	103	526	43	140
GCA_022836555.1	Colletotrichum tofieldiae	71	20	30	129	610	45	148
GCA_022836615.1	Annulohypoxylon bovei var. microspora	45	9	16	86	407	37	128
GCA_022984845.1	Xylaria nigripes	28	3	13	56	283	36	118
GCA_022984865.1	Hypomontagnella submonticulosa	53	10	16	88	421	36	129
GCA_022984875.1	Hypoxylon fragiforme	35	7	14	73	330	31	114
GCA_022984935.1	Hypoxylon sp. NC1633	42	6	14	73	376	34	121
GCA_023078705.1	Venturiaceae sp. KMAF11	49	4	46	114	463	32	114
GCA_023101225.1	Fusarium solani-melongenae	36	8	18	131	537	41	143
GCA_023159155.1	Ustulina deusta	48	7	19	92	449	41	142
GCA_023159215.1	Xylariaceae sp. AK1471	70	13	20	111	529	44	153
GCA_023242295.1	Diaporthe ilicicola	65	11	24	101	569	42	146
GCA_023278565.1	Colletotrichum lupini	67	12	32	144	629	47	151
GCA_023343755.1	Candida oxycetoniae	0	0	4	4	60	3	32
GCA_023376855.1	Colletotrichum abscissum	68	12	31	149	656	46	151
GCA_023376865.1	Colletotrichum filicis	69	12	32	149	650	45	150
GCA_023619755.1	Aspergillus sp. PB2407	24	6	16	99	472	37	136
GCA_023625855.1	Onygenales sp. R3503	14	6	11	77	392	31	120
GCA_023628055.1	Filobasidiaceae sp. PT2105A	5	2	3	19	117	13	58
GCA_023628455.1	Chaetomiaceae sp. B2702	64	18	12	73	400	34	122
GCA_023628695.1	Nectriaceae sp. PG4201	20	3	11	56	301	26	109
GCA_023645815.1	Seirophora villosa	4	0	5	14	123	9	60
GCA_023645825.1	Seirophora lacunosa	5	0	5	16	131	10	62
GCA_023645835.1	Teloschistes peruensis	8	2	6	18	162	13	76
GCA_023645845.1	Xanthoria mediterranea	9	0	4	17	156	12	76
GCA_023645885.1	Caloplaca ligustica	7	0	7	17	143	12	70
GCA_023645895.1	Umbilicaria vellea	4	0	8	13	108	11	67
GCA_023645945.1	Diploschistes diacapsis	7	0	10	23	173	16	88
GCA_023645955.1	Variospora aurantia	4	0	5	13	122	8	58
GCA_023645975.1	Usnochroma carphineum	6	0	10	16	156	12	76
GCA_023646045.1	Letrouitia transgressa	8	0	8	19	153	13	72
GCA_023646055.1	Niorma chrysophthalma	7	0	5	18	151	11	75
GCA_023646075.1	Xanthoria steineri	8	0	4	17	171	12	77
GCA_023646125.1	Gyalolechia ehrenbergii	5	0	5	13	144	11	71
GCA_023646175.1	Letrouitia leprolyta	10	1	5	18	158	15	77
GCA_023646255.1	Caloplaca aetnensis	6	0	5	15	140	10	70
GCA_023646325.1	Teloschistes flavicans	7	0	7	17	157	11	71
GCA_023646365.1	Xanthomendoza cf. fulva	7	0	5	17	162	13	77
GCA_023646375.1	Xanthoria aureola	9	0	4	13	172	11	74
GCA_023646395.1	Xanthoria sp. 1 TBL-2021	8	0	3	19	178	12	71
GCA_023646635.1	Flavoplaca oasis	5	0	3	17	139	10	70
GCA_023646655.1	Caloplaca aegaea	4	0	6	12	121	8	60
GCA_023647215.1	Xanthoria sp. 2 TBL-2021	7	0	4	19	175	12	78
GCA_023647555.1	Pancytospora philotis	0	0	0	0	1	0	1
GCA_023701735.1	Pestalotiopsis sp. 9143b	62	11	33	135	621	41	142
GCA_023757985.1	Alternaria ethzedia	56	14	18	89	460	37	134
GCA_023757995.1	Alternaria metachromatica	58	14	18	89	455	37	134
GCA_023758005.1	Alternaria sp. BMP 0032	53	15	17	88	446	37	131
GCA_023758015.1	Alternaria viburni	56	14	18	87	454	37	134
GCA_023758025.1	Alternaria triticimaculans	58	14	18	88	460	37	134
GCA_023758065.1	Alternaria ventricosa	55	14	18	88	451	37	132
GCA_023758075.1	Alternaria novae-zelandiae	57	14	18	86	454	37	133
GCA_023758085.1	Alternaria hordeiaustralica	56	14	18	88	457	37	133
GCA_023758125.1	Alternaria sp. Ai002NY15	56	13	17	88	450	37	134
GCA_023758145.1	Alternaria sp. BMP 2799	53	13	18	86	449	37	134
GCA_023848595.1	Aureobasidium sp. EXF-10727	22	8	16	72	326	39	128
GCA_023848605.1	Aureobasidium sp. EXF-10728	22	8	17	71	329	38	126
GCA_023897205.1	Exophiala sp. HKRS030	6	4	34	65	375	19	90
GCA_023920165.1	Curvularia clavata	50	12	21	93	432	37	137
GCA_024043145.1	Alternaria conjuncta	58	14	18	90	455	37	133
GCA_024043155.1	Alternaria arbusti	57	14	18	91	469	37	133
GCA_024043165.1	Alternaria incomplexa	56	14	18	90	448	37	130
GCA_024043175.1	Alternaria infectoria	55	13	17	89	452	37	133
GCA_024082115.1	Rhinocladiella similis	4	2	21	42	236	20	87
GCA_024114885.1	Septoria linicola	15	5	14	76	365	31	123
GCA_024195185.1	Coniferiporia weirii	34	7	25	33	303	26	97
GCA_024195465.1	Aureobasidium sp. EXF-8845	41	15	25	143	598	41	125
GCA_024195485.1	Aureobasidium sp. EXF-8846	39	17	28	140	596	42	126
GCA_024195545.1	Aureobasidium sp. EXF-12344	43	16	31	141	654	41	132
GCA_024195555.1	Aureobasidium sp. EXF-12298	43	15	32	148	659	41	131
GCA_024195585.1	Aureobasidium sp. EXF-3400	43	17	33	147	671	41	132
GCA_024243705.1	Nematocida ausubeli	0	0	0	0	4	0	3
GCA_024243835.1	Enteropsectra breve	0	0	0	0	2	0	2
GCA_024243935.1	Nematocida sp. AWRm79	0	0	0	0	3	0	2
GCA_024243955.1	Pancytospora epiphaga	0	0	0	0	2	0	2
GCA_024243985.1	Nematocida sp. LUAm3	0	0	0	0	3	0	2
GCA_024244025.1	Nematocida sp. LUAm2	0	0	0	0	3	0	2
GCA_024244035.1	Nematocida sp. LUAm1	0	0	0	0	3	0	2
GCA_024244045.1	Nematocida sp. AWRm80	0	0	0	0	3	0	2
GCA_024244055.1	Nematocida sp. AWRm78	0	0	0	0	3	0	2
GCA_024244095.1	Nematocida homosporus	0	0	0	0	3	0	2
GCA_024244105.1	Nematocida minor	0	0	0	0	3	0	2
GCA_024244115.1	Nematocida sp. AWRm77	0	0	0	0	3	0	2
GCA_024244165.1	Ascosphaera acerosa	0	0	3	12	81	7	53
GCA_024244195.1	Ascosphaera aggregata	0	0	4	12	88	7	54
GCA_024244595.1	Ascosphaera atra	0	0	4	11	81	5	48
GCA_024244615.1	Ascosphaera pollenicola	0	0	5	17	109	9	64
GCA_024291825.1	Alternaria postmessia	60	14	19	93	501	38	135
GCA_024336345.1	Mariannaea sp. PMI_226	10	3	12	47	263	24	95
GCA_024345305.1	Mrakia gelida	9	4	10	40	219	17	75
GCA_024364755.1	Pseudohyphozyma bogoriensis	2	8	6	29	142	8	56
GCA_024516145.1	Pyronema domesticum	23	3	6	43	209	25	93
GCA_024516155.1	Pyronema omphalodes	17	3	7	33	181	21	84
GCA_024516215.1	Geopyxis carbonaria	42	9	12	61	321	30	120
GCA_024516245.1	Peziza echinospora	42	12	7	40	215	29	90
GCA_024521635.1	Tricharina praecox	30	6	9	46	229	23	93
GCA_024521645.1	Morchella snyderi	39	6	7	56	277	28	111
GCA_024521655.1	Durotheca rogersii	40	8	9	63	330	32	114
GCA_024610245.1	Candida pseudojiufengensis	1	0	3	5	63	5	35
GCA_024610255.1	Candida jiufengensis	1	0	4	5	66	5	36
GCA_024610275.1	Candida theae	1	0	4	5	67	5	37
GCA_024613125.1	Pisolithus orientalis	5	3	10	14	129	10	62
GCA_024613145.1	Pisolithus marmoratus	4	3	12	19	156	10	65
GCA_024613165.1	Pisolithus albus	4	2	10	16	140	10	63
GCA_024613185.1	Pisolithus microcarpus	4	4	10	17	146	10	63
GCA_024628925.1	Candida margitis	1	0	4	5	73	5	39
GCA_024663395.1	Pisolithus tinctorius	5	3	10	17	142	10	64
GCA_024663435.1	Pisolithus sp. B1	4	3	11	15	130	9	64
GCA_024663475.1	Pisolithus thermaeus	6	3	13	19	162	10	65
GCA_024663515.1	Pisolithus croceorrhizus	4	3	14	19	156	10	64
GCA_900000165.1	Ceraceosorus bombacis	0	1	6	25	127	12	62
GCA_900007375.1	Fusarium venenatum	35	9	18	109	447	42	138
GCA_900044065.1	Fusarium mangiferae	41	10	18	125	517	44	148
GCA_900067095.1	Fusarium proliferatum ET1	39	12	18	128	528	44	147
GCA_900073065.1	Phialocephala subalpina	67	18	41	123	698	40	146
GCA_900074715.1	Lachancea meyersii CBS 8951	0	0	5	2	51	2	32
GCA_900074725.1	Lachancea dasiensis	0	0	5	2	53	2	33
GCA_900074735.1	Lachancea sp. CBS 6924	0	0	5	2	52	2	34
GCA_900074745.1	Lachancea mirantina	0	0	6	2	54	2	33
GCA_900074755.1	Lachancea nothofagi CBS 11611	0	0	5	2	52	2	34
GCA_900074765.1	Lachancea fermentati	0	0	6	3	58	3	37
GCA_900074885.1	Rhynchosporium commune	46	13	17	76	392	37	130
GCA_900074895.1	Rhynchosporium secalis	44	14	16	70	368	35	126
GCA_900074905.1	Rhynchosporium agropyri	47	13	17	76	396	37	130
GCA_900074925.1	Ramularia collo-cygni	15	6	15	56	293	27	105
GCA_900079185.1	Absidia glauca	6	0	10	32	164	6	49
GCA_900079805.1	Fusarium fujikuroi IMI 58289	36	9	16	113	460	44	145
GCA_900080155.1	Ustilago bromivora	6	3	7	20	127	16	69
GCA_900102585.1	Microbotryum saponariae	1	3	6	16	111	9	49
GCA_900106115.1	[Candida] intermedia	2	0	3	10	76	6	45
GCA_900157425.1	Armillaria ostoyae	43	11	36	64	499	30	115
GCA_900162805.1	Zygosaccharomyces bailii	0	0	6	3	55	2	32
GCA_900162835.1	Sporisorium reilianum f. sp. reilianum	6	3	8	26	149	18	75
GCA_900180425.1	Kazachstania saulgeensis	0	0	4	2	50	2	30
GCA_900242695.1	Ustilago sp. UG-2017b	5	3	7	18	122	15	65
GCA_900242705.1	Ustilago sp. UG-2017a	5	3	7	19	122	15	65
GCA_900323505.1	Ustilago trichophora	10	4	13	42	261	17	73
GCA_900519145.1	Ustilago hordei	5	3	7	20	124	16	66
GCA_900536885.1	Peniophora sp. CBMAI 1063	35	14	35	56	473	36	117
GCA_902006505.2	Clonostachys byssicola	76	10	18	174	674	46	157
GCA_902077795.2	Clonostachys rhizophaga	70	11	20	183	680	45	157
GCA_902141235.2	Clonostachys solani	62	10	17	173	643	46	156
GCA_902498895.1	Saprochaete ingens	3	0	3	3	52	4	30
GCA_902728275.1	Cyclocybe aegerita	46	12	21	50	362	29	106
GCA_903064755.1	Kazachstania barnettii	0	0	4	2	48	2	29
GCA_903819635.1	Aureobasidium vineae	22	9	17	72	328	41	126
GCA_903819665.1	Aureobasidium mustum	24	8	17	71	333	37	121
GCA_903853725.1	Aureobasidium uvarum	21	9	13	71	329	40	126
GCA_904859935.1	Tremellales sp. Tagirdzhanova-0007	2	1	4	13	132	9	64
GCA_905066765.1	Sclerotinia trifoliorum	31	5	11	54	332	30	115
GCA_905067625.1	Blumeria graminis f. sp. triticale	2	0	4	9	89	8	49
GCA_905071765.1	Tilletia controversa	13	0	7	16	169	8	53
GCA_905337325.1	Alectoria fallacina	9	0	12	17	158	12	69
GCA_905337335.1	Gomphillus americanus	8	0	5	28	158	17	81
GCA_905337345.1	Heterodermia speciosa	8	0	15	17	176	14	73
GCA_905337355.1	Imshaugia aleurites	9	0	15	14	163	12	68
GCA_907166805.1	Alternaria atra	67	16	20	103	533	39	140
GCA_910591765.1	Ambispora leptoticha	0	0	7	14	91	2	37
GCA_910591775.1	Dentiscutata heterogama	3	0	10	7	63	3	30
GCA_910591825.1	Funneliformis caledonium	2	0	12	9	82	3	34
GCA_910591835.1	Acaulospora morrowiae	1	0	17	11	98	4	36
GCA_910591915.1	Cetraspora pellucida	5	0	16	17	129	3	38
GCA_910591945.1	Ambispora gerdemannii	1	0	6	17	87	3	36
GCA_910591965.1	Dentiscutata erythropus	6	0	26	21	123	4	38
GCA_910592005.1	Funneliformis mosseae	2	0	10	9	75	3	32
GCA_910592015.1	Diversispora eburnea	3	0	13	3	63	4	31
GCA_910592055.1	Acaulospora colombiana	7	2	15	8	89	11	46
GCA_910592135.1	Racocetra fulgida	2	0	4	8	58	3	33
GCA_910592205.1	Paraglomus occultum	1	0	4	11	58	3	30
GCA_910592215.1	Claroideoglomus candidum	2	0	8	9	67	3	32
GCA_910592285.1	Racocetra persica	6	0	13	11	102	4	35
GCA_910592325.1	Scutellospora calospora	3	0	9	7	54	3	27
GCA_910592345.1	Paraglomus brasilianum	1	0	4	11	62	3	31
GCA_910890315.1	Serendipita indica DSM 11827	44	34	4	52	289	32	98
GCA_911639275.1	Penicillium salamii	18	3	17	77	379	33	127
GCA_911693285.1	Hymenoscyphus albidus	48	9	23	71	420	33	132
GCA_935541525.1	[Candida] railenensis	0	0	5	7	65	5	37
GCA_938049765.1	Parascedosporium putredinis	53	13	11	67	313	30	109
GCA_943733655.1	[Candida] jaroonii	4	0	4	13	85	9	43
Acrst1	Acremonium strictum DS1bioAY4a v1.0	62	18	15	136	551	40	139
Altci1	Alternaria citriarbusti BMP2343	57	14	18	95	502	37	134
Morhum1	Mortierella humilis PMI_1414	3	0	7	33	124	7	43
Sorbr1	Sordaria brevicollis FGSC1904 v1.0	43	10	16	48	299	31	110
Theglo1	Thelebolus globosus UNIPAMPA015 v1.0	7	2	6	18	113	14	58
Trieva1	Trichoderma evansii CBS 123079 v1.0	16	10	15	63	349	27	112
