# Supplementary material for: A novel decomposer-exploiter interaction framework of plant residue microbial decomposition
Source: Genome Biol. 2025 Feb 3;26:20. doi: 10.1186/s13059-025-03486-w (PMC11792400; doi:10.1186/s13059-025-03486-w)
Supplement: Supplementary file 2 — Additional file 2. The OTU tables of the evolved bacterial and fungal communities. [file 13059_2025_3486_MOESM2_ESM.xlsx]

## Sheet: Bacterial communities
OTU ID	CC_1	CC_2	CC_3	WS_1	WS_2	WS_3	CS_1	CS_2	CS_3	CSK_1	CSK_2	CSK_3	AB_1	AB_2	AB_3	PF_1	PF_2	PF_3	Sequence identity (%) between OTUs and genomes	Query sequence overlap (%)	NCBI_IDs (The matched genomes)	Cellulase counts	Xylanase counts	Ligninolytic enzyme counts	OH+PBH counts	The number of CAZymes without GT family	Family number of cellulases, xylanases and OHs+PBHs	Family number of the CAZymes without GT family	Cellulases_TPM values	Xylanases_TPM values	Ligninolytic enzymes_TPM values	OHs+PBHs_TPM values	other CAZymes without GT family_TPM values
OTU1	0	1	2	3	3	4	3	0	0	1	1	0	185	76	92	19899	18918	18043	97.442	≥95	GCA_004366795.1	1	1	0	17	52	11	34	16.7186	0	0	30.2071	104.268
OTU2	1201	1121	1374	2815	2616	3088	2284	3119	3732	139	175	140	468	455	502	0	0	0	98.601	≥95	GCA_001641285.1	0	0	1	21	63	7	42	0	0	0	25.1251	155.194
OTU3	94	133	83	2618	2232	2431	0	0	1	0	1	1	4320	4250	3693	103	143	180	98.02	≥95	GCA_020621385.1	1	0	1	10	67	7	34	0	0	0	0.70741	27.6264
OTU4	97	88	91	262	148	167	1459	833	734	3349	3634	3483	28	59	87	0	2	7	99.301	≥95	GCA_015137655.1	4	0	1	16	76	10	48	0.101926	0	0.563932	3.97153	104.333
OTU5	5122	4219	3753	300	233	216	112	52	43	0	0	0	150	365	282	0	5	7	100	≥95	GCA_001411805.1	2	0	1	9	58	7	42	1.62208	0	1.12479	6.47423	71.9409
OTU6	0	0	0	1	0	3	0	0	0	0	0	0	68	59	77	3192	3578	4038	97.68	≥95	GCA_022674245.1	0	0	2	12	40	6	18	0	0	0	15.3465	98.9586
OTU7	1299	1200	864	459	591	323	1425	1121	1087	25	27	23	509	373	556	4	0	8	98.349	≥95	GCA_007971385.1	2	4	1	71	258	29	108	0.561997	2.42953	0.443439	19.285	65.7423
OTU8	0	0	0	1	1	0	2688	3204	3120	173	309	240	0	0	0	0	0	1	100	≥95	GCA_900604315.1	1	0	1	12	50	6	29	0.335394	0	0	3.35206	64.573
OTU9	500	447	351	1470	1426	1088	15	14	18	10	29	23	276	413	599	21	11	29	100	≥95	GCA_019890955.1	1	0	1	10	52	7	34	0.335394	0	0	2.61714	66.2241
OTU10	106	271	232	9	4	9	411	306	253	1688	1443	1657	2	9	15	0	0	0	97.406	≥95	GCA_900607235.1	2	1	1	61	252	25	105	0.162354	0.511214	0	7.0736	39.2332
OTU11	111	300	120	1134	1268	1018	5	6	7	0	1	2	1434	509	427	1	0	0	97.448	≥95	GCA_000334915.1	0	0	2	17	52	5	34	0	0	0	22.9158	163.574
OTU12	137	166	118	21	18	7	453	546	328	1185	1300	1220	111	129	136	0	2	2	100	≥95	GCA_014199265.1	0	0	1	7	40	5	24	0	0	0	1.33318	6.55805
OTU13	0	0	0	162	163	205	6	3	0	3	3	5	1113	2207	1679	1	0	0	98.263	≥95	GCA_001889105.1	1	0	1	12	74	8	43	0	0	0.347041	1.31061	21.9061
OTU15	126	161	212	652	608	801	56	68	119	39	65	39	942	730	771	0	0	0	99.257	≥95	GCA_000371765.1	0	1	2	24	86	11	57	0	0	0.901251	3.17461	12.0865
OTU16	0	1	4	264	393	325	0	0	0	0	0	0	1780	894	1637	11	17	46	97.08	≥95	GCA_003627055.1	4	5	0	15	66	11	37	0.468684	0.985742	0	9.45498	9.55435
OTU17	88	138	123	969	905	973	334	416	469	25	13	15	86	80	144	0	0	0	100	≥95	GCA_007971385.1	2	4	1	71	258	29	108	0.561997	2.42953	0.443439	19.285	65.7423
OTU18	237	242	192	49	37	22	347	424	284	898	940	834	35	71	95	1	2	4	100	≥95	GCA_008932285.1	0	0	1	6	37	4	22	0	0	0	1.33318	16.4123
OTU19	136	192	281	881	726	644	0	0	0	0	0	0	640	646	391	0	1	1	100	≥95	GCA_014171495.1	2	0	1	12	69	6	37	0.58135	0	0	1.33903	19.2444
OTU20	787	888	802	101	128	120	86	101	80	93	74	62	314	358	282	0	0	0	99.752	≥95	GCA_000359745.1	3	0	2	19	82	11	42	0	0	0.128098	2.52793	23.1265
OTU21	488	441	302	228	260	197	347	441	379	0	2	0	233	394	389	0	0	0	95.529	≥95	GCA_003014535.1	0	0	2	12	31	4	18	0	0	0	0.579338	5.34544
OTU22	160	213	209	198	147	156	514	353	341	167	172	298	91	308	392	5	3	2	100	≥95	GCA_009648975.1	2	0	1	22	80	9	48	0.137279	0	0.563932	3.00091	118.379
OTU23	162	183	95	4	19	16	259	263	234	765	637	691	66	87	80	2	2	9	100	≥95	GCA_014199265.1	0	0	1	7	40	5	24	0	0	0	1.33318	6.55805
OTU24	20	49	25	46	62	47	251	163	258	896	670	898	9	20	16	1	2	4	100	≥95	GCA_021560075.1	1	0	2	3	41	3	31	0	0	0.424149	1.51937	39.0029
OTU25	126	179	246	692	563	713	55	70	100	25	18	9	247	220	277	0	0	0	99.505	≥95	GCA_001889105.1	1	0	1	12	74	8	43	0	0	0.347041	1.31061	21.9061
OTU26	18	24	24	2	1	1	4	2	2	1136	1142	915	8	14	9	0	1	3	99.068	≥95	GCA_019704495.1	2	0	2	19	67	10	45	0	0	0.108756	15.3629	15.1832
OTU27	1	0	0	562	489	453	0	0	1	0	0	0	796	454	650	0	0	0	98.135	≥95	GCA_000685035.1	2	0	1	9	61	7	36	0.58135	0	0	1.07634	10.9698
OTU28	59	77	44	0	0	0	334	200	137	552	1143	529	0	0	0	0	0	0	96.235	≥95	GCA_003858535.1	0	0	1	4	13	3	11	0	0	0	0	1.05608
OTU29	7	4	4	14	10	1	731	1170	1202	57	107	71	0	1	3	0	0	0	99.767	≥95	GCA_900604315.1	1	0	1	12	50	6	29	0.335394	0	0	3.35206	64.573
OTU30	28	140	80	723	613	575	1	0	1	0	0	0	548	233	250	0	0	0	97.68	≥95	GCA_000334915.1	0	0	2	17	52	5	34	0	0	0	22.9158	163.574
OTU31	98	118	141	7	6	5	110	145	226	681	532	651	4	5	6	0	0	0	99.752	≥95	GCA_014203155.1	1	0	1	12	53	8	36	0.180653	0	0.335295	2.66171	27.8791
OTU32	3	0	3	0	0	0	1	1	0	721	1037	880	0	2	0	0	0	0	100	≥95	GCA_009932335.1	0	0	3	4	41	2	29	0	0	0.580709	2.33085	39.7164
OTU33	1051	372	544	31	40	25	0	0	1	0	0	1	276	253	112	0	0	0	100	≥95	GCA_011762195.1	0	1	1	30	86	14	49	0	0.610006	0	15.3978	8.88923
OTU34	3	6	1	602	682	765	1	0	0	0	0	0	194	118	90	0	0	0	99.513	≥95	GCA_003627055.1	4	5	0	15	66	11	37	0.468684	0.985742	0	9.45498	9.55435
OTU35	0	0	0	0	0	0	0	0	0	0	0	0	11	5	6	953	911	954	97.209	≥95	GCA_004366795.1	1	1	0	17	52	11	34	16.7186	0	0	30.2071	104.268
OTU36	81	51	39	45	39	24	317	376	250	306	272	305	62	123	123	0	2	1	100	≥95	GCA_000007125.1	0	0	1	3	34	3	20	0	0	0	0.491919	15.7693
OTU37	35	47	31	0	4	1	168	157	110	586	584	535	10	29	13	0	0	0	100	≥95	GCA_013267375.1	0	0	1	11	44	3	23	0	0	0.147477	0.790149	12.3341
OTU38	10	12	8	27	38	32	170	43	140	396	503	369	49	191	98	12	9	56	98.349	≥95	GCA_003071065.1	2	3	1	74	260	26	103	0	0.688306	0	5.96259	23.5852
OTU39	72	90	62	279	286	229	45	71	94	53	39	28	1	0	3	211	309	439	100	≥95	GCA_001021505.1	1	0	0	21	73	5	30	1.00831	0	0	53.783	10.2188
OTU40	24	47	56	202	250	259	15	1	13	10	9	6	432	304	608	16	33	23	99.022	≥95	GCA_002096055.1	2	0	0	19	72	9	43	0	0	0	0.440415	6.41524
OTU41	4	7	4	17	5	6	14	7	14	598	668	751	1	25	11	0	0	0	100	≥95	GCA_004331265.1	3	0	1	18	82	10	54	0.101926	0	0.563932	5.22068	125.158
OTU42	456	638	412	6	22	2	11	38	6	31	25	30	126	234	145	1	1	1	98.601	≥95	GCA_011742875.1	0	0	1	21	87	7	55	0	0	0.316268	28.0035	147.324
OTU43	35	93	62	544	317	316	1	0	0	0	0	0	388	165	246	0	1	0	97.912	≥95	GCA_000334915.1	0	0	2	17	52	5	34	0	0	0	22.9158	163.574
OTU44	6	10	12	446	521	618	2	10	3	8	12	4	182	103	128	7	5	13	99.301	≥95	GCA_002209565.1	0	0	3	6	34	3	20	0	0	0.147477	0.846759	10.4224
OTU45	124	132	272	26	30	25	212	287	279	146	144	138	43	106	99	1	0	1	100	≥95	GCA_001748265.1	0	0	2	4	47	3	29	0	0	0.0944217	1.24142	35.0552
OTU46	13	27	11	8	14	6	778	339	383	186	166	129	0	8	4	0	0	0	100	≥95	GCA_000224675.1	3	0	1	18	84	8	47	0.393381	0	0.563932	4.45995	146.215
OTU47	65	80	96	357	372	262	190	178	276	4	3	5	52	34	60	0	0	0	98.585	≥95	GCA_007971385.1	2	4	1	71	258	29	108	0.561997	2.42953	0.443439	19.285	65.7423
OTU48	76	112	43	187	144	127	54	6	16	5	3	8	166	484	483	142	26	66	95.062	≥95	GCA_000964595.1	0	0	0	0	1	0	1	NA	NA	NA	NA	NA
OTU49	838	651	331	28	36	24	20	6	9	0	0	1	40	45	24	1	0	2	99.767	≥95	GCA_001411805.1	2	0	1	9	58	7	42	1.62208	0	1.12479	6.47423	71.9409
OTU50	14	18	10	96	88	113	22	18	18	32	31	29	415	515	570	0	0	0	98.762	≥95	GCA_020829495.1	2	1	2	13	65	11	43	0	0	0	0	0.114563
OTU51	173	114	87	92	111	70	375	301	241	60	68	57	41	50	89	0	1	3	99.068	≥95	GCA_000067205.1	0	0	2	3	33	3	26	0	0	0	0.437784	10.1191
OTU52	36	44	21	4	6	3	151	172	147	372	308	383	47	47	53	0	0	0	99.012	≥95	GCA_008932285.1	0	0	1	6	37	4	22	0	0	0	1.33318	16.4123
OTU53	0	0	0	0	0	3	0	0	0	0	0	0	6	7	31	470	683	820	97.912	≥95	GCA_022674245.1	0	0	2	12	40	6	18	0	0	0	15.3465	98.9586
OTU54	0	2	1	68	88	47	0	0	0	0	0	0	614	490	548	8	11	29	97.17	≥95	GCA_002954245.1	0	0	6	6	38	4	22	0	0	0	0.584792	4.7996
OTU55	288	400	474	55	42	38	27	55	31	10	14	8	110	130	128	0	0	0	100	≥95	GCA_000359745.1	3	0	2	19	82	11	42	0	0	0.128098	2.52793	23.1265
OTU56	44	55	56	172	142	178	0	0	0	1	0	0	350	457	372	0	0	0	98.762	≥95	GCA_900116175.1	2	0	1	11	37	5	24	0	0	0	0.651662	50.11
OTU58	85	256	1211	0	0	0	7	13	12	0	1	0	0	0	0	0	0	0	97.17	≥95	GCA_900176425.1	3	0	1	13	41	8	27	0	0	0	0.23002	4.08557
OTU60	0	5	6	1	0	0	423	801	337	73	70	61	0	0	0	0	0	0	98.598	≥95	GCA_001685395.1	2	3	0	48	140	19	58	0	1.66499	0	31.1822	9.20726
OTU61	0	0	0	0	0	0	0	0	2	635	473	432	1	1	0	0	0	0	99.534	≥95	GCA_001431585.1	0	0	2	11	40	6	25	0	0	0.108756	4.18224	15.8392
OTU62	74	64	84	11	10	27	121	238	511	137	137	132	0	0	1	0	0	0	99.068	≥95	GCA_000612685.1	1	0	1	6	33	4	26	0	0	0.147477	0.66462	10.764
OTU63	8	0	10	0	0	0	1	0	4	563	428	464	0	0	0	0	0	0	99.068	≥95	GCA_014109845.1	2	0	2	10	43	6	28	0.235672	0	0.108756	3.19615	16.3895
OTU64	176	182	117	82	96	48	225	172	185	3	2	2	68	66	82	0	0	2	98.113	≥95	GCA_007971385.1	2	4	1	71	258	29	108	0.561997	2.42953	0.443439	19.285	65.7423
OTU65	0	0	0	0	0	0	0	0	0	0	0	0	1	0	0	640	635	388	98.144	≥95	GCA_022674245.1	0	0	2	12	40	6	18	0	0	0	15.3465	98.9586
OTU66	202	457	739	0	0	0	0	0	0	3	1	4	0	0	0	0	0	0	95.561	≥95	GCA_000601485.1	3	1	1	18	110	8	55	0	0	0	0	1.57413
OTU67	100	50	81	18	22	15	1	1	3	0	0	0	446	496	273	0	0	0	98.515	≥95	GCA_011762195.1	0	1	1	30	86	14	49	0	0.610006	0	15.3978	8.88923
OTU69	14	9	8	4	9	1	646	320	282	21	41	9	2	4	1	0	0	1	100	≥95	GCA_007632255.1	1	0	1	20	76	9	49	0.137279	0	0.563932	3.92064	144.738
OTU70	0	0	0	1	0	0	0	0	0	0	0	0	2	0	1	570	627	358	96.977	≥95	GCA_022674245.1	0	0	2	12	40	6	18	0	0	0	15.3465	98.9586
OTU71	2	3	1	3	1	0	511	332	315	56	78	48	2	0	0	0	0	0	99.534	≥95	GCA_003612015.1	1	0	2	13	64	6	33	0.335394	0	0.15656	2.75096	64.4296
OTU72	124	194	95	95	110	63	4	3	3	5	11	5	82	316	249	2	2	4	99.534	≥95	GCA_020525665.1	2	0	2	19	76	8	43	0.137279	0	0.720492	2.98558	124.736
OTU73	0	0	0	0	0	0	0	0	0	0	0	0	3	2	2	566	447	439	97.209	≥95	GCA_004366795.1	1	1	0	17	52	11	34	16.7186	0	0	30.2071	104.268
OTU74	84	120	43	157	150	146	1	5	1	0	0	0	183	91	177	29	63	72	98.783	≥95	GCA_003627055.1	4	5	0	15	66	11	37	0.468684	0.985742	0	9.45498	9.55435
OTU75	13	14	15	2	0	0	216	236	302	194	156	156	0	0	0	0	0	0	96.552	≥95	GCA_008932225.1	0	0	4	6	29	4	20	0	0	0	1.57412	0.881411
OTU77	4	7	3	1	5	7	371	276	369	53	77	56	2	5	4	0	0	0	98.515	≥95	GCA_002943495.1	0	0	1	7	45	5	27	0	0	0	1.33318	17.2844
OTU78	31	29	40	6	9	6	101	112	126	203	226	247	23	48	50	0	2	2	99.752	≥95	GCA_008932285.1	0	0	1	6	37	4	22	0	0	0	1.33318	16.4123
OTU79	206	176	148	87	89	64	85	106	59	3	11	12	38	85	76	11	7	13	100	≥95	GCA_902459705.1	1	0	1	4	36	4	20	0	0	0.663144	0.083973	4.36437
OTU80	309	474	342	2	1	1	0	3	0	3	2	4	15	36	24	0	2	0	99.764	≥95	GCA_007992695.1	5	2	1	36	189	19	86	0	0.34204	0	2.77099	19.6132
OTU81	0	0	0	37	33	51	0	0	0	0	0	0	319	210	253	56	95	183	99.036	≥95	GCA_000421825.1	1	0	2	26	83	10	41	0.234342	0	0	3.0072	9.63853
OTU82	0	0	0	0	0	0	0	0	1	0	0	0	1	1	4	541	408	348	97.209	≥95	GCA_004366795.1	1	1	0	17	52	11	34	16.7186	0	0	30.2071	104.268
OTU83	14	7	7	4	9	9	1	1	0	3	3	1	248	487	392	0	0	0	99.01	≥95	GCA_900116175.1	2	0	1	11	37	5	24	0	0	0	0.651662	50.11
OTU84	23	22	11	0	0	0	51	70	70	247	260	366	0	1	0	0	0	0	98.601	≥95	GCA_006363915.1	0	0	0	2	23	2	17	0	0	0	0.269372	3.88649
OTU85	16	20	26	119	84	88	0	3	6	0	2	1	271	201	322	0	0	0	100	≥95	GCA_019166065.1	0	0	0	5	23	3	15	0	0	0	0.61913	12.5663
OTU86	233	186	73	87	54	53	8	2	10	22	15	23	40	133	173	8	4	29	100	≥95	GCA_002899895.2	1	0	1	15	51	7	34	0	0	0	1.59788	4.45119
OTU87	30	31	16	3	0	0	74	50	29	303	245	277	0	1	3	0	0	0	97.17	≥95	GCA_900607235.1	2	1	1	61	252	25	105	0.162354	0.511214	0	7.0736	39.2332
OTU88	75	68	44	244	217	214	3	4	1	1	5	4	23	60	82	2	1	8	99.767	≥95	GCA_020079945.1	1	0	2	10	47	6	29	0.335394	0	0.15656	2.61714	64.3098
OTU89	0	0	0	0	0	0	0	0	0	0	0	0	4	2	4	316	471	387	97.209	≥95	GCA_004366795.1	1	1	0	17	52	11	34	16.7186	0	0	30.2071	104.268
OTU90	44	56	95	17	22	22	41	53	45	207	195	202	9	6	6	0	0	0	100	≥95	GCA_014203155.1	1	0	1	12	53	8	36	0.180653	0	0.335295	2.66171	27.8791
OTU91	0	0	0	342	265	391	0	0	0	0	0	0	1	1	3	6	9	10	97.115	≥95	GCA_000421825.1	1	0	2	26	83	10	41	0.234342	0	0	3.0072	9.63853
OTU92	104	101	134	6	11	7	58	48	83	156	137	160	5	3	2	0	0	0	99.005	≥95	GCA_003254525.1	0	0	1	3	21	2	16	0	0	0	0.20277	0.914627
OTU93	1	1	0	18	19	21	0	0	0	0	0	1	35	26	14	84	259	582	96.2	≥95	GCA_009823805.1	4	1	0	15	62	14	42	0	0	0	0	6.18473
OTU94	74	62	53	0	0	0	185	223	192	91	85	85	0	0	0	0	0	0	96.535	≥95	GCA_008932225.1	0	0	4	6	29	4	20	0	0	0	1.57412	0.881411
OTU95	105	116	150	28	47	20	176	140	166	2	2	1	7	14	27	0	0	0	97.277	≥95	GCA_003050615.1	4	0	1	7	58	6	34	0	0	0	0.310728	6.75794
OTU96	30	22	27	123	139	153	26	35	34	5	6	5	182	116	96	0	0	0	98.762	≥95	GCA_003590775.1	0	0	1	11	42	8	31	0	0	0	3.78852	3.41123
OTU98	19	19	4	25	40	21	189	286	289	18	41	33	1	4	4	0	0	0	97.902	≥95	GCA_900604315.1	1	0	1	12	50	6	29	0.335394	0	0	3.35206	64.573
OTU99	16	15	33	0	0	0	283	321	147	106	48	66	0	1	0	0	0	0	99.766	≥95	GCA_009363095.1	5	7	2	74	257	32	100	1.23228	5.00547	0	41.0855	145.103
OTU100	1	1	1	69	109	77	0	0	0	0	0	0	134	38	99	79	203	208	99.031	≥95	GCA_003627055.1	4	5	0	15	66	11	37	0.468684	0.985742	0	9.45498	9.55435
OTU101	0	3	0	6	7	4	1	0	0	0	0	0	64	470	406	0	0	0	98.762	≥95	GCA_025264665.1	2	0	2	15	108	9	58	0	0	0	0.257641	1.76847
OTU102	46	52	33	107	129	127	78	94	207	6	5	9	29	31	16	0	0	0	97.68	≥95	GCA_000334915.1	0	0	2	17	52	5	34	0	0	0	22.9158	163.574
OTU104	6	12	29	153	337	232	28	43	31	0	0	0	1	2	0	0	0	0	96.454	≥95	GCA_900112345.1	4	0	2	17	63	8	36	0	0	0	1.66707	7.07535
OTU105	10	14	7	0	0	0	53	41	56	208	197	308	0	0	0	0	0	0	95.755	≥95	GCA_014642075.1	5	1	2	20	179	17	70	0.221171	0	0.187356	2.92141	29.472
OTU106	64	142	385	35	40	35	35	43	30	7	7	15	9	7	6	0	0	0	95.529	≥95	GCA_004118155.1	0	0	1	9	19	3	12	0	0	0	0.151597	0.12101
OTU107	25	25	10	4	6	2	112	34	65	242	77	243	9	30	18	0	0	1	99.752	≥95	GCA_014199265.1	0	0	1	7	40	5	24	0	0	0	1.33318	6.55805
OTU108	0	0	0	0	0	0	1	2	1	255	205	407	0	0	0	0	0	0	100	≥95	GCA_002557795.1	2	0	0	21	103	11	49	0.188062	0	0	1.49322	18.17
OTU109	11	6	10	25	20	13	25	17	26	248	210	164	9	14	26	0	0	0	100	≥95	GCA_019704495.1	2	0	2	19	67	10	45	0	0	0.108756	15.3629	15.1832
OTU110	289	285	220	22	12	12	5	3	3	0	0	0	8	21	13	0	0	2	99.767	≥95	GCA_001411805.1	2	0	1	9	58	7	42	1.62208	0	1.12479	6.47423	71.9409
OTU111	110	125	106	54	57	34	108	59	78	4	1	1	37	61	45	0	0	0	99.528	≥95	GCA_007971385.1	2	4	1	71	258	29	108	0.561997	2.42953	0.443439	19.285	65.7423
OTU112	0	2	3	31	18	33	0	0	0	0	0	1	288	156	326	13	18	33	98.044	≥95	GCA_002096055.1	2	0	0	19	72	9	43	0	0	0	0.440415	6.41524
OTU113	67	147	115	3	1	1	210	44	92	45	37	54	2	0	0	0	0	0	95.037	≥95	GCA_000392435.1	0	0	0	2	9	2	9	NA	NA	NA	NA	NA
OTU114	1	2	1	31	37	24	0	0	0	0	2	0	196	313	258	0	0	0	98.02	≥95	GCA_001686985.1	1	0	3	6	60	4	28	0	0	0.218943	0.949657	6.2304
OTU115	34	52	110	0	0	0	0	2	1	164	167	293	0	0	0	0	0	0	95.755	≥95	GCA_900109935.1	1	2	1	32	77	15	50	0	0	0	3.3193	4.1722
OTU116	38	56	134	87	74	100	12	25	29	93	72	36	22	22	23	0	0	0	99.505	≥95	GCA_001686985.1	1	0	3	6	60	4	28	0	0	0.218943	0.949657	6.2304
OTU117	65	93	83	128	82	64	101	69	68	2	0	1	18	12	24	0	0	0	99.764	≥95	GCA_007971385.1	2	4	1	71	258	29	108	0.561997	2.42953	0.443439	19.285	65.7423
OTU118	27	29	39	83	119	113	5	12	21	6	1	4	142	103	78	0	0	0	99.254	≥95	GCA_000371765.1	0	1	2	24	86	11	57	0	0	0.901251	3.17461	12.0865
OTU119	29	27	76	69	101	106	14	32	55	83	87	31	12	6	11	0	0	0	99.01	≥95	GCA_016925655.1	1	0	0	9	36	7	27	0	0	0.560085	0.897803	1.32133
OTU120	104	121	39	153	138	76	26	28	30	7	13	3	14	13	40	0	0	0	99.07	≥95	GCA_022647505.1	1	0	2	8	40	5	28	0	0	0	1.91757	55.5711
OTU121	87	71	54	38	44	41	124	48	32	44	33	33	36	79	58	0	2	0	98.113	≥95	GCA_007971385.1	2	4	1	71	258	29	108	0.561997	2.42953	0.443439	19.285	65.7423
OTU122	0	0	3	37	50	24	0	0	0	0	0	0	281	167	192	5	11	13	96.934	≥95	GCA_002954245.1	0	0	6	6	38	4	22	0	0	0	0.584792	4.7996
OTU123	120	288	315	0	0	0	19	20	15	0	0	0	0	0	0	0	1	0	95.283	≥95	GCA_900176425.1	3	0	1	13	41	8	27	0	0	0	0.23002	4.08557
OTU124	42	47	24	41	80	38	26	3	6	3	5	11	53	127	191	21	6	47	100	≥95	GCA_001642805.2	2	0	1	15	63	8	36	0	0	0	1.15641	10.2133
OTU125	17	28	34	2	3	7	68	71	75	147	170	104	0	0	0	0	0	0	97.277	≥95	GCA_014196495.1	1	0	2	8	47	9	24	0	0	0	1.39816	2.62139
OTU126	98	108	92	8	4	8	33	26	80	77	110	74	0	0	2	0	0	0	100	≥95	GCA_008000755.1	1	0	0	13	60	9	36	0	0	0	2.71165	11.5359
OTU127	0	0	0	30	42	19	0	0	0	0	0	0	257	172	205	5	10	14	96.934	≥95	GCA_002954245.1	0	0	6	6	38	4	22	0	0	0	0.584792	4.7996
OTU128	22	47	48	51	79	118	37	62	44	83	47	55	0	0	0	0	0	0	99.068	≥95	GCA_000264315.1	1	3	2	28	78	15	50	7.81783	0.792066	0.34207	54.3624	154.863
OTU129	10	5	3	1	2	2	247	77	127	80	57	70	0	5	0	0	0	1	99.767	≥95	GCA_001729805.1	3	0	1	18	79	9	45	0.256102	0	0.180497	4.88768	156.106
OTU130	72	71	53	37	28	17	87	52	45	2	1	1	74	92	82	0	0	0	96.226	≥95	GCA_020042345.1	1	3	0	71	249	21	97	0.871196	2.51617	0	25.2501	75.6333
OTU131	71	75	50	37	51	28	104	72	73	2	3	2	39	25	40	0	0	0	98.337	≥95	GCA_007971385.1	2	4	1	71	258	29	108	0.561997	2.42953	0.443439	19.285	65.7423
OTU132	2	5	4	91	122	21	0	0	0	0	0	0	210	54	171	10	4	14	97.772	≥95	GCA_020621385.1	1	0	1	10	67	7	34	0	0	0	0.70741	27.6264
OTU133	1	16	24	0	0	0	348	104	107	17	12	24	0	0	0	0	0	0	95.782	≥95	GCA_000392435.1	0	0	0	2	9	2	9	NA	NA	NA	NA	NA
OTU134	10	24	34	61	89	154	14	30	18	129	41	65	0	0	0	0	0	0	99.767	≥95	GCA_000264315.1	1	3	2	28	78	15	50	7.81783	0.792066	0.34207	54.3624	154.863
OTU136	84	122	58	0	1	0	37	33	78	64	75	67	1	0	0	0	0	0	100	≥95	GCA_020883495.1	1	0	2	9	45	6	26	0	0	0.335295	3.19675	23.0096
OTU137	26	38	44	117	96	127	12	13	26	18	17	35	46	25	29	0	0	0	99.505	≥95	GCA_009184905.1	0	0	1	6	29	4	27	0	0	0	0.215828	2.26758
OTU138	0	0	0	190	157	265	2	6	5	6	2	2	0	0	0	0	0	0	97.277	≥95	GCA_003352165.1	0	0	3	5	35	4	22	0	0	0	0.912	5.72213
OTU139	11	22	9	85	85	87	0	2	0	0	0	0	112	121	123	0	0	0	98.372	≥95	GCA_000815105.2	2	0	1	4	40	4	26	0	0	0	1.82186	17.6649
OTU140	22	27	50	3	1	2	7	9	21	157	150	142	0	0	0	0	0	0	98.02	≥95	GCA_001010945.1	0	0	1	14	44	9	34	0	0	0	0.355585	3.51323
OTU141	14	13	29	152	109	107	67	62	59	1	1	2	0	1	0	0	0	0	95.581	≥95	GCA_015265435.1	1	0	2	2	28	3	15	0	0	0	0	22.6277
OTU142	11	22	16	18	29	15	81	62	50	9	10	14	39	144	91	0	0	7	100	≥95	GCA_000521505.1	0	0	1	5	32	3	16	0	0	0	0.116328	1.56458
OTU143	29	36	52	59	51	65	40	32	49	26	25	13	50	45	74	0	0	0	96.27	≥95	GCA_004346225.1	1	0	2	8	33	4	19	0.1691	0	0.147477	0.885371	12.3079
OTU144	77	80	121	33	64	86	22	13	19	13	13	9	17	10	20	0	1	0	99.511	≥95	GCA_012931845.1	2	1	0	22	67	14	47	0	0	0	0.798888	1.17441
OTU145	200	85	90	5	5	2	9	6	7	4	6	12	27	85	82	0	1	0	99.292	≥95	GCA_003610905.1	0	3	1	63	209	22	84	0	0.937215	0	5.1754	24.5518
OTU146	45	27	24	48	80	76	63	58	116	7	0	3	11	14	9	0	0	0	98.368	≥95	GCA_001641285.1	0	0	1	21	63	7	42	0	0	0	25.1251	155.194
OTU147	36	51	40	129	101	78	4	2	0	0	0	3	20	57	81	1	0	1	99.068	≥95	GCA_020079945.1	1	0	2	10	47	6	29	0.335394	0	0.15656	2.61714	64.3098
OTU148	105	137	109	28	13	14	21	13	10	3	10	6	50	62	32	0	0	0	99.752	≥95	GCA_000359745.1	3	0	2	19	82	11	42	0	0	0.128098	2.52793	23.1265
OTU149	142	114	109	8	10	6	17	31	17	32	43	35	7	4	13	0	0	0	100	≥95	GCA_004801405.1	6	11	0	76	362	30	113	1.08953	5.1504	0	8.71041	44.0158
OTU150	24	25	31	71	80	104	13	35	22	43	43	34	13	14	14	0	0	0	99.01	≥95	GCA_000970465.2	0	0	1	16	88	11	52	0	0	0	2.34199	11.8744
OTU151	108	76	167	1	4	1	16	18	17	51	60	44	0	0	0	0	0	0	99.257	≥95	GCA_009827315.1	0	0	1	5	23	3	17	0	0	0	0	0.600308
OTU152	0	2	3	13	5	6	7	5	8	136	154	167	0	3	10	0	0	0	99.767	≥95	GCA_004331265.1	3	0	1	18	82	10	54	0.101926	0	0.563932	5.22068	125.158
OTU153	200	105	100	29	23	45	1	5	5	0	0	0	12	8	5	0	0	0	99.257	≥95	GCA_014873945.1	2	0	3	16	95	11	51	0	0	0.164867	1.38746	22.0109
OTU154	14	18	20	146	126	162	7	12	13	6	6	1	0	0	0	0	0	0	98.01	≥95	GCA_009827435.1	2	1	2	24	62	10	35	0	0	0.395257	5.81685	4.28289
OTU155	1	13	9	2	3	2	26	21	25	103	142	195	0	0	0	0	0	0	99.01	≥95	GCA_007859655.1	0	0	0	12	61	6	40	0	0	0	0.473162	11.3997
OTU157	0	0	0	37	61	33	0	0	0	0	0	0	216	89	114	1	1	2	97.08	≥95	GCA_003627055.1	4	5	0	15	66	11	37	0.468684	0.985742	0	9.45498	9.55435
OTU158	174	193	122	6	11	5	5	0	5	0	0	0	4	12	13	0	0	0	99.767	≥95	GCA_001411805.1	2	0	1	9	58	7	42	1.62208	0	1.12479	6.47423	71.9409
OTU159	0	0	0	154	141	183	0	0	0	0	0	0	0	1	4	3	1	2	96.875	≥95	GCA_000421825.1	1	0	2	26	83	10	41	0.234342	0	0	3.0072	9.63853
OTU160	8	27	4	34	32	41	10	26	16	0	0	0	99	103	126	2	1	2	100	≥95	GCA_012223425.1	2	0	5	38	81	8	35	0.153038	0	0	14.8123	4.1119
OTU162	103	73	326	0	0	0	0	0	0	0	0	0	0	0	0	0	0	0	100	≥95	GCA_001639105.2	3	1	2	13	61	8	36	0	0	0	0.19432	38.9624
OTU163	14	34	37	53	50	80	69	49	57	7	5	4	11	21	8	0	0	0	98.368	≥95	GCA_001641285.1	0	0	1	21	63	7	42	0	0	0	25.1251	155.194
OTU164	17	16	6	18	14	13	70	54	43	70	58	51	5	17	19	0	0	0	99.767	≥95	GCA_001729805.1	3	0	1	18	79	9	45	0.256102	0	0.180497	4.88768	156.106
OTU165	28	43	33	6	10	5	85	105	79	22	30	21	0	0	3	0	0	0	99.068	≥95	GCA_000067205.1	0	0	2	3	33	3	26	0	0	0	0.437784	10.1191
OTU166	4	2	0	7	36	101	0	0	0	0	0	0	61	225	9	1	0	4	97.772	≥95	GCA_020621385.1	1	0	1	10	67	7	34	0	0	0	0.70741	27.6264
OTU167	28	61	35	0	1	1	28	29	25	84	74	81	2	3	6	0	0	0	97.387	≥95	GCA_900607235.1	2	1	1	61	252	25	105	0.162354	0.511214	0	7.0736	39.2332
OTU168	177	110	125	6	9	4	4	2	5	0	0	0	5	6	6	0	0	1	99.767	≥95	GCA_001411805.1	2	0	1	9	58	7	42	1.62208	0	1.12479	6.47423	71.9409
OTU170	5	12	12	0	0	0	148	129	93	18	9	16	0	0	0	0	0	0	96.278	≥95	GCA_000392435.1	0	0	0	2	9	2	9	NA	NA	NA	NA	NA
OTU171	9	14	24	47	46	47	3	18	8	48	36	52	18	28	25	0	0	0	99.752	≥95	GCA_013752735.1	3	1	2	20	83	8	37	0	0	0	0	2.59879
OTU172	24	13	35	55	40	44	43	68	72	1	3	0	12	13	15	0	0	0	98.368	≥95	GCA_001641285.1	0	0	1	21	63	7	42	0	0	0	25.1251	155.194
OTU173	0	1	6	0	4	0	9	37	11	93	149	87	0	0	0	0	0	0	95.804	≥95	GCA_014201555.1	0	0	2	13	44	6	29	0	0	0.219056	5.79304	78.4396
OTU174	39	53	75	0	0	0	59	77	80	11	10	14	0	0	0	0	0	0	96.259	≥95	GCA_000803625.1	0	0	0	1	6	1	6	NA	NA	NA	NA	NA
OTU175	12	12	6	67	101	85	32	28	30	2	0	0	7	5	10	0	0	0	99.528	≥95	GCA_007971385.1	2	4	1	71	258	29	108	0.561997	2.42953	0.443439	19.285	65.7423
OTU176	46	93	165	0	0	0	5	11	20	15	17	26	0	0	0	0	0	0	96.244	≥95	GCA_003014535.1	0	0	2	12	31	4	18	0	0	0	0.579338	5.34544
OTU177	16	26	47	1	3	2	30	53	61	61	66	26	1	3	2	0	0	0	99.752	≥95	GCA_000970465.2	0	0	1	16	88	11	52	0	0	0	2.34199	11.8744
OTU178	0	0	1	0	0	0	0	0	0	8	22	1	133	143	120	0	1	1	99.767	≥95	GCA_900461585.1	4	0	3	12	40	8	24	0	0	0	0	1.07465
OTU179	23	26	41	2	4	5	22	21	39	52	48	102	5	5	3	0	0	0	99.505	≥95	GCA_002993885.1	0	0	2	8	34	4	21	0	0	0.441211	0	7.66263
OTU180	169	143	70	8	7	6	4	1	0	0	0	0	2	8	6	0	0	0	99.767	≥95	GCA_001411805.1	2	0	1	9	58	7	42	1.62208	0	1.12479	6.47423	71.9409
OTU181	7	8	9	0	0	0	9	14	13	115	112	86	0	0	0	0	0	0	97.03	≥95	GCA_000447205.1	0	1	3	29	75	15	46	0	0	1.17653	4.04676	9.99768
OTU183	27	8	8	64	34	100	0	0	1	0	0	0	14	108	19	0	0	0	98.834	≥95	GCA_003096875.1	3	0	1	15	86	7	38	0.58135	0	0	0.310706	14.8252
OTU184	60	37	18	15	32	8	32	26	116	0	2	1	15	6	13	0	0	0	98.113	≥95	GCA_007971385.1	2	4	1	71	258	29	108	0.561997	2.42953	0.443439	19.285	65.7423
OTU185	1	2	2	20	43	20	4	9	6	49	61	42	36	46	50	0	0	0	99.01	≥95	GCA_000143145.1	0	0	1	8	25	2	14	0	0	0	0.49907	49.6784
OTU186	2	2	2	0	0	0	9	24	16	61	165	97	0	0	0	0	0	0	98.762	≥95	GCA_015158295.1	0	0	0	10	34	7	26	0	0	0	2.85799	7.12664
OTU187	10	10	19	74	73	60	0	0	0	0	0	0	56	36	38	0	0	0	99.767	≥95	GCA_014171495.1	2	0	1	12	69	6	37	0.58135	0	0	1.33903	19.2444
OTU188	17	13	9	87	81	82	2	1	1	0	0	2	28	12	24	0	0	0	98.02	≥95	GCA_003050615.1	4	0	1	7	58	6	34	0	0	0	0.310728	6.75794
OTU189	26	25	54	7	16	17	76	28	61	24	18	12	0	0	0	0	0	0	99.022	≥95	GCA_014396385.1	0	0	1	2	10	2	6	0	0	0	0	0.551975
OTU190	0	0	0	0	0	0	0	0	0	124	115	124	0	0	0	0	0	0	96.226	≥95	GCA_000190735.2	2	5	1	68	253	22	101	0.191399	0.922726	0	4.95451	7.77318
OTU191	63	98	33	1	21	2	14	9	32	0	0	0	27	46	22	0	0	0	98.113	≥95	GCA_007971385.1	2	4	1	71	258	29	108	0.561997	2.42953	0.443439	19.285	65.7423
OTU193	10	5	4	0	0	0	24	6	20	146	50	111	0	0	0	0	0	0	97.17	≥95	GCA_900607235.1	2	1	1	61	252	25	105	0.162354	0.511214	0	7.0736	39.2332
OTU194	14	44	30	1	0	0	19	26	18	74	48	80	2	6	0	0	0	0	95.755	≥95	GCA_900607235.1	2	1	1	61	252	25	105	0.162354	0.511214	0	7.0736	39.2332
OTU195	0	0	0	5	7	2	1	4	3	142	110	52	9	5	5	0	0	0	99.01	≥95	GCA_900119845.1	0	0	1	6	36	3	27	0	0	0	0.274837	4.96468
OTU196	9	9	35	111	49	26	0	0	0	0	0	0	45	34	36	0	0	0	99.767	≥95	GCA_014171495.1	2	0	1	12	69	6	37	0.58135	0	0	1.33903	19.2444
OTU197	7	8	14	72	65	66	10	19	12	13	4	8	25	19	20	0	0	0	99.257	≥95	GCA_016698645.1	0	0	0	13	54	9	40	0	0	0	2.61086	10.7203
OTU199	2	0	0	1	0	2	95	83	130	10	6	13	0	0	1	0	0	0	99.767	≥95	GCA_900604315.1	1	0	1	12	50	6	29	0.335394	0	0	3.35206	64.573
OTU200	41	43	48	4	11	9	0	0	0	0	0	0	44	92	56	0	0	0	97.907	≥95	GCA_004346745.1	1	0	0	9	57	6	38	0	0	0	0.165944	9.60112
OTU201	0	1	2	4	0	0	181	157	42	0	1	1	0	0	0	0	0	0	100	≥95	GCA_001685395.1	2	3	0	48	140	19	58	0	1.66499	0	31.1822	9.20726
OTU202	0	3	5	0	0	0	10	21	20	83	102	85	0	0	0	0	0	0	99.01	≥95	GCA_015158295.1	0	0	0	10	34	7	26	0	0	0	2.85799	7.12664
OTU203	14	14	18	2	5	4	88	47	53	27	31	15	18	11	5	0	0	0	99.534	≥95	GCA_014635065.1	2	0	1	3	24	5	23	0	0	0	0	2.73136
OTU204	0	0	1	0	0	0	3	0	1	97	79	173	0	0	0	0	0	0	100	≥95	GCA_002557795.1	2	0	0	21	103	11	49	0.188062	0	0	1.49322	18.17
OTU205	14	2	11	47	147	14	4	24	41	0	1	1	11	2	9	0	0	0	99.764	≥95	GCA_007971385.1	2	4	1	71	258	29	108	0.561997	2.42953	0.443439	19.285	65.7423
OTU206	21	18	33	35	48	22	26	32	39	1	1	0	10	18	21	0	0	0	98.349	≥95	GCA_020042345.1	1	3	0	71	249	21	97	0.871196	2.51617	0	25.2501	75.6333
OTU207	3	1	3	95	83	111	0	0	1	0	0	0	20	7	13	0	0	0	97.525	≥95	GCA_000974765.1	0	0	0	8	20	4	16	0	0	0	0	0.516443
OTU208	4	4	0	2	3	1	157	69	69	8	9	8	0	1	4	0	0	0	99.301	≥95	GCA_901421005.1	2	0	2	18	73	8	46	0.137279	0	0.720492	4.45592	113.392
OTU209	1	5	0	1	1	2	101	21	53	53	24	37	0	1	1	0	0	0	99.767	≥95	GCA_000224675.1	3	0	1	18	84	8	47	0.393381	0	0.563932	4.45995	146.215
OTU210	4	6	21	28	76	68	4	19	14	26	13	15	31	4	2	0	0	0	99.022	≥95	GCA_005298075.1	3	0	0	12	76	7	40	0	0	0	0	1.08578
OTU211	34	32	13	38	97	64	1	0	2	0	0	2	18	16	14	0	1	1	99.767	≥95	GCA_019890955.1	1	0	1	10	52	7	34	0.335394	0	0	2.61714	66.2241
OTU212	0	1	0	0	0	0	0	1	0	62	66	177	11	5	9	0	0	0	99.505	≥95	GCA_001590985.1	0	0	4	11	48	6	33	0	0	0	1.06338	0.363115
OTU213	0	0	0	7	14	8	0	0	0	0	0	0	162	56	83	0	0	0	98.135	≥95	GCA_900104845.1	1	1	1	7	46	4	32	0	0	0.173167	2.68699	20.3106
OTU214	8	13	5	1	2	1	28	15	13	85	51	71	0	3	1	0	0	1	99.767	≥95	GCA_013267375.1	0	0	1	11	44	3	23	0	0	0.147477	0.790149	12.3341
OTU215	135	74	63	3	2	4	0	0	0	0	0	0	27	12	17	0	0	0	98.02	≥95	GCA_011762195.1	0	1	1	30	86	14	49	0	0.610006	0	15.3978	8.88923
OTU216	7	11	13	15	40	67	0	0	0	0	0	1	47	69	82	0	1	0	99.756	≥95	GCA_009429125.1	1	3	0	33	134	15	66	0	0	0	1.64256	2.86232
OTU218	0	1	0	63	52	61	0	0	0	1	0	0	60	32	62	0	1	1	99.534	≥95	GCA_002209565.1	0	0	3	6	34	3	20	0	0	0.147477	0.846759	10.4224
OTU219	135	113	47	7	3	3	1	1	0	0	0	0	3	2	0	0	0	0	99.767	≥95	GCA_001411805.1	2	0	1	9	58	7	42	1.62208	0	1.12479	6.47423	71.9409
OTU222	7	10	10	48	58	102	40	15	10	0	2	3	6	8	9	0	0	0	99.764	≥95	GCA_007971385.1	2	4	1	71	258	29	108	0.561997	2.42953	0.443439	19.285	65.7423
OTU224	10	13	35	53	56	32	17	25	51	1	0	1	3	1	3	0	0	0	99.764	≥95	GCA_020042345.1	1	3	0	71	249	21	97	0.871196	2.51617	0	25.2501	75.6333
OTU225	33	39	10	3	7	4	67	41	67	4	8	7	3	4	6	0	0	0	97.436	≥95	GCA_000067205.1	0	0	2	3	33	3	26	0	0	0	0.437784	10.1191
OTU226	0	0	0	2	0	1	0	0	1	0	0	0	192	60	73	0	0	0	97.448	≥95	GCA_012927125.1	2	1	0	16	80	11	46	0	0	0	1.1458	27.1015
OTU228	0	0	0	0	0	0	0	0	0	0	0	0	1	0	0	148	83	85	97.209	≥95	GCA_004366795.1	1	1	0	17	52	11	34	16.7186	0	0	30.2071	104.268
OTU229	102	64	104	0	0	0	4	4	3	0	5	3	0	0	0	0	1	0	97.897	≥95	GCA_018333175.1	5	6	0	78	235	34	101	0.524926	4.75961	0	43.5114	86.5166
OTU230	35	41	42	4	3	3	23	18	43	34	18	20	0	0	0	0	0	0	100	≥95	GCA_004342915.1	1	0	1	2	23	2	15	0	0	0	0	0.874404
OTU231	4	2	6	1	5	0	112	55	69	7	15	8	0	0	1	0	0	0	99.767	≥95	GCA_000224675.1	3	0	1	18	84	8	47	0.393381	0	0.563932	4.45995	146.215
OTU233	0	4	1	0	0	2	91	98	86	6	12	4	1	0	0	0	0	0	99.767	≥95	GCA_900604315.1	1	0	1	12	50	6	29	0.335394	0	0	3.35206	64.573
OTU234	0	0	0	11	10	19	0	0	0	0	0	0	70	99	87	0	0	0	97.277	≥95	GCA_000964365.1	1	0	1	1	23	2	17	0	0	0	0.140939	1.78681
OTU236	56	39	17	25	23	7	0	0	4	5	6	3	12	25	46	1	0	12	99.764	≥95	GCA_002899895.2	1	0	1	15	51	7	34	0	0	0	1.59788	4.45119
OTU238	19	17	3	0	2	4	25	14	37	55	31	39	4	8	2	0	0	1	99.752	≥95	GCA_008932285.1	0	0	1	6	37	4	22	0	0	0	1.33318	16.4123
OTU239	40	53	30	24	20	11	18	13	9	1	1	3	6	26	14	3	1	3	98.372	≥95	GCA_902459705.1	1	0	1	4	36	4	20	0	0	0.663144	0.083973	4.36437
OTU240	10	7	5	1	2	0	13	35	45	30	80	28	9	1	11	0	1	0	99.752	≥95	GCA_014199265.1	0	0	1	7	40	5	24	0	0	0	1.33318	6.55805
OTU241	0	0	0	0	0	0	0	0	0	74	75	119	0	0	0	0	0	0	99.534	≥95	GCA_009932335.1	0	0	3	4	41	2	29	0	0	0.580709	2.33085	39.7164
OTU243	2	1	1	0	0	0	0	0	0	44	147	37	1	0	0	0	0	0	99.257	≥95	GCA_017873095.1	2	1	1	12	62	9	41	0	0	0	0.741191	6.22163
OTU244	28	19	7	58	60	50	5	0	1	1	0	3	14	17	15	0	0	2	99.767	≥95	GCA_020079945.1	1	0	2	10	47	6	29	0.335394	0	0.15656	2.61714	64.3098
OTU245	1	1	23	25	90	94	1	2	3	14	8	4	2	0	1	0	0	0	97.277	≥95	GCA_011761565.1	2	3	0	46	129	21	74	0	0	0	6.58602	2.34295
OTU246	11	12	7	37	37	16	27	40	52	1	1	0	9	0	10	0	0	0	99.764	≥95	GCA_007971385.1	2	4	1	71	258	29	108	0.561997	2.42953	0.443439	19.285	65.7423
OTU247	16	8	7	13	33	16	49	41	57	4	2	3	10	4	3	0	0	0	100	≥95	GCA_014197435.1	0	0	0	16	38	4	16	0	0	0	7.10678	3.2628
OTU248	6	16	22	0	0	0	14	28	39	35	32	52	0	0	0	0	0	0	97.647	≥95	GCA_002934635.1	0	3	1	29	194	14	82	0	0	0.187356	3.06237	36.193
OTU249	51	33	29	17	3	8	12	16	25	16	26	26	0	1	0	0	0	0	98.267	≥95	GCA_009755815.1	1	0	1	14	55	6	33	0	0	0	1.69082	6.44741
OTU252	54	50	21	17	16	8	1	1	4	6	3	2	9	29	37	3	0	9	99.764	≥95	GCA_002899895.2	1	0	1	15	51	7	34	0	0	0	1.59788	4.45119
OTU253	2	2	0	31	48	39	0	0	0	0	0	0	63	34	30	0	0	0	97.821	≥95	GCA_007859675.1	0	0	2	22	91	7	43	0	0	0	3.11897	10.9682
OTU254	2	3	1	0	2	1	65	63	34	17	56	14	0	0	3	0	0	0	99.767	≥95	GCA_001729805.1	3	0	1	18	79	9	45	0.256102	0	0.180497	4.88768	156.106
OTU255	1	1	1	1	0	0	33	31	24	34	56	63	0	0	0	0	0	0	97.669	≥95	GCA_000612685.1	1	0	1	6	33	4	26	0	0	0.147477	0.66462	10.764
OTU256	0	5	8	0	0	0	1	3	0	97	62	66	0	0	0	0	0	0	96.737	≥95	GCA_016595435.1	1	0	0	19	71	10	40	0	0	0	0.312709	3.0138
OTU257	5	4	13	35	33	51	6	19	22	15	15	13	14	7	7	0	0	0	97.68	≥95	GCA_004799035.1	0	0	2	15	50	8	36	0	0	0.34207	66.157	146.011
OTU258	0	0	0	1	0	1	0	0	0	0	0	0	55	82	121	2	4	9	98.778	≥95	GCA_002096055.1	2	0	0	19	72	9	43	0	0	0	0.440415	6.41524
OTU260	29	43	26	0	1	0	3	6	36	39	27	35	0	0	4	0	0	0	97.543	≥95	GCA_000691605.1	0	0	0	6	23	3	11	0	0	0	0	0.0696148
OTU261	1	3	1	25	32	26	0	0	0	1	0	0	55	59	69	0	0	1	95.545	≥95	GCA_020621385.1	1	0	1	10	67	7	34	0	0	0	0.70741	27.6264
OTU262	22	22	34	0	0	0	8	5	10	54	38	47	0	0	0	0	0	0	100	≥95	GCA_014642075.1	5	1	2	20	179	17	70	0.221171	0	0.187356	2.92141	29.472
OTU263	105	104	14	1	11	0	0	0	0	0	0	0	6	0	0	0	0	1	99.767	≥95	GCA_001411805.1	2	0	1	9	58	7	42	1.62208	0	1.12479	6.47423	71.9409
OTU264	22	44	33	29	32	59	0	2	0	0	0	0	0	4	3	0	0	0	100	≥95	GCA_019428685.1	1	0	3	12	80	6	45	0	0	0	2.05837	23.889
OTU265	0	0	0	0	0	0	44	204	55	0	0	0	0	0	0	0	0	0	98.837	≥95	GCA_023714665.1	0	0	1	21	69	8	38	0	0	0	0.102579	3.95427
OTU267	4	2	0	2	3	1	80	36	53	20	12	22	1	2	1	0	0	0	99.767	≥95	GCA_007632255.1	1	0	1	20	76	9	49	0.137279	0	0.563932	3.92064	144.738
OTU268	11	8	12	56	40	28	0	0	0	0	0	0	34	33	17	0	0	1	99.767	≥95	GCA_014171495.1	2	0	1	12	69	6	37	0.58135	0	0	1.33903	19.2444
OTU269	0	0	0	0	0	0	0	0	0	0	0	0	1	2	0	85	90	82	97.209	≥95	GCA_004366795.1	1	1	0	17	52	11	34	16.7186	0	0	30.2071	104.268
OTU270	6	9	10	45	53	39	0	0	0	0	0	0	47	16	16	0	0	0	97.68	≥95	GCA_000334915.1	0	0	2	17	52	5	34	0	0	0	22.9158	163.574
OTU271	4	4	1	8	17	8	35	22	49	1	3	0	26	20	34	0	0	0	98.305	≥95	GCA_009834165.1	0	0	0	15	46	10	35	0	0	0	0.964528	4.93611
OTU273	46	16	8	17	19	13	36	12	30	5	2	5	5	11	15	1	0	0	98.368	≥95	GCA_000067205.1	0	0	2	3	33	3	26	0	0	0	0.437784	10.1191
OTU275	0	0	0	0	0	0	0	0	0	0	0	0	0	0	0	91	96	88	97.209	≥95	GCA_022674245.1	0	0	2	12	40	6	18	0	0	0	15.3465	98.9586
OTU276	10	10	1	52	58	42	20	18	17	0	0	0	6	1	7	0	0	0	99.292	≥95	GCA_007971385.1	2	4	1	71	258	29	108	0.561997	2.42953	0.443439	19.285	65.7423
OTU277	0	0	1	31	29	36	2	2	4	3	6	4	63	27	31	0	0	0	96.296	≥95	GCA_000964365.1	1	0	1	1	23	2	17	0	0	0	0.140939	1.78681
OTU278	0	0	0	0	1	1	3	4	5	76	47	100	0	1	3	0	0	0	99.767	≥95	GCA_004331265.1	3	0	1	18	82	10	54	0.101926	0	0.563932	5.22068	125.158
OTU279	46	38	18	22	12	11	1	0	2	4	5	6	7	31	33	3	4	13	99.764	≥95	GCA_002899895.2	1	0	1	15	51	7	34	0	0	0	1.59788	4.45119
OTU280	6	11	10	41	47	31	10	20	34	0	0	0	2	2	5	0	0	0	99.057	≥95	GCA_007971385.1	2	4	1	71	258	29	108	0.561997	2.42953	0.443439	19.285	65.7423
OTU281	1	7	5	31	42	19	0	3	3	0	0	0	67	30	37	0	0	0	99.01	≥95	GCA_000371765.1	0	1	2	24	86	11	57	0	0	0.901251	3.17461	12.0865
OTU282	47	76	35	1	0	5	2	5	0	0	0	0	9	18	16	1	0	0	98.368	≥95	GCA_011742875.1	0	0	1	21	87	7	55	0	0	0.316268	28.0035	147.324
OTU283	42	64	37	5	6	6	4	5	3	1	0	0	13	14	13	0	0	0	99.752	≥95	GCA_000359745.1	3	0	2	19	82	11	42	0	0	0.128098	2.52793	23.1265
OTU284	26	9	14	8	19	10	60	55	27	2	0	3	0	1	0	0	0	0	98.131	≥95	GCA_003386205.1	0	4	1	45	182	18	66	0	0	0	7.96261	56.2635
OTU285	12	4	2	24	16	18	47	42	49	5	3	3	0	5	5	0	0	1	97.669	≥95	GCA_001641285.1	0	0	1	21	63	7	42	0	0	0	25.1251	155.194
OTU286	2	1	3	1	4	1	68	33	39	18	20	21	2	1	1	0	0	0	99.767	≥95	GCA_000224675.1	3	0	1	18	84	8	47	0.393381	0	0.563932	4.45995	146.215
OTU287	8	9	3	1	1	2	20	16	18	47	38	44	1	1	3	0	0	0	99.752	≥95	GCA_014199265.1	0	0	1	7	40	5	24	0	0	0	1.33318	6.55805
OTU288	1	0	0	14	30	18	13	5	19	0	0	2	64	34	33	0	0	0	99.756	≥95	GCA_012223425.1	2	0	5	38	81	8	35	0.153038	0	0	14.8123	4.1119
OTU289	29	43	58	14	10	8	0	5	0	0	0	0	27	26	12	0	0	0	100	≥95	GCA_002982075.1	1	0	2	9	61	5	29	0	0	1.04042	1.12274	4.57851
OTU290	1	1	2	3	2	1	8	18	20	76	51	32	0	0	1	0	0	0	98.762	≥95	GCA_000143145.1	0	0	1	8	25	2	14	0	0	0	0.49907	49.6784
OTU291	8	11	17	36	12	32	29	46	15	5	3	4	2	5	9	0	0	0	98.368	≥95	GCA_001641285.1	0	0	1	21	63	7	42	0	0	0	25.1251	155.194
OTU292	0	0	2	67	57	65	0	0	0	0	0	0	15	9	9	0	0	0	99.27	≥95	GCA_003627055.1	4	5	0	15	66	11	37	0.468684	0.985742	0	9.45498	9.55435
OTU293	37	85	88	0	0	0	8	1	3	0	0	0	0	0	0	0	0	0	95.283	≥95	GCA_900176425.1	3	0	1	13	41	8	27	0	0	0	0.23002	4.08557
OTU294	6	14	16	14	18	25	16	17	20	10	12	24	16	6	2	0	0	0	96.698	≥95	GCA_007992695.1	5	2	1	36	189	19	86	0	0.34204	0	2.77099	19.6132
OTU295	2	0	7	26	21	72	3	6	3	15	10	5	13	10	11	0	0	0	99.756	≥95	GCA_013410525.1	1	0	0	12	67	8	36	0	0	0	0.391121	6.46267
OTU296	33	23	22	16	15	12	15	12	18	11	8	17	8	4	5	0	0	0	100	≥95	GCA_001676745.1	0	0	1	10	45	4	28	0	0	0	0.641109	9.84025
OTU297	101	68	42	3	6	2	2	0	1	0	0	0	4	7	3	0	0	0	99.767	≥95	GCA_001411805.1	2	0	1	9	58	7	42	1.62208	0	1.12479	6.47423	71.9409
OTU298	3	2	3	0	0	0	57	90	27	20	14	11	0	0	0	2	0	0	100	≥95	GCA_009363095.1	5	7	2	74	257	32	100	1.23228	5.00547	0	41.0855	145.103
OTU299	0	0	0	0	0	0	0	0	0	87	78	47	0	0	0	0	0	0	98.515	≥95	GCA_011761985.1	0	1	1	4	13	4	11	0	0	0	0	0.35944
OTU300	0	0	0	0	0	0	23	22	59	51	23	32	0	0	0	0	0	0	100	≥95	GCA_003667725.1	1	1	0	11	69	9	43	0	0	0	1.07426	14.18
OTU301	32	34	44	4	9	3	4	4	3	0	0	0	32	29	21	0	0	0	100	≥95	GCA_000359745.1	3	0	2	19	82	11	42	0	0	0.128098	2.52793	23.1265
OTU303	3	9	5	5	6	7	0	0	0	0	0	0	13	107	69	0	0	0	100	≥95	GCA_025264665.1	2	0	2	15	108	9	58	0	0	0	0.257641	1.76847
OTU304	55	40	18	1	0	0	15	31	19	21	20	23	3	0	0	0	0	0	100	≥95	GCA_023523925.1	0	1	2	60	242	14	85	0	0	0	0.904719	62.1272
OTU307	21	25	34	20	28	19	0	9	5	17	8	13	4	2	3	0	0	0	96.782	≥95	GCA_001542415.1	1	0	1	15	77	5	35	0	0	0	0	3.36435
OTU308	0	0	0	6	8	6	0	0	0	0	0	0	64	59	73	0	0	0	98.015	≥95	GCA_001889105.1	1	0	1	12	74	8	43	0	0	0.347041	1.31061	21.9061
OTU309	2	5	11	0	1	0	3	14	7	0	0	0	15	115	36	0	0	0	97.277	≥95	GCA_025273655.1	0	0	0	2	10	2	10	NA	NA	NA	NA	NA
OTU310	8	12	21	22	34	36	2	4	8	10	8	9	13	4	6	0	0	0	98.02	≥95	GCA_001686985.1	1	0	3	6	60	4	28	0	0	0.218943	0.949657	6.2304
OTU311	0	0	0	0	0	0	7	20	13	39	64	60	0	0	0	0	0	0	96.083	≥95	GCA_900452395.1	3	0	1	10	45	7	31	0	0	0	0	1.24855
OTU312	0	0	0	19	34	35	0	0	0	0	0	0	67	22	24	0	0	0	96.305	≥95	GCA_019711335.1	0	1	1	4	30	3	21	0	0	0	0.158201	0
OTU313	0	0	0	0	0	0	0	0	0	0	0	0	1	0	0	35	105	87	97.209	≥95	GCA_004366795.1	1	1	0	17	52	11	34	16.7186	0	0	30.2071	104.268
OTU314	0	0	0	0	0	0	0	0	0	0	0	0	0	0	0	72	77	80	96.977	≥95	GCA_004366795.1	1	1	0	17	52	11	34	16.7186	0	0	30.2071	104.268
OTU315	34	31	24	4	7	6	27	28	21	2	1	0	5	7	14	0	0	0	98.341	≥95	GCA_007971385.1	2	4	1	71	258	29	108	0.561997	2.42953	0.443439	19.285	65.7423
OTU317	35	32	43	0	0	0	23	36	34	1	0	0	0	0	0	0	0	0	95.571	≥95	GCA_003626695.1	2	2	2	50	268	15	73	0	0	0	0.698253	123.815
OTU318	1	0	2	0	0	0	4	9	8	59	62	53	0	0	0	0	0	0	98.515	≥95	GCA_019504385.1	0	0	2	14	59	8	40	0	0	0	3.02718	10.1917
OTU321	17	36	25	6	11	11	18	16	17	0	0	0	5	10	20	0	0	0	95.294	≥95	GCA_003014535.1	0	0	2	12	31	4	18	0	0	0	0.579338	5.34544
OTU322	63	29	26	0	1	2	0	0	0	5	8	6	8	31	26	0	0	0	100	≥95	GCA_014109745.1	0	3	1	72	224	23	94	0	1.16965	0	4.34269	25.3953
OTU323	23	46	35	0	0	0	5	13	7	13	34	20	0	0	0	0	0	0	99.505	≥95	GCA_000376105.1	3	4	0	71	168	26	81	0	0.508682	0	4.97785	7.27286
OTU325	0	5	3	0	1	2	33	29	31	26	27	19	0	2	2	0	0	0	99.767	≥95	GCA_000224675.1	3	0	1	18	84	8	47	0.393381	0	0.563932	4.45995	146.215
OTU326	4	6	5	26	28	26	27	24	34	4	5	2	0	0	0	0	0	0	100	≥95	GCA_009834025.1	0	0	0	3	24	2	16	0	0	0	0	1.44421
OTU327	21	51	72	0	0	0	2	2	0	4	4	8	0	0	0	0	0	0	98.349	≥95	GCA_013266735.1	5	3	1	49	218	22	85	0	0.804696	0	3.23025	16.7054
OTU328	68	55	41	5	2	2	1	1	1	0	0	0	5	3	4	0	0	0	99.767	≥95	GCA_001411805.1	2	0	1	9	58	7	42	1.62208	0	1.12479	6.47423	71.9409
OTU329	10	11	19	34	29	40	11	7	12	5	2	1	0	0	0	0	0	0	97.436	≥95	GCA_000264295.1	0	0	1	13	41	6	30	0	0	0.219056	32.0863	165.642
OTU330	59	51	75	0	0	0	0	0	0	3	4	2	0	0	0	0	0	0	98.01	≥95	GCA_009827315.1	0	0	1	5	23	3	17	0	0	0	0	0.600308
OTU331	8	3	6	17	16	12	1	0	0	1	1	1	32	50	28	0	0	0	98.267	≥95	GCA_900116175.1	2	0	1	11	37	5	24	0	0	0	0.651662	50.11
OTU332	7	7	12	35	27	23	0	0	0	0	0	0	28	33	13	0	0	0	99.767	≥95	GCA_014171495.1	2	0	1	12	69	6	37	0.58135	0	0	1.33903	19.2444
OTU333	7	10	6	7	25	12	14	9	59	0	0	2	1	3	4	0	0	0	98.135	≥95	GCA_001641285.1	0	0	1	21	63	7	42	0	0	0	25.1251	155.194
OTU334	43	23	16	16	8	8	0	0	1	3	4	0	6	20	25	2	1	10	98.349	≥95	GCA_002899895.2	1	0	1	15	51	7	34	0	0	0	1.59788	4.45119
OTU335	69	29	38	1	3	1	0	0	0	0	0	0	8	8	4	0	0	0	97.284	≥95	GCA_011762195.1	0	1	1	30	86	14	49	0	0.610006	0	15.3978	8.88923
OTU336	2	1	9	14	59	27	8	17	19	5	10	8	0	0	0	0	0	0	97.17	≥95	GCA_003721595.1	2	2	1	53	196	20	93	0.0597409	0	0	4.77057	7.50041
OTU337	8	8	17	23	26	19	2	16	10	10	7	9	2	0	0	0	0	0	99.752	≥95	GCA_009812055.1	0	0	2	8	67	6	42	0	0	0.218943	1.14412	6.46141
OTU338	7	16	6	25	41	17	21	14	21	0	1	1	5	6	3	0	0	0	97.877	≥95	GCA_007971385.1	2	4	1	71	258	29	108	0.561997	2.42953	0.443439	19.285	65.7423
OTU339	1	2	5	19	41	32	2	6	4	13	7	1	15	4	2	0	0	0	98.762	≥95	GCA_003367195.1	0	0	0	5	32	2	14	0	0	0	0.119315	0
OTU340	10	2	8	0	0	0	4	5	4	40	43	59	0	0	0	0	0	0	99.532	≥95	GCA_018333175.1	5	6	0	78	235	34	101	0.524926	4.75961	0	43.5114	86.5166
OTU342	3	11	14	27	27	34	0	0	0	7	6	6	20	9	10	0	0	0	96.107	≥95	GCA_019880385.1	0	0	2	10	41	5	25	0	0	0	0.0528206	4.77369
OTU343	0	3	2	0	0	0	1	2	0	47	46	59	0	0	0	0	0	0	98.113	≥95	GCA_002934635.1	0	3	1	29	194	14	82	0	0	0.187356	3.06237	36.193
OTU345	13	23	71	0	0	0	4	13	5	6	6	9	0	0	0	0	0	0	98.821	≥95	GCA_000374125.1	1	0	1	56	292	18	105	0	0	0	4.23583	13.2994
OTU347	0	0	0	0	0	0	55	52	41	6	5	10	0	0	0	0	0	0	99.767	≥95	GCA_900604315.1	1	0	1	12	50	6	29	0.335394	0	0	3.35206	64.573
OTU348	0	1	4	29	32	39	0	6	1	11	34	15	0	0	0	0	0	0	98.762	≥95	GCA_000017265.1	0	3	4	11	44	8	28	0	0	0.937686	0.864678	0.774178
OTU349	11	3	2	2	0	0	14	21	8	31	33	37	4	2	2	0	0	0	99.752	≥95	GCA_014199265.1	0	0	1	7	40	5	24	0	0	0	1.33318	6.55805
OTU352	21	36	16	0	1	0	1	0	1	16	23	28	5	7	3	1	0	0	97.902	≥95	GCA_011742875.1	0	0	1	21	87	7	55	0	0	0.316268	28.0035	147.324
OTU353	32	39	37	6	1	1	0	3	3	0	0	0	12	16	16	0	0	0	98.368	≥95	GCA_011742875.1	0	0	1	21	87	7	55	0	0	0.316268	28.0035	147.324
OTU354	0	0	0	11	23	9	0	0	0	0	0	0	52	42	31	0	1	2	99.752	≥95	GCA_020618775.1	2	0	1	8	49	8	32	0	0	0	0.151233	26.5436
OTU355	3	2	0	7	10	9	1	0	1	1	0	1	33	44	51	0	0	0	98.364	≥95	GCA_000829465.1	0	0	1	12	38	5	22	0	0	0	1.53471	14.7471
OTU357	7	21	14	3	1	3	5	11	11	20	35	25	3	3	3	0	0	0	98.519	≥95	GCA_014203115.1	0	1	3	7	37	3	15	0	0	0	0	2.6172
OTU359	0	0	0	0	0	0	27	39	73	1	6	3	0	0	0	0	0	0	99.767	≥95	GCA_900604315.1	1	0	1	12	50	6	29	0.335394	0	0	3.35206	64.573
OTU360	3	4	8	8	7	15	1	1	0	4	1	1	24	51	33	0	0	0	98.762	≥95	GCA_900116175.1	2	0	1	11	37	5	24	0	0	0	0.651662	50.11
OTU363	3	1	1	4	12	10	0	2	5	2	1	1	1	0	1	39	38	53	99.764	≥95	GCA_001021505.1	1	0	0	21	73	5	30	1.00831	0	0	53.783	10.2188
OTU365	0	0	0	0	0	0	0	0	0	1	0	0	37	80	38	0	0	0	100	≥95	GCA_900640135.1	5	0	2	13	43	7	25	0	0	0	0	1.07465
OTU366	1	2	6	15	14	24	2	2	5	5	4	12	26	16	13	0	0	1	99.263	≥95	GCA_002096055.1	2	0	0	19	72	9	43	0	0	0	0.440415	6.41524
OTU367	1	3	2	0	0	0	1	1	2	42	49	43	0	0	0	0	0	0	100	≥95	GCA_003386235.1	9	4	2	76	385	24	93	0.408335	3.4094	0	8.5994	95.6433
OTU368	0	1	0	24	18	19	0	0	0	0	0	0	36	31	18	10	1	5	97.772	≥95	GCA_020621385.1	1	0	1	10	67	7	34	0	0	0	0.70741	27.6264
OTU370	7	11	5	29	24	11	0	0	0	0	0	0	35	17	13	0	0	0	99.767	≥95	GCA_014171495.1	2	0	1	12	69	6	37	0.58135	0	0	1.33903	19.2444
OTU371	6	9	13	0	0	0	0	1	0	32	37	52	0	0	0	0	0	0	99.257	≥95	GCA_002208825.2	0	1	1	10	31	6	22	0	0	0	0.0819857	1.2551
OTU372	1	6	2	0	0	0	9	4	7	46	41	29	0	0	0	0	0	0	96.675	≥95	GCA_900607235.1	2	1	1	61	252	25	105	0.162354	0.511214	0	7.0736	39.2332
OTU373	11	11	10	9	12	7	10	13	12	6	9	13	9	9	12	0	0	0	98.834	≥95	GCA_004022565.1	0	0	1	9	34	4	25	0	0	0.147477	0.517089	13.6474
OTU374	0	5	1	12	18	20	1	0	3	20	15	35	3	6	2	0	0	0	98.364	≥95	GCA_011067135.1	1	0	1	14	44	7	28	0	0	0	0	0.407527
OTU375	1	0	0	0	0	0	0	0	0	0	0	0	88	27	42	0	0	0	98.601	≥95	GCA_900104845.1	1	1	1	7	46	4	32	0	0	0.173167	2.68699	20.3106
OTU376	0	0	0	0	0	0	0	0	0	40	52	41	0	0	0	0	0	0	99.068	≥95	GCA_013200955.2	0	0	2	6	25	3	17	0	0	0.618072	1.162	29.5932
OTU377	4	10	16	17	17	20	6	7	14	13	10	6	0	0	0	0	0	0	98.601	≥95	GCA_000264315.1	1	3	2	28	78	15	50	7.81783	0.792066	0.34207	54.3624	154.863
OTU378	70	50	13	2	4	1	0	0	0	0	0	0	1	4	1	0	0	0	99.767	≥95	GCA_001411805.1	2	0	1	9	58	7	42	1.62208	0	1.12479	6.47423	71.9409
OTU379	34	21	30	2	5	8	1	4	0	5	5	3	5	2	24	0	0	0	99.766	≥95	GCA_003570905.1	2	0	0	33	115	9	47	0	0	0	2.32954	73.9409
OTU380	1	1	1	3	0	1	58	38	26	1	5	2	1	0	0	0	0	0	99.767	≥95	GCA_007632255.1	1	0	1	20	76	9	49	0.137279	0	0.563932	3.92064	144.738
OTU381	5	5	12	4	8	5	2	7	7	16	23	39	1	0	0	0	0	0	100	≥95	GCA_003034225.1	0	0	2	13	40	7	25	0	0	0	3.35756	3.60549
OTU383	0	0	0	8	11	11	0	0	0	0	0	0	43	27	36	3	2	2	96.837	≥95	GCA_003627055.1	4	5	0	15	66	11	37	0.468684	0.985742	0	9.45498	9.55435
OTU384	6	13	13	10	17	19	13	7	13	10	11	6	0	0	0	0	0	0	99.267	≥95	GCA_003065605.1	0	0	0	6	40	4	24	0	0	0	0	2.36407
OTU386	0	0	0	1	0	0	6	0	0	50	36	40	0	1	0	0	0	0	99.068	≥95	GCA_015137655.1	4	0	1	16	76	10	48	0.101926	0	0.563932	3.97153	104.333
OTU387	7	10	19	2	4	7	5	17	19	19	12	6	1	2	2	0	0	0	98.267	≥95	GCA_014595955.1	0	0	3	12	61	5	26	0	0	0	0.385015	14.1636
OTU388	9	5	12	20	31	19	0	0	0	0	0	0	26	20	9	0	0	0	99.767	≥95	GCA_014171495.1	2	0	1	12	69	6	37	0.58135	0	0	1.33903	19.2444
OTU392	0	2	0	6	9	10	21	12	25	0	1	1	14	19	14	0	1	0	99.511	≥95	GCA_010727475.1	1	0	0	36	96	6	36	0.272903	0	0	20.1954	6.0581
OTU393	53	51	23	1	6	2	0	0	0	0	0	0	0	4	1	0	0	0	99.767	≥95	GCA_001411805.1	2	0	1	9	58	7	42	1.62208	0	1.12479	6.47423	71.9409
OTU395	82	33	16	1	3	0	0	1	1	0	0	0	3	2	1	0	0	0	99.767	≥95	GCA_001411805.1	2	0	1	9	58	7	42	1.62208	0	1.12479	6.47423	71.9409
OTU396	0	0	2	5	24	23	0	1	2	0	2	0	29	19	13	0	0	0	99.257	≥95	GCA_009827635.1	1	1	3	11	42	8	30	0	0	0	2.11853	0.919594
OTU397	14	10	2	13	9	6	9	5	1	2	3	2	6	26	18	0	0	0	99.534	≥95	GCA_000224675.1	3	0	1	18	84	8	47	0.393381	0	0.563932	4.45995	146.215
OTU398	28	12	11	7	4	3	0	0	1	3	1	4	8	11	22	3	1	5	99.764	≥95	GCA_002899895.2	1	0	1	15	51	7	34	0	0	0	1.59788	4.45119
OTU399	0	0	2	14	17	6	0	0	0	0	0	1	30	33	23	0	2	1	97.772	≥95	GCA_020621385.1	1	0	1	10	67	7	34	0	0	0	0.70741	27.6264
OTU401	0	0	1	0	0	0	2	3	4	43	25	46	0	0	0	0	0	0	97.406	≥95	GCA_900607235.1	2	1	1	61	252	25	105	0.162354	0.511214	0	7.0736	39.2332
OTU402	0	0	0	0	0	0	14	27	55	7	9	21	0	0	0	0	0	0	99.301	≥95	GCA_900639985.1	0	0	2	13	37	4	21	0	0	0	0	1.85573
OTU403	10	19	17	2	2	1	15	1	3	11	10	16	2	9	4	0	0	0	99.752	≥95	GCA_000359745.1	3	0	2	19	82	11	42	0	0	0.128098	2.52793	23.1265
OTU404	8	4	5	16	23	8	1	7	2	0	0	0	21	8	19	0	0	0	98.02	≥95	GCA_003012735.1	2	1	1	50	146	22	79	0.326627	0	0.955342	5.79023	9.90664
OTU405	0	0	0	29	31	61	0	0	2	1	1	4	0	2	1	0	0	0	96.782	≥95	GCA_014274465.1	2	1	4	28	157	12	74	0	0	0	0	1.35503
OTU410	3	1	0	0	0	0	4	11	12	26	21	27	0	0	0	0	0	0	99.01	≥95	GCA_014199265.1	0	0	1	7	40	5	24	0	0	0	1.33318	6.55805
OTU412	20	17	25	4	4	1	7	7	9	0	0	0	4	15	13	0	0	0	100	≥95	GCA_900107765.1	1	2	2	66	238	24	102	0	1.60325	0.886878	16.8103	70.3728
OTU413	21	21	27	0	0	0	3	5	12	10	4	15	0	0	0	0	0	0	97.897	≥95	GCA_003713065.1	3	3	1	61	193	22	75	0	0	0.128098	3.89411	45.6509
OTU414	2	1	0	0	1	2	59	33	33	0	4	1	0	0	1	0	0	0	99.767	≥95	GCA_000224675.1	3	0	1	18	84	8	47	0.393381	0	0.563932	4.45995	146.215
OTU415	1	1	1	17	28	17	6	4	40	0	0	0	3	3	0	0	0	0	98.821	≥95	GCA_007971385.1	2	4	1	71	258	29	108	0.561997	2.42953	0.443439	19.285	65.7423
OTU417	8	8	1	4	16	10	14	6	34	0	0	0	4	1	2	0	0	0	98.368	≥95	GCA_001641285.1	0	0	1	21	63	7	42	0	0	0	25.1251	155.194
OTU418	17	63	32	0	0	0	1	2	2	2	0	5	0	0	0	0	0	0	98.113	≥95	GCA_900108395.1	0	0	2	5	15	3	12	0	0	0	0.280649	1.23744
OTU419	0	0	0	0	0	0	0	0	0	0	0	0	0	0	0	21	56	47	98.305	≥95	GCA_003627055.1	4	5	0	15	66	11	37	0.468684	0.985742	0	9.45498	9.55435
OTU420	12	45	63	0	0	0	0	0	0	0	0	0	0	0	0	0	0	0	96.462	≥95	GCA_014042165.1	0	0	1	7	28	3	18	0	0	0	0.360812	4.26242
OTU423	1	2	0	10	12	10	0	0	0	0	0	0	38	34	22	0	0	0	95.792	≥95	GCA_020621385.1	1	0	1	10	67	7	34	0	0	0	0.70741	27.6264
OTU425	1	2	3	7	1	1	0	0	4	44	27	10	5	3	5	0	0	0	97.277	≥95	GCA_900119845.1	0	0	1	6	36	3	27	0	0	0	0.274837	4.96468
OTU426	5	3	0	14	34	28	5	11	8	0	0	1	2	3	4	0	0	0	98.578	≥95	GCA_007971385.1	2	4	1	71	258	29	108	0.561997	2.42953	0.443439	19.285	65.7423
OTU427	35	20	47	0	2	0	0	1	3	3	5	5	0	0	0	0	0	0	99.01	≥95	GCA_009827315.1	0	0	1	5	23	3	17	0	0	0	0	0.600308
OTU428	0	2	1	13	6	15	0	0	0	0	1	0	25	28	28	0	0	0	96.287	≥95	GCA_020621385.1	1	0	1	10	67	7	34	0	0	0	0.70741	27.6264
OTU431	0	0	0	2	1	11	0	0	0	0	0	0	12	73	8	0	0	0	98.015	≥95	GCA_001889105.1	1	0	1	12	74	8	43	0	0	0.347041	1.31061	21.9061
OTU432	9	10	7	19	15	14	3	5	1	3	3	2	4	20	9	0	0	0	99.534	≥95	GCA_020525665.1	2	0	2	19	76	8	43	0.137279	0	0.720492	2.98558	124.736
OTU433	10	11	14	17	33	15	5	7	7	0	3	0	0	0	0	0	0	1	99.764	≥95	GCA_001021505.1	1	0	0	21	73	5	30	1.00831	0	0	53.783	10.2188
OTU434	1	1	0	15	8	18	0	0	0	0	0	0	19	22	13	0	0	0	96.535	≥95	GCA_020618775.1	2	0	1	8	49	8	32	0	0	0	0.151233	26.5436
OTU435	1	1	3	3	3	1	22	12	25	12	6	9	12	4	3	0	0	0	99.257	≥95	GCA_001028625.1	0	0	1	8	25	5	22	0	0	1.22249	1.3312	1.00594
OTU437	5	4	5	27	17	27	12	7	2	0	0	0	2	1	2	0	0	0	99.292	≥95	GCA_007971385.1	2	4	1	71	258	29	108	0.561997	2.42953	0.443439	19.285	65.7423
OTU438	3	1	2	5	18	20	0	2	0	7	2	0	33	12	6	0	0	0	98.049	≥95	GCA_023516435.1	0	0	2	17	72	6	36	0	0	0	0.134866	3.54074
OTU439	7	5	7	10	6	5	0	0	0	0	0	0	26	19	31	0	0	0	97.772	≥95	GCA_900116175.1	2	0	1	11	37	5	24	0	0	0	0.651662	50.11
OTU441	0	0	0	0	0	0	0	0	0	0	0	0	0	0	0	24	49	48	97.442	≥95	GCA_022674245.1	0	0	2	12	40	6	18	0	0	0	15.3465	98.9586
OTU442	0	0	0	1	1	0	53	13	29	4	3	6	0	0	0	0	0	0	98.832	≥95	GCA_003388735.1	7	0	0	28	111	11	49	0.900143	0	0	0.97522	3.12885
OTU443	0	0	0	0	0	0	0	0	0	0	0	0	0	0	0	77	31	24	97.209	≥95	GCA_004366795.1	1	1	0	17	52	11	34	16.7186	0	0	30.2071	104.268
OTU444	4	3	11	5	10	52	1	0	3	0	1	2	6	13	9	0	0	0	96.729	≥95	GCA_007559335.1	9	2	1	31	133	15	69	0.325573	0.329276	0	0.674569	0.913869
OTU445	0	0	4	12	13	25	0	0	0	0	0	0	6	14	30	0	0	0	100	≥95	GCA_009429125.1	1	3	0	33	134	15	66	0	0	0	1.64256	2.86232
OTU446	0	0	0	16	12	26	0	0	0	0	0	0	8	19	32	0	0	0	97.037	≥95	GCA_014174395.1	1	0	2	3	39	4	28	0	0	0	0	9.68379
OTU447	26	14	9	6	3	2	17	9	7	0	0	0	9	3	5	0	0	0	98.113	≥95	GCA_007971385.1	2	4	1	71	258	29	108	0.561997	2.42953	0.443439	19.285	65.7423
OTU448	0	1	2	9	1	4	1	4	11	1	7	1	21	26	20	0	0	0	99.257	≥95	GCA_002075885.1	0	0	5	4	48	3	23	0	0	0	0	13.4539
OTU449	5	10	7	0	0	0	2	8	2	23	26	28	0	0	0	0	0	0	99.257	≥95	GCA_002993885.1	0	0	2	8	34	4	21	0	0	0.441211	0	7.66263
OTU450	0	0	0	29	18	37	0	0	0	0	0	0	9	9	5	0	0	0	97.277	≥95	GCA_020621385.1	1	0	1	10	67	7	34	0	0	0	0.70741	27.6264
OTU451	0	0	0	18	19	14	8	16	23	0	0	0	0	1	0	0	0	0	97.669	≥95	GCA_000612685.1	1	0	1	6	33	4	26	0	0	0.147477	0.66462	10.764
OTU452	0	0	0	0	0	0	0	0	0	0	0	0	0	0	0	54	47	27	95.349	≥95	GCA_022674245.1	0	0	2	12	40	6	18	0	0	0	15.3465	98.9586
OTU453	0	0	0	24	18	18	0	0	0	0	0	0	9	21	23	0	0	0	95.556	≥95	GCA_020621385.1	1	0	1	10	67	7	34	0	0	0	0.70741	27.6264
OTU454	0	1	0	12	17	11	1	4	0	0	0	0	39	9	25	0	0	0	98.368	≥95	GCA_001641285.1	0	0	1	21	63	7	42	0	0	0	25.1251	155.194
OTU455	12	25	27	0	0	0	1	2	5	15	7	7	0	0	0	0	0	0	100	≥95	GCA_014199295.1	2	1	3	22	65	13	42	0	0	1.10361	3.70251	7.66162
OTU457	9	15	11	2	7	2	17	15	13	0	0	0	9	2	2	0	0	0	96.934	≥95	GCA_007971385.1	2	4	1	71	258	29	108	0.561997	2.42953	0.443439	19.285	65.7423
OTU459	0	0	0	18	25	27	0	0	0	0	0	0	5	7	12	0	0	2	98.044	≥95	GCA_014648595.1	1	3	0	16	63	9	34	0	0.0806373	0	0.652122	1.9606
OTU460	45	37	17	2	8	0	0	0	0	0	0	0	0	1	0	0	1	0	99.767	≥95	GCA_001411805.1	2	0	1	9	58	7	42	1.62208	0	1.12479	6.47423	71.9409
OTU462	10	8	6	10	19	16	9	4	11	4	6	1	0	0	0	0	0	0	98.02	≥95	GCA_900111775.1	0	0	1	5	19	2	15	0	0	0	0	1.38877
OTU463	1	2	7	0	0	0	1	3	3	15	48	17	0	0	0	0	0	0	97.209	≥95	GCA_014202975.1	1	2	2	45	124	22	70	0	0.105376	0	3.02877	5.32758
OTU464	4	4	6	15	18	16	4	3	2	3	1	3	9	2	8	0	0	0	98.778	≥95	GCA_900104965.1	1	0	1	8	46	6	33	0	0	0	0.0528206	4.51291
OTU465	10	17	10	0	0	0	11	12	15	8	9	9	0	0	0	0	0	0	98.601	≥95	GCA_000422885.1	0	0	2	6	29	4	18	0	0	0	0	7.02571
OTU466	0	1	3	0	0	0	6	3	4	34	26	26	0	0	1	0	0	0	96.226	≥95	GCA_003071065.1	2	3	1	74	260	26	103	0	0.688306	0	5.96259	23.5852
OTU467	1	3	0	14	19	11	0	0	0	0	0	0	23	7	9	0	0	0	97.448	≥95	GCA_000334915.1	0	0	2	17	52	5	34	0	0	0	22.9158	163.574
OTU468	0	0	0	4	3	1	0	0	0	0	0	0	54	17	30	0	0	0	95.735	≥95	GCA_003627055.1	4	5	0	15	66	11	37	0.468684	0.985742	0	9.45498	9.55435
OTU469	1	4	2	0	0	0	11	13	6	21	26	19	1	1	0	0	0	0	99.752	≥95	GCA_014199265.1	0	0	1	7	40	5	24	0	0	0	1.33318	6.55805
OTU470	0	1	1	0	1	0	0	2	1	26	36	20	0	0	0	0	0	0	98.762	≥95	GCA_011761985.1	0	1	1	4	13	4	11	0	0	0	0	0.35944
OTU471	13	17	9	7	3	5	19	10	9	0	1	0	5	4	2	0	0	0	98.113	≥95	GCA_007971385.1	2	4	1	71	258	29	108	0.561997	2.42953	0.443439	19.285	65.7423
OTU472	4	7	1	0	0	0	12	8	4	29	23	13	0	0	0	0	0	0	97.393	≥95	GCA_900607235.1	2	1	1	61	252	25	105	0.162354	0.511214	0	7.0736	39.2332
OTU474	17	20	35	0	0	0	0	0	0	0	0	0	18	7	7	0	0	0	97.877	≥95	GCA_003994345.2	2	0	1	33	129	11	60	0.162354	0	0	1.2311	13.6252
OTU475	12	19	10	19	23	21	0	1	0	0	0	0	1	1	2	0	0	0	99.301	≥95	GCA_014171495.1	2	0	1	12	69	6	37	0.58135	0	0	1.33903	19.2444
OTU476	26	18	11	2	1	0	2	6	0	15	9	3	4	1	0	0	0	0	99.752	≥95	GCA_900168195.1	0	1	3	7	37	4	21	0	0	0	0	37.9455
OTU478	4	3	8	6	3	12	2	14	21	1	5	9	0	0	1	0	0	0	99.505	≥95	GCA_900177715.1	0	0	3	4	26	3	17	0	0	0	0.273011	1.07362
OTU480	3	4	2	8	22	12	13	12	9	0	0	0	3	1	3	0	0	0	98.113	≥95	GCA_007971385.1	2	4	1	71	258	29	108	0.561997	2.42953	0.443439	19.285	65.7423
OTU484	0	0	0	0	0	0	1	0	0	22	24	31	0	0	0	0	0	0	96.462	≥95	GCA_009192765.1	0	2	0	32	182	13	74	0.162354	0	0	1.75288	10.9295
OTU487	9	6	2	1	2	1	5	11	15	14	8	12	5	4	5	0	0	0	99.752	≥95	GCA_000007125.1	0	0	1	3	34	3	20	0	0	0	0.491919	15.7693
OTU488	35	43	12	2	2	1	1	1	0	0	0	0	1	2	1	0	1	0	99.534	≥95	GCA_001411805.1	2	0	1	9	58	7	42	1.62208	0	1.12479	6.47423	71.9409
OTU489	10	16	37	4	3	8	1	2	3	1	0	0	0	0	0	0	0	0	95.981	≥95	GCA_007971385.1	2	4	1	71	258	29	108	0.561997	2.42953	0.443439	19.285	65.7423
OTU490	0	0	0	5	2	3	0	0	0	0	0	0	17	40	28	0	0	0	98.015	≥95	GCA_001889105.1	1	0	1	12	74	8	43	0	0	0.347041	1.31061	21.9061
OTU492	13	42	33	0	0	0	0	0	0	0	0	0	0	0	0	0	0	0	99.767	≥95	GCA_001006005.1	2	0	1	16	73	7	45	0	0	0	1.1609	5.54084
OTU493	1	3	5	18	21	17	0	0	0	0	0	0	20	4	10	0	0	0	97.68	≥95	GCA_000334915.1	0	0	2	17	52	5	34	0	0	0	22.9158	163.574
OTU495	4	7	6	14	7	8	1	1	2	13	7	9	6	4	4	0	0	0	98.515	≥95	GCA_001889105.1	1	0	1	12	74	8	43	0	0	0.347041	1.31061	21.9061
OTU496	0	0	3	0	0	0	17	5	8	20	14	20	0	1	0	0	0	0	96.288	≥95	GCA_023702375.1	3	0	1	16	87	10	55	0.101926	0	0.383435	3.73342	149.135
OTU498	32	27	19	3	2	3	1	1	0	0	0	0	2	1	2	0	0	0	99.767	≥95	GCA_001411805.1	2	0	1	9	58	7	42	1.62208	0	1.12479	6.47423	71.9409
OTU499	0	0	2	23	18	24	0	0	0	0	0	0	2	6	3	0	7	1	96.602	≥95	GCA_003627055.1	4	5	0	15	66	11	37	0.468684	0.985742	0	9.45498	9.55435
OTU500	6	9	5	0	0	0	4	14	27	4	7	9	0	0	0	0	0	0	96.512	≥95	GCA_019166065.1	0	0	0	5	23	3	15	0	0	0	0.61913	12.5663
OTU501	38	46	3	0	5	0	0	0	0	0	0	0	2	0	0	0	0	0	99.767	≥95	GCA_001411805.1	2	0	1	9	58	7	42	1.62208	0	1.12479	6.47423	71.9409
OTU502	31	16	10	6	6	7	2	3	1	8	0	1	3	0	0	0	0	0	98.267	≥95	GCA_009828065.1	0	0	0	6	34	3	20	0	0	0	0.937543	6.58697
OTU503	0	0	0	0	0	0	0	0	0	0	0	0	0	0	0	42	38	30	97.209	≥95	GCA_022674245.1	0	0	2	12	40	6	18	0	0	0	15.3465	98.9586
OTU505	0	0	0	3	3	5	4	4	10	28	19	7	2	1	0	0	0	0	98.762	≥95	GCA_900119845.1	0	0	1	6	36	3	27	0	0	0	0.274837	4.96468
OTU506	0	0	0	0	0	1	31	11	27	5	4	5	0	1	0	0	0	0	99.767	≥95	GCA_000224675.1	3	0	1	18	84	8	47	0.393381	0	0.563932	4.45995	146.215
OTU507	0	0	0	18	25	29	4	5	2	0	0	0	0	0	0	0	0	0	95.349	≥95	GCA_001887595.1	0	0	3	20	89	8	51	0	0	0.316268	24.8617	142.83
OTU508	1	4	2	14	24	17	1	1	2	0	0	0	10	1	4	0	0	0	98.289	≥95	GCA_000373365.1	3	0	1	19	70	11	42	0	0	0	0	0.54485
OTU512	0	0	0	1	1	0	0	0	0	0	0	0	42	21	23	0	0	0	95.745	≥95	GCA_900112345.1	4	0	2	17	63	8	36	0	0	0	1.66707	7.07535
OTU513	8	13	37	1	2	8	1	6	7	0	3	3	3	0	0	0	0	0	95.529	≥95	GCA_004168255.1	3	1	0	30	146	18	74	0	0	0	1.1593	8.89432
OTU515	10	8	65	0	0	0	0	0	0	0	0	0	0	0	0	0	0	0	99.505	≥95	GCA_009931695.1	1	0	0	50	126	19	53	0	0	0	0.214905	0.200451
OTU516	0	0	0	8	17	20	0	5	0	2	0	4	21	1	6	0	0	0	96.049	≥95	GCA_001402875.1	1	0	1	8	32	5	21	0	0	0	0.119315	1.52073
OTU517	17	10	8	8	5	7	3	5	2	0	4	2	5	6	3	0	0	0	99.534	≥95	GCA_004121055.1	1	0	0	10	46	5	28	0	0	0	0.675916	12.3688
OTU518	15	18	2	4	9	3	14	8	6	1	0	0	2	5	3	0	0	0	96.226	≥95	GCA_007971385.1	2	4	1	71	258	29	108	0.561997	2.42953	0.443439	19.285	65.7423
OTU519	0	4	3	20	13	17	0	0	0	0	0	0	3	20	4	0	0	0	99.767	≥95	GCA_014171495.1	2	0	1	12	69	6	37	0.58135	0	0	1.33903	19.2444
OTU520	47	17	5	0	0	0	0	0	3	0	0	3	0	3	5	2	0	2	100	≥95	GCA_000741825.1	0	0	2	7	39	3	20	0	0	0	0	0.515446
OTU521	0	0	0	0	0	0	15	33	10	5	7	18	0	0	0	0	0	0	97.669	≥95	GCA_900604315.1	1	0	1	12	50	6	29	0.335394	0	0	3.35206	64.573
OTU522	7	12	11	2	9	1	12	6	8	1	0	0	5	3	3	0	0	0	97.406	≥95	GCA_007971385.1	2	4	1	71	258	29	108	0.561997	2.42953	0.443439	19.285	65.7423
OTU527	14	33	21	0	0	0	0	2	0	0	0	1	0	0	0	0	0	0	99.764	≥95	GCA_007992695.1	5	2	1	36	189	19	86	0	0.34204	0	2.77099	19.6132
OTU528	0	0	0	0	0	0	0	0	1	40	12	16	0	0	0	0	0	0	96.706	≥95	GCA_016595435.1	1	0	0	19	71	10	40	0	0	0	0.312709	3.0138
OTU530	0	0	0	0	0	0	0	0	0	30	18	33	0	0	0	0	0	0	96.927	≥95	GCA_900112345.1	4	0	2	17	63	8	36	0	0	0	1.66707	7.07535
OTU531	0	0	0	0	0	0	1	0	1	17	24	34	0	0	0	0	0	0	99.767	≥95	GCA_009932335.1	0	0	3	4	41	2	29	0	0	0.580709	2.33085	39.7164
OTU533	0	0	2	7	15	1	5	14	14	7	5	3	0	0	0	0	0	0	98.821	≥95	GCA_003721595.1	2	2	1	53	196	20	93	0.0597409	0	0	4.77057	7.50041
OTU535	42	25	3	1	4	1	0	0	2	0	0	0	2	2	0	0	0	0	99.767	≥95	GCA_001411805.1	2	0	1	9	58	7	42	1.62208	0	1.12479	6.47423	71.9409
OTU536	0	2	0	8	3	7	0	0	0	0	0	0	18	24	15	1	2	1	97.772	≥95	GCA_020621385.1	1	0	1	10	67	7	34	0	0	0	0.70741	27.6264
OTU537	0	2	0	4	6	5	3	0	0	3	4	2	17	25	14	0	0	0	97.43	≥95	GCA_000829465.1	0	0	1	12	38	5	22	0	0	0	1.53471	14.7471
OTU538	0	1	0	16	14	18	0	0	0	0	0	0	16	3	12	0	0	0	97.826	≥95	GCA_000421825.1	1	0	2	26	83	10	41	0.234342	0	0	3.0072	9.63853
OTU539	7	6	7	0	0	0	2	2	5	15	12	20	2	0	0	0	0	0	99.01	≥95	GCA_020687725.1	1	0	1	12	90	8	52	0	0	0	1.1269	13.116
OTU541	0	0	0	0	0	0	0	0	0	0	1	0	31	13	33	0	0	0	97.03	≥95	GCA_005844085.1	0	0	1	10	47	4	31	0	0	0	1.06323	4.842
OTU542	24	21	20	3	2	5	0	0	0	0	0	0	5	1	0	0	0	0	99.534	≥95	GCA_001411805.1	2	0	1	9	58	7	42	1.62208	0	1.12479	6.47423	71.9409
OTU543	1	7	5	21	23	13	0	4	5	0	0	0	0	0	0	0	0	0	95.694	≥95	GCA_011065895.1	6	2	0	28	171	16	75	0	0	0.173167	1.75634	11.1386
OTU544	0	0	0	0	0	0	32	14	17	4	4	2	0	0	1	0	0	0	99.767	≥95	GCA_004331265.1	3	0	1	18	82	10	54	0.101926	0	0.563932	5.22068	125.158
OTU545	0	0	0	0	0	0	0	0	0	0	0	0	1	0	1	31	32	27	96.977	≥95	GCA_004366795.1	1	1	0	17	52	11	34	16.7186	0	0	30.2071	104.268
OTU546	0	0	0	0	0	0	27	37	23	0	0	0	0	0	0	0	0	0	97.877	≥95	GCA_002934635.1	0	3	1	29	194	14	82	0	0	0.187356	3.06237	36.193
OTU547	1	0	7	3	1	2	3	2	8	12	10	18	1	0	1	0	0	0	99.752	≥95	GCA_014203155.1	1	0	1	12	53	8	36	0.180653	0	0.335295	2.66171	27.8791
OTU548	6	0	3	1	0	1	0	0	0	0	0	0	16	17	37	0	0	0	96.698	≥95	GCA_900107765.1	1	2	2	66	238	24	102	0	1.60325	0.886878	16.8103	70.3728
OTU549	24	32	19	0	0	0	0	0	0	0	0	0	0	0	4	0	0	0	96.226	≥95	GCA_007992695.1	5	2	1	36	189	19	86	0	0.34204	0	2.77099	19.6132
OTU550	15	11	20	6	10	8	0	0	0	0	0	0	0	0	0	0	0	0	96.97	≥95	GCA_000236145.1	3	0	2	12	35	6	20	0	0	0	0	1.07465
OTU551	4	3	4	7	3	19	3	13	13	1	0	0	1	1	1	0	0	0	98.368	≥95	GCA_001641285.1	0	0	1	21	63	7	42	0	0	0	25.1251	155.194
OTU552	2	5	3	1	0	0	4	8	1	20	15	8	1	4	1	0	0	0	99.752	≥95	GCA_014199265.1	0	0	1	7	40	5	24	0	0	0	1.33318	6.55805
OTU553	2	4	16	3	6	11	7	3	13	0	4	3	0	0	0	0	0	0	96.867	≥95	GCA_004028235.1	0	0	0	4	12	3	8	0	0	0	0	0.551975
OTU554	14	28	28	1	0	0	0	0	0	0	0	0	2	0	1	0	0	0	99.767	≥95	GCA_001411805.1	2	0	1	9	58	7	42	1.62208	0	1.12479	6.47423	71.9409
OTU555	2	2	1	0	0	0	7	3	3	22	11	19	0	3	0	0	0	0	97.902	≥95	GCA_013267375.1	0	0	1	11	44	3	23	0	0	0.147477	0.790149	12.3341
OTU556	0	0	0	0	0	0	0	0	0	0	0	0	0	0	0	19	32	34	100	≥95	GCA_010731775.1	1	0	2	29	75	5	31	0.272903	0	0	43.6703	6.06673
OTU558	0	0	0	22	28	16	0	0	0	0	0	0	5	1	5	0	0	0	97.81	≥95	GCA_003627055.1	4	5	0	15	66	11	37	0.468684	0.985742	0	9.45498	9.55435
OTU559	0	0	0	0	0	0	25	46	15	1	0	0	0	0	0	0	0	0	98.605	≥95	GCA_023714665.1	0	0	1	21	69	8	38	0	0	0	0.102579	3.95427
OTU560	0	0	0	0	0	0	25	10	8	11	13	4	0	0	0	0	0	0	99.301	≥95	GCA_901421005.1	2	0	2	18	73	8	46	0.137279	0	0.720492	4.45592	113.392
OTU561	2	1	3	5	3	3	2	1	1	0	0	0	2	31	21	0	0	0	96.503	≥95	GCA_900187095.1	4	0	4	7	34	6	19	0	0	0	0	1.44389
OTU562	0	3	1	0	0	0	5	1	1	27	22	17	0	0	0	0	0	0	97.17	≥95	GCA_900607235.1	2	1	1	61	252	25	105	0.162354	0.511214	0	7.0736	39.2332
OTU563	0	0	0	18	23	23	0	0	0	0	0	0	3	0	2	0	0	0	96.503	≥95	GCA_006385595.1	0	0	3	22	85	8	52	0	0	0.316268	23.153	70.4936
OTU564	6	11	10	0	1	0	2	1	7	17	8	15	0	0	0	0	0	0	100	≥95	GCA_003148475.1	0	0	1	5	43	3	25	0	0	0.218943	0.398506	14.8331
OTU565	16	12	8	0	0	1	1	4	0	2	6	14	1	4	1	0	0	0	97.436	≥95	GCA_000242255.3	3	0	2	6	45	6	27	0	0	0	1.81741	46.6565
OTU566	9	19	22	0	0	0	1	1	3	5	5	4	0	0	0	0	0	0	98.515	≥95	GCA_000376105.1	3	4	0	71	168	26	81	0	0.508682	0	4.97785	7.27286
OTU567	0	1	0	1	1	1	15	23	19	2	1	4	1	0	1	0	0	0	98.837	≥95	GCA_022647505.1	1	0	2	8	40	5	28	0	0	0	1.91757	55.5711
OTU568	3	7	10	6	4	5	0	1	0	1	0	0	1	20	7	0	0	0	99.767	≥95	GCA_009648975.1	2	0	1	22	80	9	48	0.137279	0	0.563932	3.00091	118.379
OTU569	5	2	5	4	1	4	3	11	10	6	8	5	2	4	4	0	0	0	99.505	≥95	GCA_014199265.1	0	0	1	7	40	5	24	0	0	0	1.33318	6.55805
OTU572	0	5	4	0	0	0	2	3	11	9	18	19	0	0	0	0	0	0	98.601	≥95	GCA_004138335.1	6	4	2	51	174	28	85	0	0.0768468	0	3.92126	2.28121
OTU574	2	3	6	3	5	4	5	4	3	4	2	9	5	6	13	0	0	0	99.267	≥95	GCA_014653215.1	1	0	1	13	50	8	36	0	0	0	0	2.66177
OTU575	1	0	0	7	7	10	0	0	0	0	0	0	12	12	14	0	0	0	95.792	≥95	GCA_020621385.1	1	0	1	10	67	7	34	0	0	0	0.70741	27.6264
OTU576	1	7	1	0	0	0	11	3	9	5	8	8	9	4	2	0	0	0	98.368	≥95	GCA_014635065.1	2	0	1	3	24	5	23	0	0	0	0	2.73136
OTU577	0	0	0	0	3	1	6	6	3	9	9	7	4	8	9	0	0	0	98.259	≥95	GCA_001889105.1	1	0	1	12	74	8	43	0	0	0.347041	1.31061	21.9061
OTU579	23	39	9	3	0	1	1	0	0	0	0	0	0	2	0	0	0	0	99.767	≥95	GCA_001411805.1	2	0	1	9	58	7	42	1.62208	0	1.12479	6.47423	71.9409
OTU580	20	18	21	0	0	0	0	0	0	0	3	1	0	0	0	0	0	0	97.892	≥95	GCA_012849095.1	9	6	1	66	313	30	96	0.35316	0.390791	0.128098	8.2812	88.6549
OTU583	0	1	0	9	15	13	0	0	0	0	0	0	9	10	11	0	0	0	97.772	≥95	GCA_003050615.1	4	0	1	7	58	6	34	0	0	0	0.310728	6.75794
OTU585	0	0	0	0	2	2	14	19	27	1	4	0	0	0	0	0	0	0	99.767	≥95	GCA_900604315.1	1	0	1	12	50	6	29	0.335394	0	0	3.35206	64.573
OTU586	0	0	0	0	0	0	9	7	11	21	5	14	0	0	0	0	0	0	96.744	≥95	GCA_009909185.1	1	2	0	44	220	14	76	0	0.415974	0	31.5393	64.2736
OTU588	2	0	0	16	25	24	0	0	0	0	0	0	0	0	0	0	0	0	98.601	≥95	GCA_003217075.1	2	0	1	11	64	6	34	0	0	0	1.49379	17.1413
OTU589	0	0	0	0	0	0	0	0	0	18	21	14	0	0	0	0	0	0	99.766	≥95	GCA_004000925.1	5	4	0	84	245	25	94	0.318077	4.75961	0	2.98832	6.79703
OTU590	19	17	17	4	3	3	0	0	0	0	0	0	0	0	0	0	0	0	100	≥95	GCA_000685015.1	2	0	1	13	71	7	40	0	0	0	0.310706	26.029
OTU591	1	1	0	0	0	0	30	19	13	0	0	1	0	0	0	0	0	0	98.601	≥95	GCA_000224675.1	3	0	1	18	84	8	47	0.393381	0	0.563932	4.45995	146.215
OTU592	5	9	2	1	0	1	7	3	7	9	8	7	1	0	0	0	0	0	95.991	≥95	GCA_900607235.1	2	1	1	61	252	25	105	0.162354	0.511214	0	7.0736	39.2332
OTU593	11	7	7	0	0	0	3	6	3	6	12	9	0	0	0	0	0	0	98.829	≥95	GCA_014107495.1	3	2	1	60	190	25	79	0.35316	0	0	5.03033	50.2862
OTU594	0	0	0	16	27	26	0	0	0	0	0	0	0	0	0	0	0	0	97.115	≥95	GCA_000421825.1	1	0	2	26	83	10	41	0.234342	0	0	3.0072	9.63853
OTU595	2	2	4	20	4	12	1	6	5	0	3	0	3	2	1	0	0	0	97.216	≥95	GCA_004799035.1	0	0	2	15	50	8	36	0	0	0.34207	66.157	146.011
OTU596	0	0	0	15	3	9	0	0	0	0	0	0	19	7	8	1	0	0	97.772	≥95	GCA_020621385.1	1	0	1	10	67	7	34	0	0	0	0.70741	27.6264
OTU597	2	3	4	14	7	14	0	0	0	0	0	0	5	11	6	0	0	0	99.767	≥95	GCA_014171495.1	2	0	1	12	69	6	37	0.58135	0	0	1.33903	19.2444
OTU600	0	0	0	0	0	0	0	0	0	25	12	26	0	0	0	0	0	0	99.534	≥95	GCA_009932335.1	0	0	3	4	41	2	29	0	0	0.580709	2.33085	39.7164
OTU601	0	2	2	12	18	18	0	1	0	2	1	0	1	0	0	0	0	0	98.762	≥95	GCA_011044255.1	0	0	1	8	35	3	21	0	0	0	0.993468	3.69031
OTU602	0	0	0	0	0	0	0	0	1	20	13	25	0	0	0	0	0	0	97.625	≥95	GCA_006346315.1	2	0	0	7	44	7	27	0	0	0	0	5.39566
OTU603	1	3	1	10	8	9	0	0	0	0	0	0	11	9	7	0	0	0	97.902	≥95	GCA_000685015.1	2	0	1	13	71	7	40	0	0	0	0.310706	26.029
OTU606	0	0	0	0	0	0	0	0	0	26	17	7	0	0	0	0	0	0	100	≥95	GCA_003416885.1	0	0	0	4	15	4	11	0	0	0	0.823064	5.55922
OTU607	1	7	7	0	0	0	7	11	19	3	3	6	0	0	0	0	0	0	99.752	≥95	GCA_000380505.1	1	1	2	9	64	8	37	0	0	0	0	4.91882
OTU608	0	0	1	4	2	6	1	0	2	0	0	0	11	12	18	0	0	0	98.01	≥95	GCA_000371765.1	0	1	2	24	86	11	57	0	0	0.901251	3.17461	12.0865
OTU610	0	0	0	0	0	0	0	1	0	0	0	0	21	27	12	0	0	0	97.203	≥95	GCA_900452925.1	6	0	2	9	51	6	34	0	0	0	0	1.39723
OTU611	3	2	5	0	0	0	2	4	8	7	10	19	0	0	0	0	0	0	98.349	≥95	GCA_003721595.1	2	2	1	53	196	20	93	0.0597409	0	0	4.77057	7.50041
OTU612	1	0	0	7	3	6	0	0	0	0	0	0	14	5	22	0	0	0	97.08	≥95	GCA_003627055.1	4	5	0	15	66	11	37	0.468684	0.985742	0	9.45498	9.55435
OTU613	0	0	0	0	0	0	0	0	0	28	15	12	0	0	0	0	0	0	97.669	≥95	GCA_900475405.1	2	0	1	14	59	5	37	0	0	0.108756	2.51683	15.3512
OTU614	21	23	10	4	0	0	0	0	0	0	0	0	2	1	1	0	0	0	99.534	≥95	GCA_001411805.1	2	0	1	9	58	7	42	1.62208	0	1.12479	6.47423	71.9409
OTU615	0	0	1	15	9	17	1	0	6	0	0	1	2	3	8	0	0	0	99.27	≥95	GCA_003797185.1	0	0	0	17	42	4	23	0	0	0	5.06362	0.157196
OTU618	1	1	1	0	0	0	7	10	4	10	12	11	0	0	0	0	0	0	97.442	≥95	GCA_002234615.1	1	5	0	64	237	26	93	0	0.607524	0	0.725482	62.4956
OTU619	0	0	0	0	0	0	2	47	10	4	5	5	0	0	0	0	0	0	99.302	≥95	GCA_001636425.1	0	0	1	19	72	5	32	0	0	0	0.102579	3.73135
OTU620	0	4	3	15	10	8	2	2	3	1	0	0	0	1	1	0	0	0	99.764	≥95	GCA_007971385.1	2	4	1	71	258	29	108	0.561997	2.42953	0.443439	19.285	65.7423
OTU621	0	0	0	0	0	0	1	0	0	23	10	30	0	0	0	0	0	0	98.135	≥95	GCA_009932335.1	0	0	3	4	41	2	29	0	0	0.580709	2.33085	39.7164
OTU624	2	2	2	9	5	15	0	1	0	5	3	4	0	0	5	0	0	0	96.35	≥95	GCA_003633685.1	10	6	2	54	204	26	77	0	0.241912	0	0.93217	2.43038
OTU625	0	0	0	12	19	19	0	0	0	0	0	1	0	0	0	0	0	0	96.049	≥95	GCA_003352165.1	0	0	3	5	35	4	22	0	0	0	0.912	5.72213
OTU626	1	1	3	12	16	5	1	3	3	0	0	1	5	0	5	0	0	0	98.113	≥95	GCA_007971385.1	2	4	1	71	258	29	108	0.561997	2.42953	0.443439	19.285	65.7423
OTU627	1	4	3	7	11	10	4	3	1	8	2	2	1	1	5	0	1	0	99.534	≥95	GCA_001729805.1	3	0	1	18	79	9	45	0.256102	0	0.180497	4.88768	156.106
OTU629	8	13	16	0	0	0	4	7	0	1	2	0	0	0	0	0	0	0	99.505	≥95	GCA_020880995.1	3	0	4	6	53	8	24	0	0	0	0	0.537058
OTU630	8	4	35	0	0	0	0	0	0	0	0	0	0	0	0	0	0	0	100	≥95	GCA_000307875.1	0	0	2	24	76	9	38	0	0	0	0	73.1332
OTU632	0	0	0	0	0	0	5	13	11	8	8	17	0	0	0	0	0	0	98.135	≥95	GCA_004342005.1	0	0	2	5	23	3	16	0	0	0	0.302277	9.5332
OTU633	1	2	0	0	5	10	3	2	3	5	2	4	6	4	6	0	0	0	99.022	≥95	GCA_014639655.1	3	0	0	14	64	7	37	0	0	0	1.631	4.09914
OTU634	0	0	0	0	0	0	0	0	0	16	16	15	0	0	0	0	0	0	100	≥95	GCA_018333155.1	0	0	2	19	49	5	24	0	0	0.128098	0.0463317	4.00405
OTU636	3	6	7	5	1	2	3	5	1	0	0	1	4	8	11	0	0	0	99.767	≥95	GCA_902459705.1	1	0	1	4	36	4	20	0	0	0.663144	0.083973	4.36437
OTU637	4	6	5	2	1	3	14	12	3	0	0	0	2	4	4	0	0	0	97.17	≥95	GCA_007971385.1	2	4	1	71	258	29	108	0.561997	2.42953	0.443439	19.285	65.7423
OTU638	0	0	0	1	1	2	0	0	0	0	0	0	14	32	11	0	0	0	96.934	≥95	GCA_002954245.1	0	0	6	6	38	4	22	0	0	0	0.584792	4.7996
OTU642	0	0	0	0	0	0	0	3	0	21	12	20	0	0	0	0	0	0	100	≥95	GCA_023714665.1	0	0	1	21	69	8	38	0	0	0	0.102579	3.95427
OTU644	0	0	2	3	16	17	0	0	0	0	0	0	5	3	10	0	0	0	99.511	≥95	GCA_009429125.1	1	3	0	33	134	15	66	0	0	0	1.64256	2.86232
OTU645	0	0	0	0	0	0	22	17	9	1	3	1	0	0	1	0	0	0	99.767	≥95	GCA_000224675.1	3	0	1	18	84	8	47	0.393381	0	0.563932	4.45995	146.215
OTU646	0	1	0	0	0	0	12	11	17	1	3	1	0	0	0	0	0	0	99.068	≥95	GCA_900604315.1	1	0	1	12	50	6	29	0.335394	0	0	3.35206	64.573
OTU647	10	7	8	0	0	0	7	6	15	2	3	3	0	0	0	0	0	0	98.02	≥95	GCA_002504085.1	3	4	1	41	130	24	81	0	0	0	9.99956	13.8586
OTU648	0	4	0	3	0	1	1	2	5	18	9	11	0	0	0	0	0	0	97.03	≥95	GCA_900116545.1	1	0	0	16	55	9	36	0	0	0	2.77032	9.50915
OTU650	7	5	10	1	1	0	15	4	4	0	0	0	0	2	6	0	0	0	100	≥95	GCA_020042345.1	1	3	0	71	249	21	97	0.871196	2.51617	0	25.2501	75.6333
OTU651	2	1	2	16	12	10	1	1	0	1	0	0	0	2	2	0	0	0	98.834	≥95	GCA_001676745.1	0	0	1	10	45	4	28	0	0	0	0.641109	9.84025
OTU652	20	18	11	1	1	0	1	0	0	0	0	0	0	1	1	0	0	0	99.534	≥95	GCA_001411805.1	2	0	1	9	58	7	42	1.62208	0	1.12479	6.47423	71.9409
OTU654	10	24	14	0	0	0	0	2	0	0	0	0	1	3	1	0	0	0	98.834	≥95	GCA_001411805.1	2	0	1	9	58	7	42	1.62208	0	1.12479	6.47423	71.9409
OTU655	0	0	0	22	10	22	0	0	0	0	0	0	0	1	0	0	0	0	97.579	≥95	GCA_003627055.1	4	5	0	15	66	11	37	0.468684	0.985742	0	9.45498	9.55435
OTU656	0	0	0	2	0	0	0	0	0	0	0	0	8	28	23	0	0	0	98.515	≥95	GCA_900116175.1	2	0	1	11	37	5	24	0	0	0	0.651662	50.11
OTU657	0	0	1	8	8	9	0	0	0	2	2	1	4	13	11	0	0	0	95.285	≥95	GCA_025273655.1	0	0	0	2	10	2	10	NA	NA	NA	NA	NA
OTU660	18	18	10	1	2	2	0	0	1	0	0	0	2	2	1	0	0	0	99.767	≥95	GCA_001411805.1	2	0	1	9	58	7	42	1.62208	0	1.12479	6.47423	71.9409
OTU662	1	1	1	0	0	0	0	0	0	0	0	0	15	12	21	0	0	0	96.226	≥95	GCA_007971385.1	2	4	1	71	258	29	108	0.561997	2.42953	0.443439	19.285	65.7423
OTU663	12	7	3	0	0	1	6	2	7	0	1	5	3	2	4	0	0	0	99.534	≥95	GCA_004121055.1	1	0	0	10	46	5	28	0	0	0	0.675916	12.3688
OTU664	14	32	6	0	0	0	0	2	1	1	0	4	0	0	0	0	0	0	98.349	≥95	GCA_900108395.1	0	0	2	5	15	3	12	0	0	0	0.280649	1.23744
OTU665	1	2	1	12	15	7	0	4	6	0	0	0	0	0	1	0	0	0	99.764	≥95	GCA_007971385.1	2	4	1	71	258	29	108	0.561997	2.42953	0.443439	19.285	65.7423
OTU666	0	0	0	3	0	3	0	1	2	0	0	0	3	28	14	0	0	0	98.361	≥95	GCA_000515335.1	4	6	0	40	121	26	62	0	3.26473	0	5.82237	44.4395
OTU668	1	9	28	0	0	0	0	0	0	1	8	2	0	0	0	0	0	0	97.406	≥95	GCA_014042165.1	0	0	1	7	28	3	18	0	0	0	0.360812	4.26242
OTU669	0	0	0	0	0	0	0	1	0	14	13	20	0	0	0	0	0	0	99.767	≥95	GCA_009932335.1	0	0	3	4	41	2	29	0	0	0.580709	2.33085	39.7164
OTU670	10	5	6	1	3	6	7	1	2	1	0	0	1	2	3	0	0	0	98.349	≥95	GCA_007971385.1	2	4	1	71	258	29	108	0.561997	2.42953	0.443439	19.285	65.7423
OTU671	21	26	4	1	0	0	2	0	2	0	0	0	0	2	0	0	0	0	96.698	≥95	GCA_007971385.1	2	4	1	71	258	29	108	0.561997	2.42953	0.443439	19.285	65.7423
OTU672	0	1	0	0	0	0	1	0	0	20	17	12	0	0	0	0	0	0	99.767	≥95	GCA_009932335.1	0	0	3	4	41	2	29	0	0	0.580709	2.33085	39.7164
OTU673	0	0	0	0	0	0	0	2	4	17	17	13	0	0	0	0	0	0	96.02	≥95	GCA_014196495.1	1	0	2	8	47	9	24	0	0	0	1.39816	2.62139
OTU674	17	19	13	1	0	0	0	0	0	0	0	0	0	1	0	0	0	0	99.767	≥95	GCA_001411805.1	2	0	1	9	58	7	42	1.62208	0	1.12479	6.47423	71.9409
OTU675	3	0	3	0	0	2	2	3	26	3	2	3	0	0	0	0	0	0	98.595	≥95	GCA_001592225.1	0	0	2	5	21	3	15	0	0	0.270491	0.30108	9.14678
OTU676	1	1	3	11	5	2	4	5	3	1	3	5	2	1	0	1	0	1	99.022	≥95	GCA_900114965.1	0	0	1	18	64	6	38	0	0	0	0.832144	3.07713
OTU677	0	0	0	0	0	1	6	9	24	3	3	3	0	0	0	0	0	0	98.267	≥95	GCA_002943495.1	0	0	1	7	45	5	27	0	0	0	1.33318	17.2844
OTU678	0	2	0	0	0	0	22	11	9	1	5	2	0	0	0	0	0	0	99.767	≥95	GCA_000224675.1	3	0	1	18	84	8	47	0.393381	0	0.563932	4.45995	146.215
OTU679	0	0	0	10	17	8	2	2	4	0	0	0	0	0	0	0	0	0	99.764	≥95	GCA_002101775.1	1	0	0	20	61	6	29	1.00831	0	0	48.2055	10.5218
OTU680	0	0	0	0	0	0	2	0	4	13	15	14	0	0	0	0	0	0	99.764	≥95	GCA_024643285.1	0	0	1	9	72	7	39	0	0	0	0.430158	15.3722
OTU682	1	0	5	7	7	17	3	1	3	2	0	1	0	0	0	0	0	0	95.422	≥95	GCA_007828725.1	0	0	1	3	29	3	21	0	0	0	0	0.876154
OTU683	16	15	12	0	1	0	0	0	0	0	0	0	0	2	1	0	0	0	99.767	≥95	GCA_001411805.1	2	0	1	9	58	7	42	1.62208	0	1.12479	6.47423	71.9409
OTU684	1	2	5	3	18	8	1	1	2	4	4	0	0	1	0	0	0	0	99.01	≥95	GCA_001686985.1	1	0	3	6	60	4	28	0	0	0.218943	0.949657	6.2304
OTU685	28	12	8	1	1	0	0	0	0	0	0	0	0	2	2	0	0	0	99.767	≥95	GCA_001411805.1	2	0	1	9	58	7	42	1.62208	0	1.12479	6.47423	71.9409
OTU686	3	2	3	5	10	5	5	3	12	1	0	0	0	1	1	0	0	0	98.135	≥95	GCA_001641285.1	0	0	1	21	63	7	42	0	0	0	25.1251	155.194
OTU687	0	0	0	1	1	0	0	0	0	2	0	0	12	25	8	0	0	0	98.267	≥95	GCA_003367395.1	0	1	0	6	46	4	26	0	0	0	0.119315	0.295971
OTU688	0	0	0	0	0	0	0	0	3	12	9	11	0	0	0	0	0	0	97.664	≥95	GCA_018403665.1	1	4	1	28	136	14	59	0	0.415974	0	3.25904	39.01
OTU689	4	10	1	4	3	3	8	3	6	0	0	0	1	0	1	0	0	0	98.349	≥95	GCA_007971385.1	2	4	1	71	258	29	108	0.561997	2.42953	0.443439	19.285	65.7423
OTU690	2	3	9	0	4	7	1	7	4	1	8	6	0	0	0	0	0	0	96.729	≥95	GCA_001580045.1	0	0	0	5	32	4	19	0	0	0	0	0.2328
OTU693	5	4	1	6	5	3	7	5	7	0	0	0	1	1	0	0	0	0	97.674	≥95	GCA_022647505.1	1	0	2	8	40	5	28	0	0	0	1.91757	55.5711
OTU694	0	1	0	1	0	3	9	10	16	7	2	1	0	0	1	0	0	0	99.505	≥95	GCA_004796535.1	0	0	1	4	27	3	22	0	0	0	0.27177	5.29256
OTU695	10	6	10	0	0	2	0	0	0	0	0	0	9	8	7	0	0	0	96.04	≥95	GCA_011762195.1	0	1	1	30	86	14	49	0	0.610006	0	15.3978	8.88923
OTU696	0	0	1	4	5	13	0	0	0	0	0	0	12	6	11	0	0	0	95.545	≥95	GCA_020621385.1	1	0	1	10	67	7	34	0	0	0	0.70741	27.6264
OTU697	8	10	3	2	5	3	8	1	0	0	2	1	2	2	1	0	0	0	99.767	≥95	GCA_902459705.1	1	0	1	4	36	4	20	0	0	0.663144	0.083973	4.36437
OTU698	12	7	8	6	10	2	0	0	0	0	0	0	0	3	0	0	0	0	98.372	≥95	GCA_022879615.1	3	0	0	12	62	7	34	0	0	0	0	4.95857
OTU699	0	8	17	0	0	0	0	0	0	6	8	3	0	0	0	0	0	0	96.934	≥95	GCA_900176425.1	3	0	1	13	41	8	27	0	0	0	0.23002	4.08557
OTU701	0	0	0	9	5	5	0	0	0	0	0	0	9	9	13	0	1	0	95.297	≥95	GCA_020621385.1	1	0	1	10	67	7	34	0	0	0	0.70741	27.6264
OTU702	0	0	0	2	6	1	0	0	0	0	0	0	23	5	15	0	0	0	99.267	≥95	GCA_014646195.1	4	0	0	25	107	10	50	0	0	0.218943	0.146766	7.74611
OTU703	1	1	5	7	13	15	1	0	0	0	0	0	3	0	3	0	0	0	96.758	≥95	GCA_001402875.1	1	0	1	8	32	5	21	0	0	0	0.119315	1.52073
OTU704	0	0	0	0	0	0	0	0	0	3	2	1	11	22	3	0	0	0	99.534	≥95	GCA_900461585.1	4	0	3	12	40	8	24	0	0	0	0	1.07465
OTU705	0	0	0	0	0	0	0	1	0	15	12	8	0	0	0	0	0	0	98.598	≥95	GCA_004135365.1	2	6	1	24	100	13	55	0	4.5895	0	34.4198	37.3503
OTU706	0	1	0	0	0	0	0	0	2	11	10	18	0	0	0	0	0	0	100	≥95	GCA_024643285.1	0	0	1	9	72	7	39	0	0	0	0.430158	15.3722
OTU707	2	1	1	11	9	3	0	0	0	0	0	0	10	6	8	0	0	0	96.056	≥95	GCA_000334915.1	0	0	2	17	52	5	34	0	0	0	22.9158	163.574
OTU708	13	21	3	1	0	1	0	0	0	0	0	0	1	1	2	0	0	0	99.534	≥95	GCA_001411805.1	2	0	1	9	58	7	42	1.62208	0	1.12479	6.47423	71.9409
OTU709	2	3	3	9	8	4	0	1	0	1	0	0	0	4	5	0	0	0	99.534	≥95	GCA_019890955.1	1	0	1	10	52	7	34	0.335394	0	0	2.61714	66.2241
OTU710	11	6	3	0	6	1	2	5	11	0	0	0	3	2	1	0	0	0	96.934	≥95	GCA_007971385.1	2	4	1	71	258	29	108	0.561997	2.42953	0.443439	19.285	65.7423
OTU711	0	0	0	9	3	5	0	0	0	0	0	0	10	11	7	0	0	0	97.772	≥95	GCA_020621385.1	1	0	1	10	67	7	34	0	0	0	0.70741	27.6264
OTU713	0	0	1	3	9	5	0	0	0	3	5	4	2	2	3	0	0	0	98.762	≥95	GCA_000143145.1	0	0	1	8	25	2	14	0	0	0	0.49907	49.6784
OTU714	0	2	0	8	14	9	0	0	1	0	0	0	9	1	3	0	0	0	97.448	≥95	GCA_000334915.1	0	0	2	17	52	5	34	0	0	0	22.9158	163.574
OTU715	4	4	12	7	3	6	0	1	4	0	2	1	1	0	0	0	0	0	96.552	≥95	GCA_020829495.1	2	1	2	13	65	11	43	0	0	0	0	0.114563
OTU716	11	17	14	1	1	0	0	0	1	0	0	0	1	2	0	0	0	0	99.767	≥95	GCA_001411805.1	2	0	1	9	58	7	42	1.62208	0	1.12479	6.47423	71.9409
OTU718	25	9	10	1	0	0	0	0	3	0	0	0	0	1	1	0	0	0	99.767	≥95	GCA_001411805.1	2	0	1	9	58	7	42	1.62208	0	1.12479	6.47423	71.9409
OTU723	0	0	0	0	0	0	3	5	4	9	8	16	0	0	0	0	0	0	95.814	≥95	GCA_000012805.1	0	0	2	4	33	3	25	0	0	0	0.144253	4.83794
OTU724	18	18	10	0	1	2	1	0	0	0	0	0	3	0	0	0	0	0	99.068	≥95	GCA_001411805.1	2	0	1	9	58	7	42	1.62208	0	1.12479	6.47423	71.9409
OTU725	13	12	11	3	1	3	1	0	0	0	0	0	1	2	2	0	0	0	99.767	≥95	GCA_001411805.1	2	0	1	9	58	7	42	1.62208	0	1.12479	6.47423	71.9409
OTU727	7	10	22	0	0	0	0	0	1	3	2	1	0	0	0	0	0	0	99.766	≥95	GCA_004000805.1	7	9	1	88	296	35	106	0.579952	4.75961	0.128098	36.1014	33.7525
OTU729	0	0	0	0	0	0	25	0	13	0	0	0	0	0	0	0	0	0	100	≥95	GCA_014639255.1	0	0	0	22	87	8	38	0	0	0	0.500995	111.423
OTU730	21	12	5	0	0	2	0	0	0	0	0	0	0	1	0	0	0	0	99.068	≥95	GCA_001411805.1	2	0	1	9	58	7	42	1.62208	0	1.12479	6.47423	71.9409
OTU731	0	0	0	2	1	2	0	0	0	0	0	0	15	14	18	0	0	0	98.259	≥95	GCA_001889105.1	1	0	1	12	74	8	43	0	0	0.347041	1.31061	21.9061
OTU732	3	2	1	5	11	6	1	1	7	0	0	0	0	0	2	0	0	0	98.585	≥95	GCA_007971385.1	2	4	1	71	258	29	108	0.561997	2.42953	0.443439	19.285	65.7423
OTU733	4	1	14	0	0	0	5	10	9	1	0	3	0	0	0	0	0	0	95.782	≥95	GCA_025273655.1	0	0	0	2	10	2	10	NA	NA	NA	NA	NA
OTU734	3	1	3	11	6	8	5	6	4	0	0	0	1	2	2	0	0	0	96.977	≥95	GCA_001641285.1	0	0	1	21	63	7	42	0	0	0	25.1251	155.194
OTU735	2	1	0	0	6	3	9	5	8	1	0	0	2	1	1	0	0	0	98.135	≥95	GCA_001641285.1	0	0	1	21	63	7	42	0	0	0	25.1251	155.194
OTU736	0	0	0	11	10	7	0	0	0	2	0	0	8	4	6	0	0	0	97.8	≥95	GCA_023516435.1	0	0	2	17	72	6	36	0	0	0	0.134866	3.54074
OTU737	0	1	0	0	0	0	0	0	0	7	11	24	0	0	0	0	0	0	100	≥95	GCA_900607235.1	2	1	1	61	252	25	105	0.162354	0.511214	0	7.0736	39.2332
OTU738	10	20	4	2	2	1	0	0	0	0	0	0	2	2	0	0	0	0	99.767	≥95	GCA_001411805.1	2	0	1	9	58	7	42	1.62208	0	1.12479	6.47423	71.9409
OTU740	12	17	10	2	0	0	2	0	0	0	0	0	0	0	0	0	0	0	99.767	≥95	GCA_001411805.1	2	0	1	9	58	7	42	1.62208	0	1.12479	6.47423	71.9409
OTU741	0	0	0	15	10	9	0	1	2	1	1	1	6	0	1	0	0	0	100	≥95	GCA_007989085.1	0	0	1	11	53	5	27	0	0	0	0	1.93701
OTU742	10	14	8	2	1	2	1	0	1	0	0	0	2	4	4	0	0	0	95.814	≥95	GCA_900109025.1	0	0	1	15	69	6	48	0	0	0.219056	23.3818	174.444
OTU743	0	3	4	0	0	0	1	1	0	10	9	7	0	0	0	0	0	0	95.519	≥95	GCA_900607235.1	2	1	1	61	252	25	105	0.162354	0.511214	0	7.0736	39.2332
OTU745	11	14	10	1	1	2	0	0	0	0	0	0	0	0	2	0	0	0	99.767	≥95	GCA_001411805.1	2	0	1	9	58	7	42	1.62208	0	1.12479	6.47423	71.9409
OTU746	19	12	10	0	0	0	0	0	0	0	3	1	0	0	0	0	0	0	96.721	≥95	GCA_003570905.1	2	0	0	33	115	9	47	0	0	0	2.32954	73.9409
OTU748	0	0	0	7	7	2	0	0	0	0	0	0	15	4	7	0	0	0	99.01	≥95	GCA_000371765.1	0	1	2	24	86	11	57	0	0	0.901251	3.17461	12.0865
OTU749	0	0	0	0	0	0	0	0	0	11	17	13	1	0	0	0	0	0	99.534	≥95	GCA_009932335.1	0	0	3	4	41	2	29	0	0	0.580709	2.33085	39.7164
OTU750	15	15	10	1	0	2	1	0	1	0	0	0	0	1	0	0	0	0	99.767	≥95	GCA_001411805.1	2	0	1	9	58	7	42	1.62208	0	1.12479	6.47423	71.9409
OTU753	1	2	3	0	0	0	0	6	2	10	14	3	0	0	0	0	0	0	96.04	≥95	GCA_003367195.1	0	0	0	5	32	2	14	0	0	0	0.119315	0
OTU754	0	1	4	0	0	0	2	10	2	7	6	3	0	0	0	0	0	0	96.269	≥95	GCA_014200045.1	0	0	0	7	27	4	19	0	0	0	0.183704	3.10027
OTU755	0	3	1	10	12	6	0	2	5	0	0	0	0	0	1	0	0	0	98.585	≥95	GCA_007971385.1	2	4	1	71	258	29	108	0.561997	2.42953	0.443439	19.285	65.7423
OTU756	16	5	2	0	0	0	4	2	10	2	0	1	0	0	0	0	0	0	95.765	≥95	GCA_900607235.1	2	1	1	61	252	25	105	0.162354	0.511214	0	7.0736	39.2332
OTU758	16	6	9	2	0	1	0	0	0	0	0	0	1	3	0	0	0	0	99.767	≥95	GCA_001411805.1	2	0	1	9	58	7	42	1.62208	0	1.12479	6.47423	71.9409
OTU759	29	15	2	0	0	0	0	0	0	0	0	0	2	0	0	0	0	0	99.534	≥95	GCA_001411805.1	2	0	1	9	58	7	42	1.62208	0	1.12479	6.47423	71.9409
OTU760	2	2	2	0	0	0	1	4	1	14	9	14	0	2	0	0	0	0	99.752	≥95	GCA_022538045.1	0	0	1	7	41	4	22	0	0	0	1.33318	15.1446
OTU761	0	0	0	0	0	0	8	13	18	1	0	2	0	0	0	0	0	0	99.767	≥95	GCA_900604315.1	1	0	1	12	50	6	29	0.335394	0	0	3.35206	64.573
OTU762	0	2	2	0	0	0	10	3	5	3	1	4	3	0	1	0	0	0	99.301	≥95	GCA_014635065.1	2	0	1	3	24	5	23	0	0	0	0	2.73136
OTU763	16	14	11	0	1	0	0	0	0	0	0	0	1	0	3	0	0	0	99.767	≥95	GCA_001411805.1	2	0	1	9	58	7	42	1.62208	0	1.12479	6.47423	71.9409
OTU764	10	8	1	2	2	1	2	4	8	0	0	0	1	0	0	0	0	0	96.462	≥95	GCA_007971385.1	2	4	1	71	258	29	108	0.561997	2.42953	0.443439	19.285	65.7423
OTU765	0	0	0	0	0	0	0	0	0	0	0	0	0	0	0	5	15	28	98.305	≥95	GCA_003627055.1	4	5	0	15	66	11	37	0.468684	0.985742	0	9.45498	9.55435
OTU766	4	9	5	2	1	2	5	5	8	0	0	0	0	0	0	0	0	0	97.03	≥95	GCA_003050615.1	4	0	1	7	58	6	34	0	0	0	0.310728	6.75794
OTU768	0	0	0	0	1	0	0	0	0	17	14	4	1	0	3	0	0	0	96.535	≥95	GCA_900119845.1	0	0	1	6	36	3	27	0	0	0	0.274837	4.96468
OTU769	5	1	5	0	0	0	1	6	8	7	2	4	0	0	0	0	0	0	99.505	≥95	GCA_003751345.1	0	0	1	10	43	4	26	0	0	0	0	5.06636
OTU770	1	6	0	3	6	3	10	4	3	0	0	0	2	0	1	0	0	0	98.349	≥95	GCA_007971385.1	2	4	1	71	258	29	108	0.561997	2.42953	0.443439	19.285	65.7423
OTU771	1	1	10	3	4	4	3	6	3	1	1	0	2	1	3	0	0	0	95.991	≥95	GCA_020042345.1	1	3	0	71	249	21	97	0.871196	2.51617	0	25.2501	75.6333
OTU772	0	0	0	0	0	0	0	0	0	0	0	0	13	18	11	0	0	0	96.517	≥95	GCA_011762195.1	0	1	1	30	86	14	49	0	0.610006	0	15.3978	8.88923
OTU774	0	1	2	1	1	1	11	5	10	3	3	2	1	0	0	0	0	0	98.368	≥95	GCA_014202705.1	2	0	1	8	35	4	26	0	0	0	0.991326	10.9858
OTU775	0	2	1	2	4	1	3	2	6	13	1	1	1	0	1	0	0	0	95.297	≥95	GCA_000385335.1	0	1	1	6	40	5	28	0	0	0	0	0.959538
OTU776	0	4	1	5	8	13	1	4	0	3	1	5	0	0	0	0	0	0	97.277	≥95	GCA_009184905.1	0	0	1	6	29	4	27	0	0	0	0.215828	2.26758
OTU777	7	4	0	1	3	1	5	8	6	2	1	2	0	2	1	0	0	0	97.902	≥95	GCA_000067205.1	0	0	2	3	33	3	26	0	0	0	0.437784	10.1191
OTU778	3	4	5	2	1	2	11	8	5	0	0	0	0	0	0	0	0	0	95.035	≥95	GCA_007971385.1	2	4	1	71	258	29	108	0.561997	2.42953	0.443439	19.285	65.7423
OTU779	0	0	0	0	0	0	0	0	0	13	12	16	0	0	0	0	0	0	95.991	≥95	GCA_900607235.1	2	1	1	61	252	25	105	0.162354	0.511214	0	7.0736	39.2332
OTU780	0	0	0	0	0	0	0	0	0	14	9	13	0	0	0	0	0	0	99.01	≥95	GCA_003667725.1	1	1	0	11	69	9	43	0	0	0	1.07426	14.18
OTU782	0	0	0	1	0	0	0	0	0	10	11	24	0	0	0	0	0	0	98.368	≥95	GCA_015137655.1	4	0	1	16	76	10	48	0.101926	0	0.563932	3.97153	104.333
OTU786	17	10	10	1	1	1	0	0	0	0	0	0	0	2	0	0	0	0	99.767	≥95	GCA_001411805.1	2	0	1	9	58	7	42	1.62208	0	1.12479	6.47423	71.9409
OTU787	0	1	1	1	3	3	4	5	1	10	5	4	0	0	0	0	0	0	97.674	≥95	GCA_015137655.1	4	0	1	16	76	10	48	0.101926	0	0.563932	3.97153	104.333
OTU788	2	0	0	6	6	16	0	0	0	0	0	0	2	6	3	0	1	0	99.767	≥95	GCA_020079945.1	1	0	2	10	47	6	29	0.335394	0	0.15656	2.61714	64.3098
OTU790	1	0	1	4	9	6	5	2	2	3	0	2	4	1	5	0	0	0	96.577	≥95	GCA_003626535.1	18	6	0	43	201	28	98	0	0.0806373	0	0	0.845427
OTU791	10	8	14	0	0	1	0	0	1	1	0	0	3	3	1	0	0	0	96.963	≥95	GCA_018333175.1	5	6	0	78	235	34	101	0.524926	4.75961	0	43.5114	86.5166
OTU793	0	1	1	6	2	6	2	1	1	7	1	1	3	3	1	0	0	0	98.02	≥95	GCA_016925655.1	1	0	0	9	36	7	27	0	0	0.560085	0.897803	1.32133
OTU794	5	5	2	4	1	2	0	5	2	0	0	0	2	2	6	0	0	0	95.508	≥95	GCA_003014535.1	0	0	2	12	31	4	18	0	0	0	0.579338	5.34544
OTU795	2	3	23	0	0	0	0	0	0	3	0	2	0	0	0	0	0	0	97.877	≥95	GCA_009192765.1	0	2	0	32	182	13	74	0.162354	0	0	1.75288	10.9295
OTU796	0	0	0	0	0	0	2	0	1	7	14	14	0	0	0	0	0	0	95.991	≥95	GCA_900607235.1	2	1	1	61	252	25	105	0.162354	0.511214	0	7.0736	39.2332
OTU797	1	1	1	1	1	0	10	2	2	4	4	4	3	0	1	0	0	0	99.752	≥95	GCA_014640615.1	0	0	1	10	56	5	29	0	0	0	0.106904	8.3367
OTU798	3	2	9	0	0	0	4	1	6	6	3	4	0	0	0	0	0	0	99.767	≥95	GCA_000745855.1	0	0	2	6	38	3	21	0	0	0	0.083973	1.44309
OTU800	3	3	7	5	5	2	0	0	0	4	2	2	4	2	2	0	0	0	97.772	≥95	GCA_001686985.1	1	0	3	6	60	4	28	0	0	0.218943	0.949657	6.2304
OTU807	2	4	5	1	0	1	10	5	5	1	2	2	0	2	0	0	1	2	98.54	≥95	GCA_004208635.1	0	0	1	6	20	3	12	0	0	0	0.445586	0.551975
OTU808	15	10	3	1	3	2	0	1	0	0	0	0	2	0	1	0	0	0	99.767	≥95	GCA_001411805.1	2	0	1	9	58	7	42	1.62208	0	1.12479	6.47423	71.9409
OTU812	7	5	3	0	0	0	5	3	4	2	0	0	1	0	2	0	0	0	95.024	≥95	GCA_007971385.1	2	4	1	71	258	29	108	0.561997	2.42953	0.443439	19.285	65.7423
OTU813	15	2	13	2	0	1	0	0	0	0	0	0	1	1	0	0	0	0	99.767	≥95	GCA_001411805.1	2	0	1	9	58	7	42	1.62208	0	1.12479	6.47423	71.9409
OTU814	2	2	1	1	2	1	0	3	1	2	7	3	5	3	3	0	0	0	99.257	≥95	GCA_014199265.1	0	0	1	7	40	5	24	0	0	0	1.33318	6.55805
OTU818	14	9	3	1	0	1	0	0	0	0	0	0	1	1	0	0	0	0	99.767	≥95	GCA_001411805.1	2	0	1	9	58	7	42	1.62208	0	1.12479	6.47423	71.9409
OTU819	2	0	1	2	8	10	4	1	7	0	0	0	0	1	0	0	0	0	98.349	≥95	GCA_007971385.1	2	4	1	71	258	29	108	0.561997	2.42953	0.443439	19.285	65.7423
OTU823	0	0	0	0	0	0	0	1	0	10	15	11	0	0	0	0	0	0	95.327	≥95	GCA_000019965.1	8	9	2	67	217	35	108	0	0	0	0.677716	2.40411
OTU824	0	0	0	1	4	4	0	0	0	0	0	0	13	3	7	0	0	0	97.277	≥95	GCA_013778325.1	0	3	0	8	56	4	32	0	0	0	1.17385	10.2825
OTU825	0	0	0	0	0	0	0	0	0	9	7	12	0	0	0	0	0	0	95.487	≥95	GCA_900607235.1	2	1	1	61	252	25	105	0.162354	0.511214	0	7.0736	39.2332
OTU826	11	2	14	0	0	1	0	0	0	0	0	0	4	0	2	0	0	0	99.752	≥95	GCA_011762195.1	0	1	1	30	86	14	49	0	0.610006	0	15.3978	8.88923
OTU827	35	3	3	1	0	0	0	0	0	0	0	0	0	1	0	0	0	1	99.767	≥95	GCA_001411805.1	2	0	1	9	58	7	42	1.62208	0	1.12479	6.47423	71.9409
OTU828	0	0	0	2	6	4	0	0	0	0	0	0	6	12	7	0	1	0	98.072	≥95	GCA_022690625.1	1	0	0	32	93	17	54	0	0	0	1.83205	6.12951
OTU829	5	3	6	0	0	0	4	2	1	3	3	2	0	0	0	0	0	0	99.063	≥95	GCA_018333175.1	5	6	0	78	235	34	101	0.524926	4.75961	0	43.5114	86.5166
OTU831	0	0	0	4	6	3	0	2	1	1	0	0	10	3	7	0	0	0	96.04	≥95	GCA_008180155.1	1	0	1	6	40	6	26	0	0	0	0.617137	4.16427
OTU832	0	0	0	4	2	4	0	0	0	0	0	0	5	12	6	1	0	0	97.772	≥95	GCA_020621385.1	1	0	1	10	67	7	34	0	0	0	0.70741	27.6264
OTU833	1	1	4	4	6	5	0	0	0	0	0	0	3	9	1	0	0	0	99.767	≥95	GCA_014171495.1	2	0	1	12	69	6	37	0.58135	0	0	1.33903	19.2444
OTU835	1	1	4	9	2	7	0	2	2	1	1	0	0	0	3	0	0	0	95.755	≥95	GCA_020042345.1	1	3	0	71	249	21	97	0.871196	2.51617	0	25.2501	75.6333
OTU838	17	14	1	0	0	1	0	0	0	0	0	0	0	2	0	0	0	0	99.767	≥95	GCA_001411805.1	2	0	1	9	58	7	42	1.62208	0	1.12479	6.47423	71.9409
OTU839	2	2	0	1	1	2	0	0	0	0	0	0	4	3	4	6	9	4	95.025	≥95	GCA_020621385.1	1	0	1	10	67	7	34	0	0	0	0.70741	27.6264
OTU840	0	2	1	3	4	6	0	0	0	0	0	0	9	1	15	0	0	0	96.837	≥95	GCA_003627055.1	4	5	0	15	66	11	37	0.468684	0.985742	0	9.45498	9.55435
OTU841	1	5	9	0	0	0	2	4	1	2	4	2	0	0	0	0	0	0	98.585	≥95	GCA_004339765.1	1	1	2	21	68	10	42	0	0	0	2.40686	12.278
OTU842	1	2	3	0	1	1	0	1	0	0	0	0	10	5	9	0	0	0	98.267	≥95	GCA_011762195.1	0	1	1	30	86	14	49	0	0.610006	0	15.3978	8.88923
OTU843	14	11	8	0	3	0	0	1	0	0	0	0	0	0	0	0	0	0	99.767	≥95	GCA_001411805.1	2	0	1	9	58	7	42	1.62208	0	1.12479	6.47423	71.9409
OTU844	1	2	2	0	0	0	3	5	3	2	5	4	3	3	5	0	0	0	99.505	≥95	GCA_018398275.1	0	0	2	11	64	5	35	0	0	0	0.111331	4.27406
OTU845	15	9	11	0	0	0	0	0	0	0	0	0	1	0	1	0	0	0	99.767	≥95	GCA_001411805.1	2	0	1	9	58	7	42	1.62208	0	1.12479	6.47423	71.9409
OTU848	0	0	0	0	0	0	0	2	3	10	11	9	0	0	0	0	0	0	99.301	≥95	GCA_007035805.1	3	0	1	15	70	8	44	0.256102	0	0.563932	4.23816	168.048
OTU849	12	7	12	0	0	2	0	0	0	0	0	0	2	0	0	0	0	0	99.767	≥95	GCA_001411805.1	2	0	1	9	58	7	42	1.62208	0	1.12479	6.47423	71.9409
OTU850	8	10	14	1	1	0	0	0	0	0	0	0	2	4	1	0	0	0	99.767	≥95	GCA_001411805.1	2	0	1	9	58	7	42	1.62208	0	1.12479	6.47423	71.9409
OTU851	2	2	3	3	5	5	0	3	1	3	2	0	2	0	0	0	0	0	98.267	≥95	GCA_016925655.1	1	0	0	9	36	7	27	0	0	0.560085	0.897803	1.32133
OTU853	0	0	3	1	1	1	4	2	2	4	10	1	0	0	0	0	0	0	98.267	≥95	GCA_000970465.2	0	0	1	16	88	11	52	0	0	0	2.34199	11.8744
OTU854	0	0	0	0	0	0	6	11	16	0	1	3	0	0	0	0	0	0	97.867	≥95	GCA_002934635.1	0	3	1	29	194	14	82	0	0	0.187356	3.06237	36.193
OTU856	3	8	7	0	0	0	2	3	1	2	3	3	0	0	0	0	0	0	98.349	≥95	GCA_002934635.1	0	3	1	29	194	14	82	0	0	0.187356	3.06237	36.193
OTU857	2	3	0	0	0	0	2	4	0	9	5	4	1	1	2	0	0	0	98.519	≥95	GCA_022538045.1	0	0	1	7	41	4	22	0	0	0	1.33318	15.1446
OTU859	0	0	0	0	2	3	0	0	0	0	0	0	0	28	0	0	0	0	95.814	≥95	GCA_001467615.1	3	0	2	9	32	6	19	0	0	0	0	1.20118
OTU860	0	3	6	3	3	2	3	5	1	0	3	2	0	0	0	0	0	0	95.545	≥95	GCA_001402875.1	1	0	1	8	32	5	21	0	0	0	0.119315	1.52073
OTU862	0	2	1	1	7	0	1	4	14	0	0	0	0	0	2	0	0	0	98.135	≥95	GCA_001641285.1	0	0	1	21	63	7	42	0	0	0	25.1251	155.194
OTU863	2	0	0	0	0	0	0	1	2	4	12	8	0	0	0	0	0	0	96.462	≥95	GCA_900607235.1	2	1	1	61	252	25	105	0.162354	0.511214	0	7.0736	39.2332
OTU864	17	14	2	0	0	0	0	0	0	0	0	0	0	2	0	0	0	0	98.834	≥95	GCA_001411805.1	2	0	1	9	58	7	42	1.62208	0	1.12479	6.47423	71.9409
OTU866	7	9	11	0	0	1	0	1	0	0	0	0	0	2	1	0	0	0	99.767	≥95	GCA_001411805.1	2	0	1	9	58	7	42	1.62208	0	1.12479	6.47423	71.9409
OTU868	12	14	6	0	0	0	0	0	0	0	0	0	0	1	0	0	0	0	99.534	≥95	GCA_001411805.1	2	0	1	9	58	7	42	1.62208	0	1.12479	6.47423	71.9409
OTU869	3	2	2	4	6	6	1	1	1	0	0	1	0	0	0	0	1	4	99.764	≥95	GCA_001021505.1	1	0	0	21	73	5	30	1.00831	0	0	53.783	10.2188
OTU870	0	0	0	0	0	0	0	0	0	0	0	0	0	0	0	12	10	14	97.442	≥95	GCA_004366795.1	1	1	0	17	52	11	34	16.7186	0	0	30.2071	104.268
OTU871	1	0	1	2	3	0	7	1	4	1	0	1	1	2	3	0	0	0	97.203	≥95	GCA_000067205.1	0	0	2	3	33	3	26	0	0	0	0.437784	10.1191
OTU872	1	2	1	0	0	1	1	2	0	6	3	6	0	0	1	0	0	0	98.267	≥95	GCA_008932285.1	0	0	1	6	37	4	22	0	0	0	1.33318	16.4123
OTU873	12	9	7	3	0	0	0	0	0	0	0	0	0	1	0	0	0	0	99.767	≥95	GCA_001411805.1	2	0	1	9	58	7	42	1.62208	0	1.12479	6.47423	71.9409
OTU874	7	5	9	1	3	0	0	0	0	0	0	0	0	0	2	0	0	0	99.767	≥95	GCA_001411805.1	2	0	1	9	58	7	42	1.62208	0	1.12479	6.47423	71.9409
OTU875	11	9	7	0	1	0	0	0	0	0	0	0	0	0	0	0	0	0	99.767	≥95	GCA_001411805.1	2	0	1	9	58	7	42	1.62208	0	1.12479	6.47423	71.9409
OTU876	0	0	2	3	1	2	0	0	0	0	0	0	17	2	5	0	0	0	95.349	≥95	GCA_000685075.1	1	0	1	12	71	7	34	0	0	0	0.498643	32.1075
OTU879	6	2	2	2	2	1	7	3	2	0	0	0	1	5	2	0	1	0	98.113	≥95	GCA_007971385.1	2	4	1	71	258	29	108	0.561997	2.42953	0.443439	19.285	65.7423
OTU880	3	2	0	0	3	0	6	8	6	0	2	2	0	0	2	0	0	0	98.135	≥95	GCA_003545815.1	1	0	3	9	40	4	25	0	0	0.147477	0.84275	11.4392
OTU881	5	2	3	0	0	0	0	0	2	1	3	7	0	1	0	0	0	0	96.462	≥95	GCA_003545715.1	1	0	1	9	31	5	25	0	0	0	0.685093	5.69914
OTU883	0	0	2	2	6	3	8	0	5	0	1	2	0	0	0	0	0	0	99.022	≥95	GCA_003065605.1	0	0	0	6	40	4	24	0	0	0	0	2.36407
OTU884	1	1	0	0	0	0	0	2	2	3	8	10	0	0	0	0	0	0	100	≥95	GCA_003626695.1	2	2	2	50	268	15	73	0	0	0	0.698253	123.815
OTU885	0	0	0	0	0	0	0	0	0	6	3	10	3	3	2	0	0	0	99.752	≥95	GCA_003034225.1	0	0	2	13	40	7	25	0	0	0	3.35756	3.60549
OTU886	10	7	12	0	0	0	1	0	5	0	0	0	0	0	0	0	0	0	97.674	≥95	GCA_019166065.1	0	0	0	5	23	3	15	0	0	0	0.61913	12.5663
OTU888	4	2	3	2	5	2	0	0	0	0	0	0	5	2	1	0	0	0	98.834	≥95	GCA_014171495.1	2	0	1	12	69	6	37	0.58135	0	0	1.33903	19.2444
OTU889	11	11	3	0	0	1	0	0	1	0	0	0	0	3	0	0	0	0	99.767	≥95	GCA_001411805.1	2	0	1	9	58	7	42	1.62208	0	1.12479	6.47423	71.9409
OTU890	0	1	0	0	0	14	0	0	0	0	0	0	0	13	0	0	0	0	99.767	≥95	GCA_014171495.1	2	0	1	12	69	6	37	0.58135	0	0	1.33903	19.2444
OTU891	0	0	0	0	2	9	0	0	0	0	0	0	2	17	0	0	0	1	97.525	≥95	GCA_020621385.1	1	0	1	10	67	7	34	0	0	0	0.70741	27.6264
OTU892	0	0	0	0	0	0	2	6	11	2	2	4	0	0	0	0	0	0	99.068	≥95	GCA_900639985.1	0	0	2	13	37	4	21	0	0	0	0	1.85573
OTU893	0	7	2	0	0	0	3	2	2	4	6	3	0	0	0	0	0	0	95.283	≥95	GCA_900607235.1	2	1	1	61	252	25	105	0.162354	0.511214	0	7.0736	39.2332
OTU895	0	0	0	4	1	1	0	0	0	0	0	0	2	17	6	0	0	0	96.729	≥95	GCA_004801405.1	6	11	0	76	362	30	113	1.08953	5.1504	0	8.71041	44.0158
OTU896	12	10	5	3	2	0	0	0	0	0	0	0	0	0	1	0	0	0	99.534	≥95	GCA_001411805.1	2	0	1	9	58	7	42	1.62208	0	1.12479	6.47423	71.9409
OTU897	12	7	9	0	0	0	0	0	0	0	0	0	1	1	0	0	0	0	99.767	≥95	GCA_001411805.1	2	0	1	9	58	7	42	1.62208	0	1.12479	6.47423	71.9409
OTU898	0	0	1	0	0	2	1	1	3	1	7	4	3	3	5	0	0	0	99.752	≥95	GCA_014199265.1	0	0	1	7	40	5	24	0	0	0	1.33318	6.55805
OTU899	2	0	1	2	2	9	0	0	0	0	0	0	3	4	2	0	0	0	98.601	≥95	GCA_014171495.1	2	0	1	12	69	6	37	0.58135	0	0	1.33903	19.2444
OTU900	5	9	7	0	1	0	1	2	1	1	1	3	3	0	0	0	0	0	97.664	≥95	GCA_014192105.1	9	8	3	121	357	41	130	0.579952	5.06337	0	34.6959	15.1407
OTU902	2	1	0	0	1	0	9	3	5	0	1	0	0	2	1	0	0	0	97.669	≥95	GCA_000224675.1	3	0	1	18	84	8	47	0.393381	0	0.563932	4.45995	146.215
OTU903	0	2	6	0	0	0	1	4	0	4	5	10	0	0	0	0	0	0	97.17	≥95	GCA_003349965.1	3	6	1	82	289	30	110	0.0597409	0.0852473	0	5.82535	9.09007
OTU904	0	0	0	0	0	0	0	0	0	7	10	6	0	0	0	0	0	0	95.327	≥95	GCA_001263205.1	8	0	3	38	117	9	45	0	0	0	0	1.02543
OTU905	0	3	0	6	5	1	0	0	0	0	0	0	6	3	2	0	0	0	99.534	≥95	GCA_014171495.1	2	0	1	12	69	6	37	0.58135	0	0	1.33903	19.2444
OTU906	16	5	13	0	1	0	0	0	0	0	0	0	0	1	0	0	0	0	99.767	≥95	GCA_001411805.1	2	0	1	9	58	7	42	1.62208	0	1.12479	6.47423	71.9409
OTU907	7	15	5	1	0	0	1	0	0	0	0	0	0	0	0	0	0	0	96.698	≥95	GCA_900107765.1	1	2	2	66	238	24	102	0	1.60325	0.886878	16.8103	70.3728
OTU909	1	0	2	7	3	12	1	0	0	1	0	0	0	2	2	0	0	0	98.289	≥95	GCA_023516435.1	0	0	2	17	72	6	36	0	0	0	0.134866	3.54074
OTU911	0	1	0	0	0	0	4	2	2	9	4	5	0	0	2	0	0	0	99.005	≥95	GCA_008932285.1	0	0	1	6	37	4	22	0	0	0	1.33318	16.4123
OTU912	1	5	13	0	0	0	1	1	0	0	5	0	0	0	0	0	0	0	96.479	≥95	GCA_004331695.1	2	3	0	34	166	19	76	0	0	0	3.31464	11.1926
OTU914	7	14	7	1	1	2	0	0	0	0	0	0	0	0	0	0	0	0	99.767	≥95	GCA_001411805.1	2	0	1	9	58	7	42	1.62208	0	1.12479	6.47423	71.9409
OTU916	7	9	9	0	0	0	0	0	0	0	0	0	1	0	0	0	0	0	99.762	≥95	GCA_007992695.1	5	2	1	36	189	19	86	0	0.34204	0	2.77099	19.6132
OTU918	5	1	2	2	0	2	2	3	3	0	0	0	4	1	6	1	0	0	99.767	≥95	GCA_902459705.1	1	0	1	4	36	4	20	0	0	0.663144	0.083973	4.36437
OTU919	0	0	1	1	0	0	1	3	0	5	9	6	0	0	0	0	0	0	98.368	≥95	GCA_003545815.1	1	0	3	9	40	4	25	0	0	0.147477	0.84275	11.4392
OTU921	0	2	0	4	4	8	0	0	0	0	0	0	10	1	3	0	0	0	95.952	≥95	GCA_014191495.1	2	0	0	8	53	5	26	0	0	0	0.406554	7.54391
OTU922	5	3	4	4	0	0	3	1	2	1	0	0	1	0	0	0	0	0	96.2	≥95	GCA_007971385.1	2	4	1	71	258	29	108	0.561997	2.42953	0.443439	19.285	65.7423
OTU923	0	0	0	0	0	0	0	1	0	6	9	15	0	0	0	0	0	0	96.956	≥95	GCA_002557795.1	2	0	0	21	103	11	49	0.188062	0	0	1.49322	18.17
OTU924	7	7	4	1	0	0	1	1	0	0	0	0	0	0	1	0	0	0	99.767	≥95	GCA_001411805.1	2	0	1	9	58	7	42	1.62208	0	1.12479	6.47423	71.9409
OTU927	1	1	1	2	2	0	0	1	2	3	3	4	2	2	4	0	0	0	99.257	≥95	GCA_014199265.1	0	0	1	7	40	5	24	0	0	0	1.33318	6.55805
OTU929	0	0	1	1	1	1	2	1	0	0	0	1	2	5	7	0	0	1	97.902	≥95	GCA_001642805.2	2	0	1	15	63	8	36	0	0	0	1.15641	10.2133
OTU930	0	0	1	0	1	3	4	3	1	0	0	0	3	3	4	0	0	0	98.063	≥95	GCA_009834165.1	0	0	0	15	46	10	35	0	0	0	0.964528	4.93611
OTU931	1	0	1	0	0	0	0	2	4	1	1	0	1	9	3	0	0	0	95.519	≥95	GCA_003071065.1	2	3	1	74	260	26	103	0	0.688306	0	5.96259	23.5852
OTU933	11	7	9	0	0	0	0	0	0	0	0	0	0	2	1	0	0	0	99.767	≥95	GCA_001411805.1	2	0	1	9	58	7	42	1.62208	0	1.12479	6.47423	71.9409
OTU935	4	12	8	1	0	0	0	0	0	0	0	0	1	0	1	0	0	0	99.767	≥95	GCA_001411805.1	2	0	1	9	58	7	42	1.62208	0	1.12479	6.47423	71.9409
OTU936	0	0	0	3	3	3	0	0	0	0	0	0	7	6	5	0	0	0	97.436	≥95	GCA_014171495.1	2	0	1	12	69	6	37	0.58135	0	0	1.33903	19.2444
OTU938	2	1	0	11	4	3	1	1	3	0	0	1	1	0	1	0	0	0	97.642	≥95	GCA_007971385.1	2	4	1	71	258	29	108	0.561997	2.42953	0.443439	19.285	65.7423
OTU945	2	2	0	7	6	2	3	3	0	0	0	0	2	0	1	0	0	0	95.991	≥95	GCA_007971385.1	2	4	1	71	258	29	108	0.561997	2.42953	0.443439	19.285	65.7423
OTU946	0	0	0	8	8	3	0	0	0	0	0	0	3	4	2	0	0	0	100	≥95	GCA_000308375.1	0	0	0	39	82	6	26	0	0	0	0	1.24175
OTU949	1	1	1	2	5	4	0	0	0	1	1	2	2	0	0	0	0	0	99.257	≥95	GCA_001889605.1	0	0	0	6	49	4	28	0	0	0	0.475942	6.37767
OTU953	0	0	0	1	0	1	1	5	1	2	4	9	0	1	0	0	0	0	99.068	≥95	GCA_015137655.1	4	0	1	16	76	10	48	0.101926	0	0.563932	3.97153	104.333
OTU954	14	10	7	0	0	0	0	0	0	1	0	0	0	0	0	0	0	0	97.664	≥95	GCA_014192105.1	9	8	3	121	357	41	130	0.579952	5.06337	0	34.6959	15.1407
OTU955	0	0	0	8	8	10	0	0	0	0	0	0	0	0	0	0	0	0	98.601	≥95	GCA_003217075.1	2	0	1	11	64	6	34	0	0	0	1.49379	17.1413
OTU956	1	0	0	2	3	1	0	0	0	0	0	0	8	10	5	0	0	0	98.515	≥95	GCA_900116175.1	2	0	1	11	37	5	24	0	0	0	0.651662	50.11
OTU958	9	11	1	0	1	0	0	0	0	0	0	0	0	0	0	0	0	0	99.534	≥95	GCA_001411805.1	2	0	1	9	58	7	42	1.62208	0	1.12479	6.47423	71.9409
OTU959	1	3	3	2	5	2	4	2	4	0	0	0	0	0	0	0	0	0	98.368	≥95	GCA_001641285.1	0	0	1	21	63	7	42	0	0	0	25.1251	155.194
OTU960	0	0	0	3	6	13	0	0	0	0	0	0	0	4	4	0	0	0	97.8	≥95	GCA_003003235.1	0	0	0	7	42	4	22	0	0	0	0.146766	2.66637
OTU961	6	6	8	0	0	0	0	0	0	0	0	0	0	1	0	0	0	0	99.767	≥95	GCA_001411805.1	2	0	1	9	58	7	42	1.62208	0	1.12479	6.47423	71.9409
OTU962	11	3	11	1	1	0	0	0	0	0	0	0	0	1	0	0	0	0	99.767	≥95	GCA_001411805.1	2	0	1	9	58	7	42	1.62208	0	1.12479	6.47423	71.9409
OTU963	0	0	1	0	0	0	0	0	0	12	9	6	0	0	0	0	0	0	99.274	≥95	GCA_004135405.1	3	2	0	13	41	9	22	0	0	0	1.77269	4.88555
OTU966	0	0	0	7	8	7	0	0	0	0	0	0	0	0	0	0	0	0	100	≥95	GCA_014191495.1	2	0	0	8	53	5	26	0	0	0	0.406554	7.54391
OTU970	2	6	8	0	0	0	0	0	0	0	5	0	0	0	0	0	0	0	97.897	≥95	GCA_001012825.2	6	0	0	56	214	21	94	0.261875	0	0	5.15388	7.7958
OTU972	1	4	0	2	3	4	2	0	1	1	1	1	2	1	0	0	0	0	99.01	≥95	GCA_017874595.1	1	0	3	16	76	9	40	0	0	0	1.75309	18.2973
OTU973	7	9	6	1	0	0	0	1	0	0	0	0	2	0	1	0	0	0	99.767	≥95	GCA_001411805.1	2	0	1	9	58	7	42	1.62208	0	1.12479	6.47423	71.9409
OTU974	0	0	4	3	6	8	0	0	0	1	0	1	6	1	1	0	0	0	98.778	≥95	GCA_005298075.1	3	0	0	12	76	7	40	0	0	0	0	1.08578
OTU975	11	2	3	0	0	0	0	0	1	0	0	0	0	0	0	0	0	0	99.01	≥95	GCA_009827315.1	0	0	1	5	23	3	17	0	0	0	0	0.600308
OTU976	0	0	0	0	0	0	0	0	0	8	8	8	0	0	1	0	0	0	96.97	≥95	GCA_015137655.1	4	0	1	16	76	10	48	0.101926	0	0.563932	3.97153	104.333
OTU977	0	4	0	0	1	0	4	4	8	5	2	3	0	2	0	0	0	0	97.448	≥95	GCA_000067205.1	0	0	2	3	33	3	26	0	0	0	0.437784	10.1191
OTU978	1	0	0	0	0	0	4	0	0	5	7	6	0	0	0	0	0	0	95.047	≥95	GCA_900607235.1	2	1	1	61	252	25	105	0.162354	0.511214	0	7.0736	39.2332
OTU979	0	0	0	1	3	0	3	1	3	9	0	3	0	0	1	0	0	0	97.902	≥95	GCA_019704495.1	2	0	2	19	67	10	45	0	0	0.108756	15.3629	15.1832
OTU980	12	4	5	0	0	0	0	0	0	0	0	0	0	0	1	0	0	0	99.767	≥95	GCA_001411805.1	2	0	1	9	58	7	42	1.62208	0	1.12479	6.47423	71.9409
OTU981	7	7	7	0	0	0	0	0	1	0	0	0	0	0	0	0	0	0	99.767	≥95	GCA_001411805.1	2	0	1	9	58	7	42	1.62208	0	1.12479	6.47423	71.9409
OTU982	0	0	0	2	0	0	0	2	1	4	5	3	1	3	2	0	0	0	100	≥95	GCA_001542415.1	1	0	1	15	77	5	35	0	0	0	0	3.36435
OTU983	0	0	0	5	4	2	0	0	0	0	0	0	3	3	3	0	0	0	97.902	≥95	GCA_000685035.1	2	0	1	9	61	7	36	0.58135	0	0	1.07634	10.9698
OTU985	11	7	1	0	0	0	0	0	0	0	0	0	0	0	0	0	0	0	97.887	≥95	GCA_001411805.1	2	0	1	9	58	7	42	1.62208	0	1.12479	6.47423	71.9409
OTU988	1	2	11	0	0	0	3	0	5	0	0	0	0	0	0	0	0	0	95.991	≥95	GCA_900607235.1	2	1	1	61	252	25	105	0.162354	0.511214	0	7.0736	39.2332
OTU989	1	1	2	2	0	1	4	3	6	2	1	2	0	1	0	2	0	0	99.505	≥95	GCA_008932285.1	0	0	1	6	37	4	22	0	0	0	1.33318	16.4123
OTU992	0	3	2	6	6	1	0	0	0	0	0	0	6	2	1	0	0	0	98.834	≥95	GCA_014171495.1	2	0	1	12	69	6	37	0.58135	0	0	1.33903	19.2444
OTU993	1	0	1	3	7	7	0	0	0	0	0	0	1	1	2	0	0	1	99.756	≥95	GCA_022655355.1	4	0	0	16	71	12	46	0.467333	0	0	1.22779	15.7304
OTU994	0	0	0	0	0	0	8	7	8	1	1	0	0	0	0	0	0	0	96.259	≥95	GCA_002943495.1	0	0	1	7	45	5	27	0	0	0	1.33318	17.2844
OTU995	6	5	6	0	0	0	2	1	1	0	3	0	0	0	0	0	0	0	97.567	≥95	GCA_017565745.1	0	0	0	3	18	3	14	0	0	0	0	0.551975
OTU996	12	7	1	1	1	0	0	0	0	0	0	0	0	0	0	0	0	0	98.601	≥95	GCA_001411805.1	2	0	1	9	58	7	42	1.62208	0	1.12479	6.47423	71.9409
OTU1002	1	0	3	8	5	2	0	0	0	0	0	0	2	5	0	0	0	0	99.767	≥95	GCA_014171495.1	2	0	1	12	69	6	37	0.58135	0	0	1.33903	19.2444
OTU1003	1	0	1	0	0	0	0	0	0	2	6	3	0	0	0	0	0	0	95.785	≥95	GCA_900115755.1	2	3	1	45	180	19	87	0.222095	0	0.443439	4.87845	10.8582
OTU1004	0	3	3	1	0	0	7	4	2	0	0	0	1	0	1	0	0	0	97.525	≥95	GCA_003050615.1	4	0	1	7	58	6	34	0	0	0	0.310728	6.75794
OTU1005	9	5	7	0	1	0	2	0	0	0	0	0	0	1	0	0	0	0	99.767	≥95	GCA_001411805.1	2	0	1	9	58	7	42	1.62208	0	1.12479	6.47423	71.9409
OTU1006	7	4	6	1	0	1	0	0	1	0	0	0	0	0	0	0	0	0	99.767	≥95	GCA_001411805.1	2	0	1	9	58	7	42	1.62208	0	1.12479	6.47423	71.9409
OTU1007	0	0	0	4	4	12	0	0	1	0	0	0	1	1	2	0	0	0	98.293	≥95	GCA_014640635.1	1	0	0	16	69	9	40	0	0	0	0	1.9117
OTU1008	5	5	4	0	0	0	0	0	0	2	1	2	0	0	0	0	0	0	96.535	≥95	GCA_003367195.1	0	0	0	5	32	2	14	0	0	0	0.119315	0
OTU1009	2	4	5	4	7	2	0	0	0	0	0	0	0	0	4	0	0	1	99.301	≥95	GCA_019890955.1	1	0	1	10	52	7	34	0.335394	0	0	2.61714	66.2241
OTU1010	0	0	0	13	3	8	0	0	0	0	0	0	0	0	0	0	0	0	95.074	≥95	GCA_025273655.1	0	0	0	2	10	2	10	NA	NA	NA	NA	NA
OTU1011	0	0	0	4	2	6	0	0	0	0	0	0	7	6	2	0	0	0	97.772	≥95	GCA_020621385.1	1	0	1	10	67	7	34	0	0	0	0.70741	27.6264
OTU1012	9	10	0	0	0	0	1	0	0	0	0	0	0	0	0	0	0	0	99.767	≥95	GCA_001411805.1	2	0	1	9	58	7	42	1.62208	0	1.12479	6.47423	71.9409
OTU1013	6	12	6	0	0	0	0	0	0	0	0	0	0	1	0	0	0	0	99.767	≥95	GCA_001411805.1	2	0	1	9	58	7	42	1.62208	0	1.12479	6.47423	71.9409
OTU1014	1	0	0	9	1	6	0	1	0	2	0	0	0	0	1	0	0	0	95.567	≥95	GCA_001686985.1	1	0	3	6	60	4	28	0	0	0.218943	0.949657	6.2304
OTU1015	1	2	9	5	1	1	0	1	0	1	1	1	0	0	0	0	0	0	95.824	≥95	GCA_000334915.1	0	0	2	17	52	5	34	0	0	0	22.9158	163.574
OTU1016	0	2	1	5	4	7	2	6	0	0	1	0	0	0	0	0	0	0	99.764	≥95	GCA_007971385.1	2	4	1	71	258	29	108	0.561997	2.42953	0.443439	19.285	65.7423
OTU1017	7	1	11	1	3	0	0	0	0	0	0	0	0	0	0	0	0	0	99.767	≥95	GCA_001411805.1	2	0	1	9	58	7	42	1.62208	0	1.12479	6.47423	71.9409
OTU1018	0	0	0	0	0	0	0	0	0	7	10	3	0	0	0	0	0	0	100	≥95	GCA_900115755.1	2	3	1	45	180	19	87	0.222095	0	0.443439	4.87845	10.8582
OTU1020	12	5	3	0	1	0	0	0	0	0	0	0	0	0	0	0	0	0	99.767	≥95	GCA_001411805.1	2	0	1	9	58	7	42	1.62208	0	1.12479	6.47423	71.9409
OTU1023	0	2	4	2	0	3	1	4	2	0	1	0	1	2	0	0	0	0	98.368	≥95	GCA_001641285.1	0	0	1	21	63	7	42	0	0	0	25.1251	155.194
OTU1025	0	0	0	9	1	6	0	0	0	0	0	0	0	0	0	0	0	0	98.515	≥95	GCA_014640335.1	2	2	2	43	198	17	85	0	0	0	0.85153	1.81289
OTU1026	14	8	1	0	0	0	0	0	0	0	0	0	1	0	0	0	0	0	99.767	≥95	GCA_001411805.1	2	0	1	9	58	7	42	1.62208	0	1.12479	6.47423	71.9409
OTU1027	0	0	0	0	0	0	0	0	0	5	6	6	0	0	0	0	0	0	96.028	≥95	GCA_001644605.1	1	1	1	23	135	11	63	0	0	0	2.9846	9.61763
OTU1028	0	0	1	5	3	5	0	0	0	0	0	0	0	4	1	0	0	0	99.534	≥95	GCA_014171495.1	2	0	1	12	69	6	37	0.58135	0	0	1.33903	19.2444
OTU1029	0	0	0	2	4	12	0	0	0	0	0	0	1	1	0	0	0	0	99.281	≥95	GCA_024169165.1	3	1	0	15	69	10	44	0.467333	0.388334	0	1.22779	13.014
OTU1030	0	0	0	3	0	1	0	0	0	5	2	0	4	3	3	0	0	0	97.669	≥95	GCA_009648975.1	2	0	1	22	80	9	48	0.137279	0	0.563932	3.00091	118.379
OTU1031	0	0	0	8	6	11	0	0	0	0	0	0	0	0	0	0	0	0	97.277	≥95	GCA_000017265.1	0	3	4	11	44	8	28	0	0	0.937686	0.864678	0.774178
OTU1032	11	9	2	0	1	0	0	0	0	0	0	0	0	0	0	0	0	0	99.534	≥95	GCA_001411805.1	2	0	1	9	58	7	42	1.62208	0	1.12479	6.47423	71.9409
OTU1034	4	1	5	1	0	4	0	6	2	0	0	0	1	0	1	0	0	0	98.113	≥95	GCA_007971385.1	2	4	1	71	258	29	108	0.561997	2.42953	0.443439	19.285	65.7423
OTU1035	0	0	0	1	7	1	0	0	0	0	0	0	8	6	0	0	0	0	97.902	≥95	GCA_000685035.1	2	0	1	9	61	7	36	0.58135	0	0	1.07634	10.9698
OTU1036	2	0	1	2	7	4	0	0	0	1	2	1	0	2	2	0	1	0	99.767	≥95	GCA_019890955.1	1	0	1	10	52	7	34	0.335394	0	0	2.61714	66.2241
OTU1038	7	5	9	1	1	0	0	0	0	0	0	0	0	0	1	0	0	0	99.767	≥95	GCA_001411805.1	2	0	1	9	58	7	42	1.62208	0	1.12479	6.47423	71.9409
OTU1039	14	9	1	0	0	1	0	0	0	0	0	0	0	0	0	0	0	0	99.534	≥95	GCA_001411805.1	2	0	1	9	58	7	42	1.62208	0	1.12479	6.47423	71.9409
OTU1040	5	7	8	1	0	0	0	0	0	0	0	0	2	0	0	0	0	0	99.767	≥95	GCA_001411805.1	2	0	1	9	58	7	42	1.62208	0	1.12479	6.47423	71.9409
OTU1041	0	0	0	2	5	2	0	0	0	0	0	0	6	4	3	0	0	0	99.51	≥95	GCA_000613185.1	1	0	1	45	95	7	39	0.272903	0	0	20.9832	5.35367
OTU1042	10	2	6	0	0	0	0	0	0	0	0	0	0	1	0	0	0	0	99.767	≥95	GCA_001411805.1	2	0	1	9	58	7	42	1.62208	0	1.12479	6.47423	71.9409
OTU1043	8	5	6	2	1	1	0	0	0	0	0	0	2	1	0	0	0	0	99.767	≥95	GCA_001411805.1	2	0	1	9	58	7	42	1.62208	0	1.12479	6.47423	71.9409
OTU1044	0	1	2	5	6	2	0	0	0	0	0	0	1	2	2	0	0	0	99.767	≥95	GCA_014171495.1	2	0	1	12	69	6	37	0.58135	0	0	1.33903	19.2444
OTU1045	15	2	5	1	0	0	0	0	0	0	0	0	0	2	0	0	0	0	99.767	≥95	GCA_001411805.1	2	0	1	9	58	7	42	1.62208	0	1.12479	6.47423	71.9409
OTU1046	0	0	0	0	0	0	0	0	0	4	8	3	0	0	0	0	0	0	98.267	≥95	GCA_014203155.1	1	0	1	12	53	8	36	0.180653	0	0.335295	2.66171	27.8791
OTU1047	0	0	0	5	7	8	0	0	0	0	0	0	3	1	1	0	0	0	95.297	≥95	GCA_020621385.1	1	0	1	10	67	7	34	0	0	0	0.70741	27.6264
OTU1048	5	10	9	0	0	0	0	0	0	0	0	0	0	0	1	0	0	0	99.767	≥95	GCA_001411805.1	2	0	1	9	58	7	42	1.62208	0	1.12479	6.47423	71.9409
OTU1049	7	8	4	2	0	0	1	0	0	0	0	0	0	0	0	0	0	0	99.767	≥95	GCA_001411805.1	2	0	1	9	58	7	42	1.62208	0	1.12479	6.47423	71.9409
OTU1050	0	1	2	0	0	0	1	7	0	3	6	4	0	0	0	0	0	0	97.902	≥95	GCA_001579945.1	0	0	1	5	24	3	17	0	0	0	0.114817	0.59403
OTU1051	1	5	1	0	0	0	1	1	0	5	2	2	1	0	0	0	0	0	98.762	≥95	GCA_900445155.1	0	1	4	6	40	4	24	0	0	0	0.119315	4.94032
OTU1052	1	1	0	0	0	0	0	0	0	0	0	0	9	5	7	0	0	0	98.113	≥95	GCA_007971385.1	2	4	1	71	258	29	108	0.561997	2.42953	0.443439	19.285	65.7423
OTU1053	0	0	1	0	0	0	3	0	1	13	1	3	0	0	0	0	0	0	95.519	≥95	GCA_014642075.1	5	1	2	20	179	17	70	0.221171	0	0.187356	2.92141	29.472
OTU1054	0	2	0	10	5	6	0	0	0	0	0	0	3	0	0	0	0	0	96.837	≥95	GCA_003627055.1	4	5	0	15	66	11	37	0.468684	0.985742	0	9.45498	9.55435
OTU1055	0	0	0	0	2	0	9	3	4	0	0	0	0	0	0	0	0	0	99.767	≥95	GCA_000224675.1	3	0	1	18	84	8	47	0.393381	0	0.563932	4.45995	146.215
OTU1056	0	0	0	0	3	0	2	3	5	4	3	4	0	0	0	0	0	0	99.767	≥95	GCA_021560075.1	1	0	2	3	41	3	31	0	0	0.424149	1.51937	39.0029
OTU1057	0	0	0	4	0	9	0	0	0	0	0	0	5	4	4	0	0	0	96.049	≥95	GCA_018129085.1	1	0	1	9	50	5	28	0	0	0.937686	0	2.49172
OTU1059	0	5	7	5	2	1	0	0	0	0	0	0	0	0	0	0	0	0	95.522	≥95	GCA_009650215.1	0	0	2	9	38	5	23	0	0	0	0	0.723339
OTU1060	9	10	2	1	0	0	0	0	0	0	0	0	0	0	0	0	0	0	99.767	≥95	GCA_001411805.1	2	0	1	9	58	7	42	1.62208	0	1.12479	6.47423	71.9409
OTU1061	0	4	3	0	0	0	0	0	0	3	3	9	0	0	0	0	0	0	95.283	≥95	GCA_003545715.1	1	0	1	9	31	5	25	0	0	0	0.685093	5.69914
OTU1062	4	1	2	0	0	0	0	0	0	4	3	5	0	0	0	0	0	0	100	≥95	GCA_004307995.1	3	1	1	58	251	16	74	0	0	0.128098	9.09381	22.1945
OTU1063	1	1	0	2	0	0	0	0	0	0	0	0	1	3	8	0	0	0	96.79	≥95	GCA_900116175.1	2	0	1	11	37	5	24	0	0	0	0.651662	50.11
OTU1064	1	2	0	1	1	0	1	2	3	2	4	2	0	0	0	0	0	0	96.279	≥95	GCA_019166065.1	0	0	0	5	23	3	15	0	0	0	0.61913	12.5663
OTU1066	0	2	0	3	4	0	2	1	0	1	3	0	0	0	1	0	0	0	99.767	≥95	GCA_001729805.1	3	0	1	18	79	9	45	0.256102	0	0.180497	4.88768	156.106
OTU1068	0	0	0	0	0	0	0	0	0	7	6	7	0	0	0	0	0	0	97.17	≥95	GCA_003014535.1	0	0	2	12	31	4	18	0	0	0	0.579338	5.34544
OTU1069	6	4	8	1	0	1	0	0	0	0	0	0	0	2	0	0	0	0	99.767	≥95	GCA_001411805.1	2	0	1	9	58	7	42	1.62208	0	1.12479	6.47423	71.9409
OTU1070	9	5	3	0	1	0	0	0	0	0	0	0	0	1	0	0	0	0	99.767	≥95	GCA_001411805.1	2	0	1	9	58	7	42	1.62208	0	1.12479	6.47423	71.9409
OTU1071	1	0	0	0	0	0	1	0	1	8	7	3	0	0	0	0	0	0	96.462	≥95	GCA_900607235.1	2	1	1	61	252	25	105	0.162354	0.511214	0	7.0736	39.2332
OTU1072	1	0	1	0	0	0	0	3	0	5	4	6	0	0	0	0	0	0	98.601	≥95	GCA_003386235.1	9	4	2	76	385	24	93	0.408335	3.4094	0	8.5994	95.6433
OTU1075	2	0	2	0	0	0	1	1	2	8	2	4	0	1	0	0	0	0	98.02	≥95	GCA_014199265.1	0	0	1	7	40	5	24	0	0	0	1.33318	6.55805
OTU1077	0	0	0	5	1	7	0	2	0	1	1	6	1	0	0	0	0	0	95.556	≥95	GCA_004135935.1	0	0	2	4	19	2	13	0	0	0	0	4.33545
OTU1078	0	1	1	2	3	0	0	0	0	0	0	0	4	2	8	0	0	0	95.297	≥95	GCA_020621385.1	1	0	1	10	67	7	34	0	0	0	0.70741	27.6264
OTU1079	0	1	9	0	1	0	3	1	1	1	1	0	0	0	1	0	0	4	100	≥95	GCA_016919465.1	0	1	1	11	45	5	25	0	0	0	0.33544	1.54011
OTU1082	0	0	0	7	1	2	0	0	0	0	0	0	3	1	1	0	0	0	99.767	≥95	GCA_014171495.1	2	0	1	12	69	6	37	0.58135	0	0	1.33903	19.2444
OTU1083	0	0	0	0	0	0	7	5	6	2	0	0	0	0	0	0	0	0	99.767	≥95	GCA_900604315.1	1	0	1	12	50	6	29	0.335394	0	0	3.35206	64.573
OTU1086	1	9	6	2	0	0	0	0	0	0	0	0	0	2	0	0	0	0	99.767	≥95	GCA_001411805.1	2	0	1	9	58	7	42	1.62208	0	1.12479	6.47423	71.9409
OTU1087	0	0	0	2	3	2	1	2	2	2	4	3	0	0	0	0	0	0	97.03	≥95	GCA_900119845.1	0	0	1	6	36	3	27	0	0	0	0.274837	4.96468
OTU1088	9	3	6	1	0	0	0	0	0	0	0	0	0	1	0	0	0	0	98.601	≥95	GCA_001411805.1	2	0	1	9	58	7	42	1.62208	0	1.12479	6.47423	71.9409
OTU1089	0	0	0	1	2	0	4	1	5	0	0	0	0	2	2	0	0	0	98.368	≥95	GCA_901421005.1	2	0	2	18	73	8	46	0.137279	0	0.720492	4.45592	113.392
OTU1091	12	2	4	1	0	0	0	0	0	0	0	0	1	1	0	0	0	0	99.752	≥95	GCA_011762195.1	0	1	1	30	86	14	49	0	0.610006	0	15.3978	8.88923
OTU1093	0	0	0	0	0	0	0	0	0	5	7	5	0	0	0	0	0	0	97.902	≥95	GCA_004022565.1	0	0	1	9	34	4	25	0	0	0.147477	0.517089	13.6474
OTU1094	9	7	3	0	1	0	1	0	0	0	0	0	0	0	0	0	0	0	99.534	≥95	GCA_001411805.1	2	0	1	9	58	7	42	1.62208	0	1.12479	6.47423	71.9409
OTU1095	0	0	0	0	0	0	0	0	0	0	0	0	0	1	0	5	4	8	96.852	≥95	GCA_000421825.1	1	0	2	26	83	10	41	0.234342	0	0	3.0072	9.63853
OTU1096	12	3	2	0	0	0	0	0	0	0	0	0	0	0	0	0	0	0	99.301	≥95	GCA_001411805.1	2	0	1	9	58	7	42	1.62208	0	1.12479	6.47423	71.9409
OTU1097	4	6	4	1	1	0	0	0	0	0	0	0	0	0	0	0	0	0	99.767	≥95	GCA_001411805.1	2	0	1	9	58	7	42	1.62208	0	1.12479	6.47423	71.9409
OTU1098	0	0	0	0	0	0	0	0	0	5	14	1	0	0	0	0	0	0	97.277	≥95	GCA_000503895.1	0	0	0	6	21	2	14	0	0	0	0	11.2794
OTU1099	1	0	5	0	0	1	1	4	2	0	0	0	0	0	1	0	0	0	97.877	≥95	GCA_007971385.1	2	4	1	71	258	29	108	0.561997	2.42953	0.443439	19.285	65.7423
OTU1100	0	0	0	1	3	0	1	1	2	2	2	0	1	0	0	0	0	0	97.209	≥95	GCA_900078705.1	2	0	1	7	38	5	25	0	0	0	0.402856	10.2128
OTU1104	1	4	5	2	0	1	0	0	0	0	0	0	0	0	0	0	0	0	99.767	≥95	GCA_001411805.1	2	0	1	9	58	7	42	1.62208	0	1.12479	6.47423	71.9409
OTU1105	4	6	5	1	0	0	0	0	0	0	0	0	0	1	0	0	0	0	100	≥95	GCA_001411805.1	2	0	1	9	58	7	42	1.62208	0	1.12479	6.47423	71.9409
OTU1106	6	9	2	0	0	0	1	0	0	0	0	0	0	1	0	0	0	0	99.767	≥95	GCA_001411805.1	2	0	1	9	58	7	42	1.62208	0	1.12479	6.47423	71.9409
OTU1107	1	5	4	3	3	1	0	0	0	0	0	0	0	0	0	0	0	0	99.767	≥95	GCA_019428685.1	1	0	3	12	80	6	45	0	0	0	2.05837	23.889
OTU1108	9	3	7	0	0	0	0	0	0	0	0	0	0	0	0	0	0	0	99.767	≥95	GCA_001411805.1	2	0	1	9	58	7	42	1.62208	0	1.12479	6.47423	71.9409
OTU1111	0	0	0	1	0	2	0	0	0	0	0	0	3	5	6	0	0	1	97.8	≥95	GCA_000470775.1	0	0	0	5	34	3	22	0	0	0	0	6.40071
OTU1113	0	0	0	0	0	0	1	0	1	4	4	10	0	0	0	0	0	0	99.533	≥95	GCA_018403325.1	6	5	1	70	209	30	99	0.638268	4.61493	0	32.0769	64.2075
OTU1114	3	8	5	0	0	0	1	0	2	0	0	1	0	0	0	0	0	0	98.025	≥95	GCA_013408095.1	0	0	3	4	36	3	24	0	0	1.22249	0.431212	1.7149
OTU1115	6	6	5	0	0	0	0	0	0	0	0	0	0	0	1	0	0	0	99.767	≥95	GCA_001411805.1	2	0	1	9	58	7	42	1.62208	0	1.12479	6.47423	71.9409
OTU1117	0	0	0	5	1	2	1	0	0	0	0	0	7	1	2	0	0	0	97.436	≥95	GCA_902459645.1	2	0	1	6	40	5	24	0	0	0	0.083973	22.8509
OTU1119	1	3	9	0	0	0	0	2	0	0	0	1	3	1	1	0	0	0	96.287	≥95	GCA_002937115.1	2	0	1	10	61	5	31	0	0	0	0	8.36378
OTU1123	1	0	0	1	3	0	0	0	0	0	0	0	2	4	2	0	0	0	99.534	≥95	GCA_014171495.1	2	0	1	12	69	6	37	0.58135	0	0	1.33903	19.2444
OTU1124	0	0	0	0	1	0	0	0	0	0	0	0	0	0	0	4	4	4	100	≥95	GCA_900078685.2	1	0	0	22	62	6	28	1.00831	0	0	48.4754	10.1357
OTU1126	0	0	2	2	2	2	0	0	0	0	0	0	2	5	4	0	0	0	96.782	≥95	GCA_900116175.1	2	0	1	11	37	5	24	0	0	0	0.651662	50.11
OTU1127	0	0	0	5	7	5	0	0	0	0	0	0	0	0	0	0	0	0	96.047	≥95	GCA_003633755.1	2	3	3	25	102	12	43	0	0	0	0	0.757058
OTU1128	8	5	3	1	1	2	0	0	0	0	0	0	0	0	1	0	0	0	98.368	≥95	GCA_001411805.1	2	0	1	9	58	7	42	1.62208	0	1.12479	6.47423	71.9409
OTU1129	6	1	3	0	0	0	0	3	0	3	0	0	0	0	0	0	0	0	95.792	≥95	GCA_000970465.2	0	0	1	16	88	11	52	0	0	0	2.34199	11.8744
OTU1131	4	0	5	1	3	0	0	0	0	0	0	0	0	3	1	0	0	0	99.01	≥95	GCA_014203155.1	1	0	1	12	53	8	36	0.180653	0	0.335295	2.66171	27.8791
OTU1132	0	2	3	0	0	0	0	0	0	3	3	4	0	0	0	0	0	0	97.216	≥95	GCA_004342585.1	0	0	2	13	44	4	26	0	0	0	0.187937	2.59905
OTU1133	0	6	5	0	1	0	0	0	0	0	0	0	0	1	0	0	0	0	99.301	≥95	GCA_001411805.1	2	0	1	9	58	7	42	1.62208	0	1.12479	6.47423	71.9409
OTU1134	1	0	2	2	1	0	0	3	4	1	0	0	1	2	1	0	0	0	96.226	≥95	GCA_007971385.1	2	4	1	71	258	29	108	0.561997	2.42953	0.443439	19.285	65.7423
OTU1135	0	1	1	0	1	1	1	0	0	4	5	2	0	2	1	0	0	0	96.287	≥95	GCA_014199265.1	0	0	1	7	40	5	24	0	0	0	1.33318	6.55805
OTU1138	0	0	0	0	0	0	4	7	4	2	1	0	0	0	0	0	0	0	97.203	≥95	GCA_900604315.1	1	0	1	12	50	6	29	0.335394	0	0	3.35206	64.573
OTU1139	1	2	1	0	1	1	0	1	0	5	1	1	1	0	0	0	0	0	96.535	≥95	GCA_000970465.2	0	0	1	16	88	11	52	0	0	0	2.34199	11.8744
OTU1140	1	3	1	2	1	1	4	2	0	0	0	0	0	0	0	0	0	0	96.782	≥95	GCA_003050615.1	4	0	1	7	58	6	34	0	0	0	0.310728	6.75794
OTU1141	0	5	2	0	0	0	1	1	0	4	1	0	0	0	0	0	0	0	97.203	≥95	GCA_014651895.1	0	0	1	12	40	6	33	0	0	0.219056	31.9142	164.749
OTU1143	1	0	0	2	2	5	2	0	0	0	0	0	1	1	1	0	0	0	98.02	≥95	GCA_000969445.1	1	0	0	11	44	9	34	0	0	0	2.35291	7.31829
OTU1144	2	3	6	1	0	2	0	0	2	0	0	0	0	0	0	0	0	0	95.338	≥95	GCA_001641285.1	0	0	1	21	63	7	42	0	0	0	25.1251	155.194
OTU1145	0	0	0	3	2	6	0	0	0	0	1	1	0	1	0	0	0	0	98.267	≥95	GCA_014274465.1	2	1	4	28	157	12	74	0	0	0	0	1.35503
OTU1146	2	2	2	0	0	0	2	4	1	2	0	0	0	0	0	0	0	0	97.277	≥95	GCA_007474605.1	0	0	0	9	51	4	27	0	0	0	0	1.09336
OTU1147	0	0	0	0	0	1	0	0	0	0	0	0	3	9	6	0	0	0	96.278	≥95	GCA_001889105.1	1	0	1	12	74	8	43	0	0	0.347041	1.31061	21.9061
OTU1150	4	3	6	1	1	1	0	0	0	0	0	0	0	0	0	0	0	0	99.767	≥95	GCA_001411805.1	2	0	1	9	58	7	42	1.62208	0	1.12479	6.47423	71.9409
OTU1151	1	0	1	1	4	2	0	0	0	0	0	0	2	3	1	0	0	0	99.767	≥95	GCA_014171495.1	2	0	1	12	69	6	37	0.58135	0	0	1.33903	19.2444
OTU1153	2	1	4	0	0	0	0	2	0	3	4	3	0	0	0	0	0	0	96.04	≥95	GCA_003254525.1	0	0	1	3	21	2	16	0	0	0	0.20277	0.914627
OTU1156	0	0	0	0	0	0	0	0	0	5	6	3	0	0	0	0	0	0	99.01	≥95	GCA_001982615.1	3	1	2	6	45	6	29	0	0	1.17653	0	3.54187
OTU1157	0	0	0	0	0	0	0	1	1	5	3	4	0	0	0	0	0	0	95.545	≥95	GCA_015158295.1	0	0	0	10	34	7	26	0	0	0	2.85799	7.12664
OTU1158	5	5	6	0	0	0	0	0	0	0	0	0	0	1	0	0	0	0	99.767	≥95	GCA_001411805.1	2	0	1	9	58	7	42	1.62208	0	1.12479	6.47423	71.9409
OTU1161	4	3	4	0	0	0	0	0	0	0	0	0	1	0	0	0	0	0	99.767	≥95	GCA_001411805.1	2	0	1	9	58	7	42	1.62208	0	1.12479	6.47423	71.9409
OTU1162	0	1	0	1	2	2	0	0	0	0	0	0	4	2	1	0	0	0	97.442	≥95	GCA_000815105.2	2	0	1	4	40	4	26	0	0	0	1.82186	17.6649
OTU1163	0	0	0	0	0	0	0	0	0	5	1	11	0	0	0	0	0	0	95.037	≥95	GCA_000803625.1	0	0	0	1	6	1	6	NA	NA	NA	NA	NA
OTU1164	0	0	1	1	1	1	0	0	0	0	0	0	2	5	3	0	0	0	97.525	≥95	GCA_020621385.1	1	0	1	10	67	7	34	0	0	0	0.70741	27.6264
OTU1165	0	3	12	0	0	0	0	0	0	0	0	0	0	0	0	0	0	0	96.934	≥95	GCA_900176425.1	3	0	1	13	41	8	27	0	0	0	0.23002	4.08557
OTU1168	0	1	0	1	2	4	0	0	0	0	0	0	2	2	5	0	0	0	95.792	≥95	GCA_003367195.1	0	0	0	5	32	2	14	0	0	0	0.119315	0
OTU1169	0	1	3	0	0	0	0	2	2	0	1	0	0	0	0	0	0	0	96.107	≥95	GCA_900113665.1	2	0	0	17	83	8	40	0	0	0	0	2.91347
OTU1170	0	0	0	1	4	7	0	0	0	0	0	0	0	0	1	0	4	1	96.359	≥95	GCA_003627055.1	4	5	0	15	66	11	37	0.468684	0.985742	0	9.45498	9.55435
OTU1173	6	1	7	2	0	0	0	0	0	0	0	0	0	0	0	0	0	0	99.767	≥95	GCA_001411805.1	2	0	1	9	58	7	42	1.62208	0	1.12479	6.47423	71.9409
OTU1175	1	0	2	0	2	2	1	2	4	1	0	0	0	0	0	0	0	0	98.135	≥95	GCA_001641285.1	0	0	1	21	63	7	42	0	0	0	25.1251	155.194
OTU1176	0	0	1	0	0	0	2	0	0	3	3	5	0	0	0	0	0	0	98.113	≥95	GCA_003071065.1	2	3	1	74	260	26	103	0	0.688306	0	5.96259	23.5852
OTU1177	0	0	0	1	4	7	0	0	0	0	0	0	3	0	1	0	0	0	97.772	≥95	GCA_009866965.1	0	0	4	3	48	2	26	0	0	0	0	40.7757
OTU1178	0	0	1	5	2	3	0	1	0	1	0	0	0	0	0	0	0	0	99.01	≥95	GCA_008728855.1	0	1	1	7	38	6	24	0	0	0	0.118114	0.691503
OTU1181	0	0	1	1	0	0	0	2	0	1	0	5	1	0	1	0	0	0	98.02	≥95	GCA_014199265.1	0	0	1	7	40	5	24	0	0	0	1.33318	6.55805
OTU1184	3	7	4	0	0	0	0	0	0	0	0	0	0	0	0	0	0	0	99.534	≥95	GCA_001411805.1	2	0	1	9	58	7	42	1.62208	0	1.12479	6.47423	71.9409
OTU1185	0	0	0	0	0	0	0	0	0	4	1	6	0	0	0	0	0	0	97.436	≥95	GCA_001729805.1	3	0	1	18	79	9	45	0.256102	0	0.180497	4.88768	156.106
OTU1186	0	0	0	7	3	3	0	0	0	0	0	0	1	0	1	0	0	0	98.783	≥95	GCA_004135285.1	2	1	0	20	63	13	43	0	0	0	1.10466	4.59106
OTU1187	2	2	7	0	0	0	0	2	1	1	0	0	0	0	0	0	0	0	98.507	≥95	GCA_018286635.1	2	0	2	10	44	4	24	0	0	1.33294	0.88753	48.0714
OTU1189	0	0	1	1	1	1	3	2	4	0	0	0	1	1	2	0	0	0	97.176	≥95	GCA_007971385.1	2	4	1	71	258	29	108	0.561997	2.42953	0.443439	19.285	65.7423
OTU1191	1	1	7	0	0	0	0	0	2	2	0	1	0	0	0	0	0	0	98.02	≥95	GCA_002504085.1	3	4	1	41	130	24	81	0	0	0	9.99956	13.8586
OTU1192	2	4	4	0	0	0	0	1	1	1	0	2	0	0	0	0	0	0	97.203	≥95	GCA_004008295.1	0	0	1	7	27	3	19	0	0	0.147477	0.653412	8.11225
OTU1193	0	3	3	0	0	0	0	0	0	4	2	0	0	0	0	0	0	0	96.56	≥95	GCA_001613545.1	9	1	0	58	217	16	83	0	0	0	0	1.33744
OTU1195	1	6	7	0	0	0	0	1	1	0	0	0	0	0	0	0	0	0	96.019	≥95	GCA_003014535.1	0	0	2	12	31	4	18	0	0	0	0.579338	5.34544
OTU1196	0	0	0	0	1	1	0	0	0	0	0	0	6	2	4	0	0	0	98.135	≥95	GCA_000685035.1	2	0	1	9	61	7	36	0.58135	0	0	1.07634	10.9698
OTU1197	0	3	0	1	0	2	2	1	1	0	0	0	0	0	2	0	0	0	99.767	≥95	GCA_902459705.1	1	0	1	4	36	4	20	0	0	0.663144	0.083973	4.36437
OTU1198	0	1	2	3	0	1	0	2	2	1	1	0	0	0	1	0	0	0	99.257	≥95	GCA_001889105.1	1	0	1	12	74	8	43	0	0	0.347041	1.31061	21.9061
OTU1199	2	6	5	0	1	0	0	0	0	0	0	0	0	0	0	0	0	0	99.767	≥95	GCA_001411805.1	2	0	1	9	58	7	42	1.62208	0	1.12479	6.47423	71.9409
OTU1201	4	2	2	0	0	0	0	0	0	0	0	0	3	0	3	0	0	0	95.792	≥95	GCA_002937115.1	2	0	1	10	61	5	31	0	0	0	0	8.36378
OTU1203	0	0	0	0	0	0	0	0	0	9	3	3	0	0	0	0	0	0	96.737	≥95	GCA_009728935.1	1	1	0	54	313	17	85	0	0	0	4.12986	13.9046
OTU1204	3	2	0	0	0	0	0	0	0	2	1	5	0	0	0	0	0	0	97.772	≥95	GCA_008000755.1	1	0	0	13	60	9	36	0	0	0	2.71165	11.5359
OTU1207	0	2	0	0	0	0	3	2	4	0	1	2	0	0	0	0	0	0	98.135	≥95	GCA_000612685.1	1	0	1	6	33	4	26	0	0	0.147477	0.66462	10.764
OTU1209	4	3	4	0	0	0	0	0	0	0	0	0	0	1	0	0	0	0	99.767	≥95	GCA_001411805.1	2	0	1	9	58	7	42	1.62208	0	1.12479	6.47423	71.9409
OTU1212	0	0	0	7	3	3	0	0	0	0	0	0	0	0	3	0	0	0	96.594	≥95	GCA_003627055.1	4	5	0	15	66	11	37	0.468684	0.985742	0	9.45498	9.55435
OTU1214	0	0	0	0	0	0	0	0	0	2	6	7	0	0	0	0	0	0	97.442	≥95	GCA_016027455.1	3	0	1	14	57	7	33	0.963314	0	0	3.54461	45.1077
OTU1215	0	0	0	0	4	2	0	0	0	0	0	0	6	3	3	0	0	0	99.01	≥95	GCA_009827635.1	1	1	3	11	42	8	30	0	0	0	2.11853	0.919594
OTU1217	7	3	0	0	0	0	1	0	0	0	0	0	0	0	2	0	0	0	98.834	≥95	GCA_001411805.1	2	0	1	9	58	7	42	1.62208	0	1.12479	6.47423	71.9409
OTU1219	0	0	0	0	0	0	8	4	2	0	0	0	0	0	0	0	0	0	96.97	≥95	GCA_900452925.1	6	0	2	9	51	6	34	0	0	0	0	1.39723
OTU1220	1	1	0	0	0	0	1	4	2	0	0	0	0	0	0	0	0	0	96.287	≥95	GCA_008932225.1	0	0	4	6	29	4	20	0	0	0	1.57412	0.881411
OTU1222	0	0	0	0	0	0	1	2	1	2	3	3	1	0	1	0	0	0	98.515	≥95	GCA_014199265.1	0	0	1	7	40	5	24	0	0	0	1.33318	6.55805
OTU1224	0	0	0	1	0	0	0	1	0	2	5	5	0	0	0	0	0	0	96.97	≥95	GCA_006711645.1	2	0	1	18	63	7	39	0.137279	0	0.563932	3.99321	110.513
OTU1225	0	4	0	2	3	1	0	0	0	0	0	0	0	0	1	0	0	0	99.068	≥95	GCA_901421005.1	2	0	2	18	73	8	46	0.137279	0	0.720492	4.45592	113.392
OTU1226	0	0	1	3	1	1	0	0	0	0	0	0	1	1	3	0	0	0	99.767	≥95	GCA_014171495.1	2	0	1	12	69	6	37	0.58135	0	0	1.33903	19.2444
OTU1228	0	0	0	0	0	1	0	0	2	4	5	4	0	1	0	0	0	0	98.515	≥95	GCA_014199265.1	0	0	1	7	40	5	24	0	0	0	1.33318	6.55805
OTU1230	4	5	2	0	0	0	0	0	0	0	0	0	0	0	0	0	0	0	99.767	≥95	GCA_001411805.1	2	0	1	9	58	7	42	1.62208	0	1.12479	6.47423	71.9409
OTU1231	0	0	1	0	0	0	1	5	3	0	2	0	0	0	0	0	0	0	96.287	≥95	GCA_003367195.1	0	0	0	5	32	2	14	0	0	0	0.119315	0
OTU1232	0	3	0	3	4	2	0	1	1	0	0	0	1	0	1	0	0	0	98.113	≥95	GCA_007971385.1	2	4	1	71	258	29	108	0.561997	2.42953	0.443439	19.285	65.7423
OTU1233	3	4	2	0	0	0	0	0	0	0	0	0	0	0	0	0	0	0	99.767	≥95	GCA_001411805.1	2	0	1	9	58	7	42	1.62208	0	1.12479	6.47423	71.9409
OTU1234	0	0	0	0	0	1	0	3	0	2	2	5	0	0	0	0	0	0	99.752	≥95	GCA_913698045.1	0	0	0	2	7	2	6	0	0	0	0	0.285236
OTU1235	3	9	2	0	0	0	0	0	0	0	0	0	0	0	0	0	0	0	99.534	≥95	GCA_001411805.1	2	0	1	9	58	7	42	1.62208	0	1.12479	6.47423	71.9409
OTU1236	4	11	1	0	0	0	0	0	0	0	0	0	1	0	0	0	0	0	99.767	≥95	GCA_001411805.1	2	0	1	9	58	7	42	1.62208	0	1.12479	6.47423	71.9409
OTU1238	0	1	0	0	0	0	0	0	0	3	4	3	0	0	0	0	0	0	99.01	≥95	GCA_900100665.1	1	0	1	9	46	7	34	0	0	0	0.424566	1.77381
OTU1239	5	2	6	0	0	0	0	0	1	0	0	0	0	0	1	0	0	0	99.767	≥95	GCA_001411805.1	2	0	1	9	58	7	42	1.62208	0	1.12479	6.47423	71.9409
OTU1240	0	1	0	0	0	0	1	5	3	1	1	2	0	0	0	0	0	0	95.991	≥95	GCA_000829465.1	0	0	1	12	38	5	22	0	0	0	1.53471	14.7471
OTU1243	0	0	0	0	0	0	0	0	0	11	6	0	0	0	0	0	0	0	97.902	≥95	GCA_009932335.1	0	0	3	4	41	2	29	0	0	0.580709	2.33085	39.7164
OTU1246	4	3	3	0	0	0	0	0	0	0	0	0	0	0	1	0	0	0	99.767	≥95	GCA_001411805.1	2	0	1	9	58	7	42	1.62208	0	1.12479	6.47423	71.9409
OTU1248	0	0	3	0	0	0	0	3	0	0	2	1	0	0	0	0	0	0	98.368	≥95	GCA_018137965.1	2	1	1	23	122	14	69	0	0	0	0	1.54905
OTU1250	0	0	0	0	0	0	0	0	13	0	0	0	0	0	0	0	0	0	99.767	≥95	GCA_900604315.1	1	0	1	12	50	6	29	0.335394	0	0	3.35206	64.573
OTU1251	7	1	1	0	1	0	0	0	0	0	0	0	0	0	0	0	0	0	99.301	≥95	GCA_001411805.1	2	0	1	9	58	7	42	1.62208	0	1.12479	6.47423	71.9409
OTU1253	0	0	0	0	0	0	0	0	0	3	1	6	0	0	0	0	0	0	97.669	≥95	GCA_015137655.1	4	0	1	16	76	10	48	0.101926	0	0.563932	3.97153	104.333
OTU1254	3	3	4	0	0	0	0	0	0	0	0	0	0	2	0	0	0	0	99.767	≥95	GCA_001411805.1	2	0	1	9	58	7	42	1.62208	0	1.12479	6.47423	71.9409
OTU1255	1	0	0	0	0	0	0	0	0	2	4	6	0	0	0	0	0	0	100	≥95	GCA_900168005.1	0	0	2	5	37	5	29	0	0	0.680059	1.15817	7.69484
OTU1257	0	0	0	4	2	2	0	0	0	0	0	0	0	2	1	0	0	0	99.767	≥95	GCA_014171495.1	2	0	1	12	69	6	37	0.58135	0	0	1.33903	19.2444
OTU1259	1	0	0	0	0	0	4	2	3	0	2	2	0	0	0	0	0	0	97.772	≥95	GCA_014640615.1	0	0	1	10	56	5	29	0	0	0	0.106904	8.3367
OTU1261	4	4	2	0	0	2	0	0	0	0	0	0	0	0	0	0	0	0	99.767	≥95	GCA_001411805.1	2	0	1	9	58	7	42	1.62208	0	1.12479	6.47423	71.9409
OTU1262	1	0	0	5	4	2	0	0	0	0	0	0	2	1	1	0	0	0	97.08	≥95	GCA_003627055.1	4	5	0	15	66	11	37	0.468684	0.985742	0	9.45498	9.55435
OTU1263	0	1	0	0	0	0	1	1	2	4	1	3	0	0	0	0	0	0	96.535	≥95	GCA_000447205.1	0	1	3	29	75	15	46	0	0	1.17653	4.04676	9.99768
OTU1267	0	0	0	0	0	0	0	0	0	0	1	0	1	3	8	0	0	0	96.782	≥95	GCA_900116175.1	2	0	1	11	37	5	24	0	0	0	0.651662	50.11
OTU1268	0	0	0	3	2	1	0	0	0	0	0	0	1	2	0	0	0	0	99.767	≥95	GCA_014171495.1	2	0	1	12	69	6	37	0.58135	0	0	1.33903	19.2444
OTU1269	4	4	1	1	1	0	1	0	0	0	0	0	1	0	0	0	0	0	99.767	≥95	GCA_001411805.1	2	0	1	9	58	7	42	1.62208	0	1.12479	6.47423	71.9409
OTU1270	1	2	0	0	1	0	0	0	0	0	0	0	0	2	4	0	0	0	95.309	≥95	GCA_025264665.1	2	0	2	15	108	9	58	0	0	0	0.257641	1.76847
OTU1271	0	0	0	2	0	0	0	0	0	0	0	0	3	5	1	0	0	0	97.03	≥95	GCA_007954425.1	0	0	1	6	29	3	22	0	0	0.395257	0.74194	2.56521
OTU1272	2	7	1	2	0	0	0	0	0	0	0	0	0	0	0	0	0	0	99.767	≥95	GCA_001411805.1	2	0	1	9	58	7	42	1.62208	0	1.12479	6.47423	71.9409
OTU1274	5	3	2	1	0	0	0	0	0	0	0	0	0	1	0	0	0	0	99.068	≥95	GCA_001411805.1	2	0	1	9	58	7	42	1.62208	0	1.12479	6.47423	71.9409
OTU1275	4	0	0	0	0	0	0	1	0	4	2	2	0	0	0	0	0	0	99.299	≥95	GCA_002234615.1	1	5	0	64	237	26	93	0	0.607524	0	0.725482	62.4956
OTU1276	0	0	0	0	0	0	0	1	6	0	0	0	0	0	0	0	0	0	98.601	≥95	GCA_900604315.1	1	0	1	12	50	6	29	0.335394	0	0	3.35206	64.573
OTU1278	0	0	0	2	1	3	1	0	0	1	0	2	0	0	3	0	0	0	98.515	≥95	GCA_001686985.1	1	0	3	6	60	4	28	0	0	0.218943	0.949657	6.2304
OTU1280	2	8	1	1	0	0	0	0	0	0	0	0	0	0	0	0	0	0	99.767	≥95	GCA_001411805.1	2	0	1	9	58	7	42	1.62208	0	1.12479	6.47423	71.9409
OTU1281	4	3	4	0	0	0	1	0	0	0	0	0	0	2	0	0	0	0	99.767	≥95	GCA_001411805.1	2	0	1	9	58	7	42	1.62208	0	1.12479	6.47423	71.9409
OTU1282	0	0	0	0	0	0	0	0	0	4	5	4	0	0	0	0	0	0	95.991	≥95	GCA_002557795.1	2	0	0	21	103	11	49	0.188062	0	0	1.49322	18.17
OTU1284	0	1	1	5	1	1	0	0	0	0	0	0	1	1	0	0	0	0	98.135	≥95	GCA_014171495.1	2	0	1	12	69	6	37	0.58135	0	0	1.33903	19.2444
OTU1285	0	0	2	2	0	2	1	0	2	2	1	0	0	0	0	0	0	0	97.03	≥95	GCA_008932225.1	0	0	4	6	29	4	20	0	0	0	1.57412	0.881411
OTU1286	6	3	1	1	0	0	0	0	0	0	0	0	0	0	1	0	0	0	98.601	≥95	GCA_001411805.1	2	0	1	9	58	7	42	1.62208	0	1.12479	6.47423	71.9409
OTU1287	0	0	2	5	1	1	0	0	0	0	0	0	0	1	3	0	0	0	97.203	≥95	GCA_014171495.1	2	0	1	12	69	6	37	0.58135	0	0	1.33903	19.2444
OTU1288	6	2	3	0	0	0	0	0	0	0	0	0	0	0	1	0	0	0	99.767	≥95	GCA_001411805.1	2	0	1	9	58	7	42	1.62208	0	1.12479	6.47423	71.9409
OTU1290	1	1	0	0	0	1	3	1	2	0	0	0	0	0	0	0	0	0	97.418	≥95	GCA_003386205.1	0	4	1	45	182	18	66	0	0	0	7.96261	56.2635
OTU1291	1	0	1	0	0	1	0	0	0	2	2	1	0	2	0	0	0	0	97.436	≥95	GCA_009648975.1	2	0	1	22	80	9	48	0.137279	0	0.563932	3.00091	118.379
OTU1292	1	0	0	2	3	1	2	1	2	0	0	0	0	0	1	0	0	0	97.406	≥95	GCA_007971385.1	2	4	1	71	258	29	108	0.561997	2.42953	0.443439	19.285	65.7423
OTU1293	5	3	1	0	0	0	0	0	0	0	0	0	0	0	0	0	0	0	99.767	≥95	GCA_001411805.1	2	0	1	9	58	7	42	1.62208	0	1.12479	6.47423	71.9409
OTU1294	5	4	0	0	0	0	0	0	0	0	0	0	0	1	0	0	0	0	99.534	≥95	GCA_001411805.1	2	0	1	9	58	7	42	1.62208	0	1.12479	6.47423	71.9409
OTU1295	0	0	0	0	0	0	0	0	0	0	3	6	0	0	0	0	0	0	95.991	≥95	GCA_022512515.1	2	2	1	67	237	22	95	0.0597409	0	0	4.94985	6.43814
OTU1298	5	3	2	0	0	0	0	0	0	0	0	0	0	0	0	0	0	0	99.068	≥95	GCA_001411805.1	2	0	1	9	58	7	42	1.62208	0	1.12479	6.47423	71.9409
OTU1299	3	5	1	0	0	1	0	0	0	0	0	0	0	0	0	0	0	0	99.068	≥95	GCA_001411805.1	2	0	1	9	58	7	42	1.62208	0	1.12479	6.47423	71.9409
OTU1300	5	3	2	0	0	0	1	0	0	0	0	0	0	0	0	0	0	0	99.767	≥95	GCA_001411805.1	2	0	1	9	58	7	42	1.62208	0	1.12479	6.47423	71.9409
OTU1301	0	0	0	0	0	0	0	0	0	5	3	5	0	0	0	0	0	0	98.598	≥95	GCA_018604145.1	3	4	2	79	413	23	113	0	0.415974	0	37.9164	12.8243
OTU1302	4	1	5	0	0	0	0	0	0	0	0	0	0	0	0	0	0	0	97.277	≥95	GCA_009600605.1	1	0	1	5	37	4	28	0	0	0	0.737727	43.1821
OTU1307	2	1	2	2	0	0	0	0	0	0	0	0	0	0	0	0	0	0	98.14	≥95	GCA_001411805.1	2	0	1	9	58	7	42	1.62208	0	1.12479	6.47423	71.9409
OTU1310	7	1	4	0	1	0	0	0	0	0	0	0	0	0	0	0	0	0	97.424	≥95	GCA_001411805.1	2	0	1	9	58	7	42	1.62208	0	1.12479	6.47423	71.9409
OTU1311	0	1	0	0	0	0	4	1	2	0	1	1	0	0	0	0	0	0	98.135	≥95	GCA_000224675.1	3	0	1	18	84	8	47	0.393381	0	0.563932	4.45995	146.215
OTU1312	0	0	0	0	0	0	0	0	0	5	5	5	0	0	0	0	0	0	96.97	≥95	GCA_009932335.1	0	0	3	4	41	2	29	0	0	0.580709	2.33085	39.7164
OTU1313	2	2	4	0	0	0	0	0	0	0	0	0	0	0	0	0	0	0	99.767	≥95	GCA_001411805.1	2	0	1	9	58	7	42	1.62208	0	1.12479	6.47423	71.9409
OTU1315	3	6	1	0	0	1	0	0	0	0	0	0	0	0	0	0	0	0	98.601	≥95	GCA_001411805.1	2	0	1	9	58	7	42	1.62208	0	1.12479	6.47423	71.9409
OTU1316	0	0	0	3	2	1	1	0	4	0	1	0	0	1	0	0	0	0	95.804	≥95	GCA_001641285.1	0	0	1	21	63	7	42	0	0	0	25.1251	155.194
OTU1317	0	0	0	1	0	1	0	0	0	0	0	0	3	2	3	0	0	0	95.297	≥95	GCA_900116175.1	2	0	1	11	37	5	24	0	0	0	0.651662	50.11
OTU1318	5	0	3	0	0	0	0	0	0	0	0	0	0	0	0	0	0	0	97.887	≥95	GCA_018333175.1	5	6	0	78	235	34	101	0.524926	4.75961	0	43.5114	86.5166
OTU1319	0	1	0	0	3	3	0	1	0	0	0	0	1	0	1	0	0	0	96.503	≥95	GCA_002209565.1	0	0	3	6	34	3	20	0	0	0.147477	0.846759	10.4224
OTU1320	1	0	3	0	0	0	0	0	1	4	1	1	0	0	0	0	0	0	98.337	≥95	GCA_014642075.1	5	1	2	20	179	17	70	0.221171	0	0.187356	2.92141	29.472
OTU1321	5	2	2	0	0	0	0	0	0	0	0	0	0	0	1	0	0	0	99.767	≥95	GCA_001411805.1	2	0	1	9	58	7	42	1.62208	0	1.12479	6.47423	71.9409
OTU1322	0	0	0	0	0	0	7	2	1	2	1	1	0	0	0	0	0	0	97.448	≥95	GCA_019844095.1	1	0	1	15	66	6	38	0.114609	0	0	2.62118	34.8548
OTU1326	0	1	3	1	1	0	1	1	3	0	0	0	0	1	0	0	0	0	95.991	≥95	GCA_007971385.1	2	4	1	71	258	29	108	0.561997	2.42953	0.443439	19.285	65.7423
OTU1328	0	0	0	1	2	2	1	0	2	0	0	0	0	0	0	0	0	0	99.267	≥95	GCA_009834025.1	0	0	0	3	24	2	16	0	0	0	0	1.44421
OTU1329	0	0	2	0	1	1	1	0	6	0	0	0	0	0	0	0	0	0	96.226	≥95	GCA_007971385.1	2	4	1	71	258	29	108	0.561997	2.42953	0.443439	19.285	65.7423
OTU1330	0	0	2	2	1	0	1	1	0	0	0	0	0	0	0	0	0	0	98.113	≥95	GCA_007971385.1	2	4	1	71	258	29	108	0.561997	2.42953	0.443439	19.285	65.7423
OTU1333	0	0	0	5	0	1	0	0	0	0	0	0	0	3	0	0	0	0	99.767	≥95	GCA_014171495.1	2	0	1	12	69	6	37	0.58135	0	0	1.33903	19.2444
OTU1335	2	4	1	1	0	1	0	0	0	0	0	0	0	2	0	0	0	0	97.436	≥95	GCA_009648975.1	2	0	1	22	80	9	48	0.137279	0	0.563932	3.00091	118.379
OTU1338	3	4	5	0	0	0	0	0	0	0	0	0	0	0	0	0	0	0	99.767	≥95	GCA_001411805.1	2	0	1	9	58	7	42	1.62208	0	1.12479	6.47423	71.9409
OTU1340	2	3	5	0	0	0	0	0	0	0	0	0	0	0	0	0	0	0	99.767	≥95	GCA_001411805.1	2	0	1	9	58	7	42	1.62208	0	1.12479	6.47423	71.9409
OTU1341	2	0	1	0	0	0	0	0	2	0	0	3	0	0	0	0	0	0	96.287	≥95	GCA_008000755.1	1	0	0	13	60	9	36	0	0	0	2.71165	11.5359
OTU1342	0	0	0	0	1	0	0	0	0	0	0	0	0	4	4	0	0	0	96.27	≥95	GCA_000685035.1	2	0	1	9	61	7	36	0.58135	0	0	1.07634	10.9698
OTU1343	3	3	0	0	1	0	0	0	0	0	0	0	0	0	0	0	0	0	99.767	≥95	GCA_001411805.1	2	0	1	9	58	7	42	1.62208	0	1.12479	6.47423	71.9409
OTU1345	1	0	0	0	0	0	3	1	5	0	2	1	0	0	0	0	0	0	97.436	≥95	GCA_000224675.1	3	0	1	18	84	8	47	0.393381	0	0.563932	4.45995	146.215
OTU1349	2	3	5	0	0	0	0	0	0	0	0	0	0	0	0	0	0	0	99.505	≥95	GCA_011762195.1	0	1	1	30	86	14	49	0	0.610006	0	15.3978	8.88923
OTU1350	5	4	1	0	0	0	0	0	0	0	0	0	0	0	0	0	0	0	99.534	≥95	GCA_001411805.1	2	0	1	9	58	7	42	1.62208	0	1.12479	6.47423	71.9409
OTU1351	2	6	1	0	1	0	0	0	0	0	0	0	0	0	0	0	0	0	99.767	≥95	GCA_001411805.1	2	0	1	9	58	7	42	1.62208	0	1.12479	6.47423	71.9409
OTU1353	1	0	1	0	2	0	1	0	4	0	0	0	1	0	0	0	0	0	96.279	≥95	GCA_001641285.1	0	0	1	21	63	7	42	0	0	0	25.1251	155.194
OTU1354	3	3	0	0	0	0	0	0	0	0	0	0	0	0	0	0	0	0	98.368	≥95	GCA_001411805.1	2	0	1	9	58	7	42	1.62208	0	1.12479	6.47423	71.9409
OTU1356	0	1	0	0	0	0	1	3	6	0	0	0	0	1	0	0	0	0	95.567	≥95	GCA_004138445.1	0	0	0	0	5	0	5	NA	NA	NA	NA	NA
OTU1361	6	1	1	0	0	0	0	0	0	0	0	0	0	1	0	0	0	0	99.068	≥95	GCA_001411805.1	2	0	1	9	58	7	42	1.62208	0	1.12479	6.47423	71.9409
OTU1362	0	0	0	1	1	0	0	0	0	0	0	0	2	0	5	0	0	0	96.737	≥95	GCA_000685035.1	2	0	1	9	61	7	36	0.58135	0	0	1.07634	10.9698
OTU1363	0	0	1	0	0	2	0	0	0	2	3	1	0	1	0	0	0	0	98.515	≥95	GCA_002075885.1	0	0	5	4	48	3	23	0	0	0	0	13.4539
OTU1365	1	5	1	0	0	0	1	0	0	0	0	0	0	0	0	0	0	0	99.068	≥95	GCA_001411805.1	2	0	1	9	58	7	42	1.62208	0	1.12479	6.47423	71.9409
OTU1366	0	0	0	0	1	4	0	0	0	0	0	0	4	0	2	0	0	0	96.984	≥95	GCA_012927125.1	2	1	0	16	80	11	46	0	0	0	1.1458	27.1015
OTU1369	0	0	0	0	0	0	0	0	0	0	0	0	4	1	4	0	0	0	95.792	≥95	GCA_005844085.1	0	0	1	10	47	4	31	0	0	0	1.06323	4.842
OTU1370	0	0	0	0	1	2	0	0	0	0	0	0	2	1	4	0	0	0	97.669	≥95	GCA_000521505.1	0	0	1	5	32	3	16	0	0	0	0.116328	1.56458
OTU1376	0	1	0	0	0	0	0	0	2	0	0	0	0	6	1	0	0	0	98.368	≥95	GCA_000521505.1	0	0	1	5	32	3	16	0	0	0	0.116328	1.56458
OTU1377	4	1	0	0	0	0	0	0	1	1	1	1	0	0	0	0	0	0	97.43	≥95	GCA_002234615.1	1	5	0	64	237	26	93	0	0.607524	0	0.725482	62.4956
OTU1378	4	4	0	0	0	0	0	0	0	0	0	0	0	0	0	0	0	0	97.669	≥95	GCA_001411805.1	2	0	1	9	58	7	42	1.62208	0	1.12479	6.47423	71.9409
OTU1379	0	0	0	2	2	6	0	0	0	0	0	0	0	0	0	0	0	0	95.545	≥95	GCA_011762045.1	6	4	0	58	177	26	93	0	0.610006	0	3.43838	1.86056
OTU1383	4	1	3	0	1	0	0	0	0	0	0	0	0	1	0	0	0	0	99.767	≥95	GCA_001411805.1	2	0	1	9	58	7	42	1.62208	0	1.12479	6.47423	71.9409
OTU1384	0	0	0	2	1	0	0	0	0	2	2	0	2	1	1	0	0	0	98.829	≥95	GCA_018333175.1	5	6	0	78	235	34	101	0.524926	4.75961	0	43.5114	86.5166
OTU1385	1	0	0	0	0	0	1	0	0	0	3	1	0	0	0	0	0	0	95.545	≥95	GCA_000503895.1	0	0	0	6	21	2	14	0	0	0	0	11.2794
OTU1386	0	0	0	0	0	0	0	0	0	0	0	0	0	0	0	0	5	3	95.128	≥95	GCA_022674245.1	0	0	2	12	40	6	18	0	0	0	15.3465	98.9586
OTU1387	1	4	1	0	0	1	0	0	0	0	0	0	0	0	2	0	0	0	99.767	≥95	GCA_001411805.1	2	0	1	9	58	7	42	1.62208	0	1.12479	6.47423	71.9409
OTU1390	0	0	3	2	1	0	0	0	0	0	0	0	2	0	0	0	0	0	97.669	≥95	GCA_902859945.1	1	0	1	11	62	6	31	0	0	0	0.310706	25.5144
OTU1391	2	2	4	0	0	0	0	1	1	1	0	0	0	0	0	0	0	0	99.505	≥95	GCA_014196455.1	1	1	2	10	61	8	33	0	0	0	0.151901	4.97519
OTU1392	0	1	0	1	0	0	0	1	0	0	0	2	0	0	2	0	0	0	98.519	≥95	GCA_004801285.1	0	0	1	4	37	4	22	0	0	0	0	15.0042
OTU1393	1	3	0	0	0	1	3	0	1	0	0	0	0	0	0	0	0	0	95.991	≥95	GCA_007971385.1	2	4	1	71	258	29	108	0.561997	2.42953	0.443439	19.285	65.7423
OTU1394	2	6	0	0	0	0	0	0	0	0	0	0	0	0	0	0	0	0	98.834	≥95	GCA_001411805.1	2	0	1	9	58	7	42	1.62208	0	1.12479	6.47423	71.9409
OTU1396	5	3	2	0	1	0	0	0	0	0	0	0	0	0	0	0	0	0	98.834	≥95	GCA_001411805.1	2	0	1	9	58	7	42	1.62208	0	1.12479	6.47423	71.9409
OTU1397	0	0	0	0	0	0	3	3	2	2	0	0	0	0	0	0	0	0	96.737	≥95	GCA_003545825.1	0	0	1	8	33	4	25	0	0	0.147477	0.614299	11.5753
OTU1401	0	0	0	2	1	4	0	0	0	0	0	0	0	0	0	0	0	0	99.01	≥95	GCA_017815515.1	1	1	0	5	35	5	25	0	0	0	0.174273	4.25782
OTU1404	2	0	1	2	0	0	0	1	2	0	0	0	1	0	0	0	0	0	97.406	≥95	GCA_007971385.1	2	4	1	71	258	29	108	0.561997	2.42953	0.443439	19.285	65.7423
OTU1405	3	3	5	0	0	0	0	0	0	0	0	0	0	0	0	0	0	0	99.301	≥95	GCA_001411805.1	2	0	1	9	58	7	42	1.62208	0	1.12479	6.47423	71.9409
OTU1406	2	1	1	0	0	0	0	0	1	3	1	0	0	0	0	0	0	0	97.772	≥95	GCA_008039615.1	1	1	1	10	56	8	30	0	0	0	0.118114	7.99928
OTU1408	3	2	1	0	0	0	0	0	0	0	0	0	1	0	0	0	0	0	99.767	≥95	GCA_001411805.1	2	0	1	9	58	7	42	1.62208	0	1.12479	6.47423	71.9409
OTU1409	0	0	0	0	0	0	0	0	0	0	0	0	5	0	4	0	0	0	98.515	≥95	GCA_014196055.1	1	0	3	6	43	5	28	0	0	0.441211	0.0723726	2.70968
OTU1410	3	3	1	3	0	0	1	0	0	0	0	0	0	0	0	0	0	0	99.767	≥95	GCA_001411805.1	2	0	1	9	58	7	42	1.62208	0	1.12479	6.47423	71.9409
OTU1413	0	0	0	4	2	1	0	0	0	0	0	0	1	0	1	0	0	0	96.04	≥95	GCA_000371765.1	0	1	2	24	86	11	57	0	0	0.901251	3.17461	12.0865
OTU1414	0	0	0	1	1	2	0	0	0	0	0	0	1	0	0	0	0	0	98.02	≥95	GCA_001889105.1	1	0	1	12	74	8	43	0	0	0.347041	1.31061	21.9061
OTU1415	2	3	0	0	0	0	0	0	0	0	0	0	0	0	0	0	0	0	99.534	≥95	GCA_001411805.1	2	0	1	9	58	7	42	1.62208	0	1.12479	6.47423	71.9409
OTU1416	2	0	4	0	0	0	0	0	0	0	0	0	0	0	0	0	0	0	99.767	≥95	GCA_001411805.1	2	0	1	9	58	7	42	1.62208	0	1.12479	6.47423	71.9409
OTU1417	0	0	1	0	0	0	1	2	2	0	0	0	0	0	1	0	0	0	95.297	≥95	GCA_001890385.1	0	0	2	2	27	2	17	0	0	0	0.251832	3.91445
OTU1418	5	1	3	0	0	0	0	0	0	0	0	0	0	0	0	0	0	0	99.068	≥95	GCA_001411805.1	2	0	1	9	58	7	42	1.62208	0	1.12479	6.47423	71.9409
OTU1419	0	0	0	0	0	0	0	0	0	0	0	0	0	1	0	0	3	6	96.977	≥95	GCA_004366795.1	1	1	0	17	52	11	34	16.7186	0	0	30.2071	104.268
OTU1421	0	5	2	0	0	1	0	0	0	0	0	0	0	0	0	0	0	0	99.767	≥95	GCA_001411805.1	2	0	1	9	58	7	42	1.62208	0	1.12479	6.47423	71.9409
OTU1422	0	0	0	0	0	0	0	0	0	0	0	0	5	0	4	0	0	0	97.789	≥95	GCA_022655355.1	4	0	0	16	71	12	46	0.467333	0	0	1.22779	15.7304
OTU1424	0	0	0	2	0	1	0	0	0	0	0	0	0	1	3	0	0	0	95.05	≥95	GCA_000371765.1	0	1	2	24	86	11	57	0	0	0.901251	3.17461	12.0865
OTU1425	3	2	1	1	0	0	0	0	0	0	0	0	0	0	0	0	0	0	99.767	≥95	GCA_001411805.1	2	0	1	9	58	7	42	1.62208	0	1.12479	6.47423	71.9409
OTU1426	1	4	0	0	0	0	2	0	1	0	0	0	0	0	0	0	0	0	97.277	≥95	GCA_014196425.1	0	0	1	8	38	4	27	0	0	0	0	41.1262
OTU1428	0	0	0	1	0	0	2	3	1	0	0	0	0	0	0	0	0	0	98.605	≥95	GCA_022647505.1	1	0	2	8	40	5	28	0	0	0	1.91757	55.5711
OTU1429	0	0	0	0	1	0	3	0	0	0	1	0	1	0	1	0	0	0	95.884	≥95	GCA_009834165.1	0	0	0	15	46	10	35	0	0	0	0.964528	4.93611
OTU1430	0	0	2	0	0	0	0	0	0	5	0	1	0	0	0	0	0	0	96.927	≥95	GCA_000020565.1	0	0	0	1	4	1	4	0	0	0	0.0734717	0.118509
OTU1431	0	0	0	0	1	4	0	0	0	0	0	0	1	2	2	0	0	0	96.97	≥95	GCA_000685035.1	2	0	1	9	61	7	36	0.58135	0	0	1.07634	10.9698
OTU1432	2	4	1	1	0	0	0	0	0	0	0	0	0	0	0	0	0	0	98.834	≥95	GCA_902830815.1	1	0	2	13	73	5	40	0	0	0	3.5361	46.278
OTU1433	4	1	1	0	0	0	0	0	1	0	0	0	0	0	0	0	0	0	99.767	≥95	GCA_001411805.1	2	0	1	9	58	7	42	1.62208	0	1.12479	6.47423	71.9409
OTU1436	0	0	0	0	1	0	0	0	0	0	0	0	1	2	3	0	0	0	97.277	≥95	GCA_020621385.1	1	0	1	10	67	7	34	0	0	0	0.70741	27.6264
OTU1438	6	0	2	0	0	0	0	0	0	0	0	0	0	0	0	0	0	0	98.834	≥95	GCA_001411805.1	2	0	1	9	58	7	42	1.62208	0	1.12479	6.47423	71.9409
OTU1440	5	4	1	0	0	0	0	0	0	0	0	0	0	0	0	0	0	0	99.534	≥95	GCA_001411805.1	2	0	1	9	58	7	42	1.62208	0	1.12479	6.47423	71.9409
OTU1442	0	0	0	2	3	1	0	0	0	0	0	0	0	1	3	0	0	0	95.545	≥95	GCA_020621385.1	1	0	1	10	67	7	34	0	0	0	0.70741	27.6264
OTU1443	0	2	0	1	3	1	0	0	0	0	0	0	1	0	0	0	0	0	99.767	≥95	GCA_014171495.1	2	0	1	12	69	6	37	0.58135	0	0	1.33903	19.2444
OTU1444	2	3	1	0	0	0	0	0	0	0	0	0	0	0	0	0	0	0	99.301	≥95	GCA_001411805.1	2	0	1	9	58	7	42	1.62208	0	1.12479	6.47423	71.9409
OTU1445	4	1	1	1	0	0	0	0	1	0	0	0	0	0	0	0	0	0	98.368	≥95	GCA_001411805.1	2	0	1	9	58	7	42	1.62208	0	1.12479	6.47423	71.9409
OTU1446	1	1	1	0	0	2	0	0	4	0	0	0	0	0	0	0	0	0	99.01	≥95	GCA_000764535.1	1	3	1	41	114	22	70	0	0.610006	0.901251	5.93943	12.0291
OTU1449	3	2	1	0	1	0	0	0	0	0	0	0	0	0	0	0	0	0	98.601	≥95	GCA_001411805.1	2	0	1	9	58	7	42	1.62208	0	1.12479	6.47423	71.9409
OTU1450	1	0	0	1	1	0	0	0	0	0	0	0	2	3	0	0	0	0	97.669	≥95	GCA_014171495.1	2	0	1	12	69	6	37	0.58135	0	0	1.33903	19.2444
OTU1452	2	7	0	0	0	0	0	0	0	0	0	0	0	0	0	0	0	0	99.301	≥95	GCA_001411805.1	2	0	1	9	58	7	42	1.62208	0	1.12479	6.47423	71.9409
OTU1453	0	2	0	1	1	0	0	0	0	0	0	0	0	0	0	0	0	0	99.767	≥95	GCA_001411805.1	2	0	1	9	58	7	42	1.62208	0	1.12479	6.47423	71.9409
OTU1455	0	0	0	0	0	0	0	0	0	4	0	6	0	0	0	0	0	0	97.17	≥95	GCA_002934635.1	0	3	1	29	194	14	82	0	0	0.187356	3.06237	36.193
OTU1456	0	0	0	0	0	0	0	1	0	0	3	1	0	0	0	0	0	0	96.782	≥95	GCA_017813335.1	1	0	1	5	46	5	30	0	0	0	0	12.5463
OTU1457	0	0	1	3	0	3	0	0	0	0	0	0	2	0	1	0	0	0	99.767	≥95	GCA_014171495.1	2	0	1	12	69	6	37	0.58135	0	0	1.33903	19.2444
OTU1458	0	5	3	0	0	0	1	0	0	0	0	0	0	0	0	0	0	0	98.834	≥95	GCA_001411805.1	2	0	1	9	58	7	42	1.62208	0	1.12479	6.47423	71.9409
OTU1459	0	0	0	0	0	0	4	3	4	0	0	0	0	0	0	0	0	0	98.834	≥95	GCA_900604315.1	1	0	1	12	50	6	29	0.335394	0	0	3.35206	64.573
OTU1460	0	0	0	5	2	0	0	0	0	0	0	0	3	0	0	0	0	0	99.767	≥95	GCA_014171495.1	2	0	1	12	69	6	37	0.58135	0	0	1.33903	19.2444
OTU1461	2	0	0	2	1	0	0	0	0	1	0	0	0	0	0	0	0	0	97.436	≥95	GCA_020079945.1	1	0	2	10	47	6	29	0.335394	0	0.15656	2.61714	64.3098
OTU1462	0	0	0	1	0	3	0	0	0	0	0	0	2	0	1	0	0	0	95.571	≥95	GCA_001544555.2	2	0	0	16	88	8	40	0	0	0	0.174273	5.78275
OTU1464	2	4	1	0	0	1	0	0	0	0	0	0	0	0	0	0	0	0	98.368	≥95	GCA_001411805.1	2	0	1	9	58	7	42	1.62208	0	1.12479	6.47423	71.9409
OTU1465	0	0	0	2	1	1	0	0	0	0	0	0	1	0	4	0	0	0	97.902	≥95	GCA_000685035.1	2	0	1	9	61	7	36	0.58135	0	0	1.07634	10.9698
OTU1466	0	2	5	0	0	0	0	1	0	0	0	0	0	0	0	0	0	0	96.27	≥95	GCA_000019965.1	8	9	2	67	217	35	108	0	0	0	0.677716	2.40411
OTU1467	3	6	2	0	0	0	0	0	0	0	0	0	0	0	0	0	0	0	99.767	≥95	GCA_001411805.1	2	0	1	9	58	7	42	1.62208	0	1.12479	6.47423	71.9409
OTU1471	0	0	0	2	2	2	0	0	0	0	0	0	1	2	0	0	0	0	99.301	≥95	GCA_014171495.1	2	0	1	12	69	6	37	0.58135	0	0	1.33903	19.2444
OTU1472	6	4	1	0	0	0	0	0	0	0	0	0	0	0	0	0	0	0	99.767	≥95	GCA_001411805.1	2	0	1	9	58	7	42	1.62208	0	1.12479	6.47423	71.9409
OTU1473	0	0	0	0	0	0	1	4	4	0	0	0	0	0	0	0	0	0	98.834	≥95	GCA_900604315.1	1	0	1	12	50	6	29	0.335394	0	0	3.35206	64.573
OTU1474	0	0	0	0	0	0	0	0	0	0	5	2	0	0	0	0	0	0	98.601	≥95	GCA_003104955.1	5	5	0	47	149	27	80	0	0	0	2.76646	2.52792
OTU1477	0	0	1	0	0	2	0	0	0	0	0	0	2	3	0	0	0	0	98.601	≥95	GCA_014171495.1	2	0	1	12	69	6	37	0.58135	0	0	1.33903	19.2444
OTU1479	0	0	0	0	3	2	0	1	2	0	0	0	0	0	0	0	0	0	98.113	≥95	GCA_007971385.1	2	4	1	71	258	29	108	0.561997	2.42953	0.443439	19.285	65.7423
OTU1480	2	0	1	0	0	0	0	0	0	0	0	0	0	0	1	0	0	0	99.068	≥95	GCA_001411805.1	2	0	1	9	58	7	42	1.62208	0	1.12479	6.47423	71.9409
OTU1483	1	1	3	0	0	0	0	2	2	0	0	0	0	0	0	0	0	0	95.991	≥95	GCA_007971385.1	2	4	1	71	258	29	108	0.561997	2.42953	0.443439	19.285	65.7423
OTU1485	2	1	4	0	0	0	0	0	0	0	0	0	0	0	0	0	0	0	99.767	≥95	GCA_001411805.1	2	0	1	9	58	7	42	1.62208	0	1.12479	6.47423	71.9409
OTU1486	0	0	0	5	1	1	0	0	0	0	0	0	2	0	0	0	0	0	98.368	≥95	GCA_014171495.1	2	0	1	12	69	6	37	0.58135	0	0	1.33903	19.2444
OTU1488	2	1	0	1	0	0	0	0	1	0	0	0	0	1	0	0	0	0	98.135	≥95	GCA_001641285.1	0	0	1	21	63	7	42	0	0	0	25.1251	155.194
OTU1490	2	0	0	0	2	0	1	0	0	1	1	0	0	0	0	0	0	0	96.737	≥95	GCA_902459705.1	1	0	1	4	36	4	20	0	0	0.663144	0.083973	4.36437
OTU1491	2	1	1	0	0	2	0	0	0	0	0	0	0	0	0	0	0	0	98.601	≥95	GCA_001411805.1	2	0	1	9	58	7	42	1.62208	0	1.12479	6.47423	71.9409
OTU1492	0	1	0	0	0	0	1	1	2	1	0	1	0	0	0	0	0	0	97.203	≥95	GCA_001748265.1	0	0	2	4	47	3	29	0	0	0.0944217	1.24142	35.0552
OTU1493	4	2	1	0	0	0	0	0	0	0	0	0	0	0	0	0	0	0	98.135	≥95	GCA_001411805.1	2	0	1	9	58	7	42	1.62208	0	1.12479	6.47423	71.9409
OTU1494	0	0	0	0	0	0	0	0	0	3	2	1	0	0	0	0	0	0	97.669	≥95	GCA_009932335.1	0	0	3	4	41	2	29	0	0	0.580709	2.33085	39.7164
OTU1495	0	0	0	0	0	0	2	4	2	0	0	0	0	0	0	0	0	0	96.963	≥95	GCA_023714665.1	0	0	1	21	69	8	38	0	0	0	0.102579	3.95427
OTU1497	0	0	0	0	0	0	2	3	2	0	0	0	0	0	0	0	0	0	95.116	≥95	GCA_001267535.1	2	0	1	17	72	7	40	0.220785	0	0	3.00156	59.4989
OTU1498	0	0	0	0	0	0	0	0	0	0	0	0	1	3	4	0	0	0	97.669	≥95	GCA_900104845.1	1	1	1	7	46	4	32	0	0	0.173167	2.68699	20.3106
OTU1499	0	0	5	3	1	0	0	0	0	0	0	0	0	0	0	0	0	0	98.601	≥95	GCA_019428685.1	1	0	3	12	80	6	45	0	0	0	2.05837	23.889
OTU1501	0	0	1	1	0	1	0	0	1	0	0	0	0	1	1	0	0	0	97.525	≥95	GCA_001889105.1	1	0	1	12	74	8	43	0	0	0.347041	1.31061	21.9061
OTU1502	0	0	1	0	0	0	0	0	0	0	0	0	2	3	1	0	0	0	98.025	≥95	GCA_020829495.1	2	1	2	13	65	11	43	0	0	0	0	0.114563
OTU1503	0	0	1	1	0	0	0	2	0	0	0	0	0	3	0	0	0	0	95.545	≥95	GCA_900177405.1	0	0	1	6	18	4	14	0	0	0.156409	0.809277	0.530613
OTU1504	1	1	3	0	0	0	0	0	0	0	0	0	0	0	0	0	0	0	97.902	≥95	GCA_001411805.1	2	0	1	9	58	7	42	1.62208	0	1.12479	6.47423	71.9409
OTU1508	1	0	0	0	0	0	1	0	0	0	0	0	3	0	1	0	0	0	95.755	≥95	GCA_007971385.1	2	4	1	71	258	29	108	0.561997	2.42953	0.443439	19.285	65.7423
OTU1509	0	1	1	1	1	0	0	0	0	0	0	1	0	0	1	0	0	0	98.515	≥95	GCA_004801285.1	0	0	1	4	37	4	22	0	0	0	0	15.0042
OTU1510	1	1	2	0	0	0	1	0	0	0	0	0	0	0	0	0	0	0	98.135	≥95	GCA_001411805.1	2	0	1	9	58	7	42	1.62208	0	1.12479	6.47423	71.9409
OTU1511	0	1	0	0	0	0	0	0	0	0	0	0	2	3	1	0	0	0	98.832	≥95	GCA_001642805.2	2	0	1	15	63	8	36	0	0	0	1.15641	10.2133
OTU1513	0	0	0	0	0	2	0	0	0	0	0	0	0	3	3	0	0	0	95.545	≥95	GCA_020621385.1	1	0	1	10	67	7	34	0	0	0	0.70741	27.6264
OTU1514	2	3	1	0	0	0	0	0	0	0	0	0	0	0	0	0	0	0	98.368	≥95	GCA_001411805.1	2	0	1	9	58	7	42	1.62208	0	1.12479	6.47423	71.9409
OTU1515	3	1	1	1	0	1	0	0	0	0	0	0	1	0	0	0	0	0	98.372	≥95	GCA_001411805.1	2	0	1	9	58	7	42	1.62208	0	1.12479	6.47423	71.9409
OTU1516	0	0	0	6	0	2	0	0	0	0	0	0	0	0	0	0	0	0	95.884	≥95	GCA_000421825.1	1	0	2	26	83	10	41	0.234342	0	0	3.0072	9.63853
OTU1518	1	1	3	0	0	0	0	0	0	0	0	0	0	0	0	0	0	0	99.767	≥95	GCA_001411805.1	2	0	1	9	58	7	42	1.62208	0	1.12479	6.47423	71.9409
OTU1519	0	1	0	0	2	1	0	0	0	0	0	0	0	3	0	0	0	0	97.436	≥95	GCA_014171495.1	2	0	1	12	69	6	37	0.58135	0	0	1.33903	19.2444
OTU1521	0	2	2	0	0	1	0	0	0	0	0	0	0	0	0	0	0	0	97.669	≥95	GCA_001411805.1	2	0	1	9	58	7	42	1.62208	0	1.12479	6.47423	71.9409
OTU1522	3	1	2	0	0	0	0	0	0	0	0	0	0	0	0	0	0	0	99.301	≥95	GCA_001411805.1	2	0	1	9	58	7	42	1.62208	0	1.12479	6.47423	71.9409
OTU1525	2	2	2	1	0	0	0	1	0	0	0	0	0	1	0	0	0	0	97.902	≥95	GCA_001411805.1	2	0	1	9	58	7	42	1.62208	0	1.12479	6.47423	71.9409
OTU1526	0	0	0	4	0	1	0	0	0	0	0	0	1	0	0	0	0	0	95.105	≥95	GCA_000334915.1	0	0	2	17	52	5	34	0	0	0	22.9158	163.574
OTU1528	0	0	0	0	0	0	0	0	1	2	1	3	0	0	0	0	0	0	97.17	≥95	GCA_900607235.1	2	1	1	61	252	25	105	0.162354	0.511214	0	7.0736	39.2332
OTU1529	0	0	0	0	3	3	0	0	0	0	0	0	0	0	0	0	0	0	96.535	≥95	GCA_004363235.1	0	0	0	2	22	2	13	0	0	0	0	40.2602
OTU1531	2	2	1	0	0	0	0	0	0	0	0	0	0	0	0	0	0	0	99.534	≥95	GCA_001411805.1	2	0	1	9	58	7	42	1.62208	0	1.12479	6.47423	71.9409
OTU1532	0	0	0	0	0	0	0	0	0	0	0	0	0	4	1	0	0	0	96.517	≥95	GCA_900177405.1	0	0	1	6	18	4	14	0	0	0.156409	0.809277	0.530613
OTU1533	0	0	0	0	0	0	3	2	0	1	0	1	0	0	0	0	0	0	95.305	≥95	GCA_002240225.1	2	3	0	47	145	18	62	0	1.66499	0	31.1435	10.0746
OTU1534	0	0	0	0	0	0	3	0	1	0	0	0	0	0	0	0	0	0	99.301	≥95	GCA_000224675.1	3	0	1	18	84	8	47	0.393381	0	0.563932	4.45995	146.215
OTU1535	0	0	0	0	0	0	0	0	0	0	0	0	0	3	3	0	0	0	95.11	≥95	GCA_003387575.1	0	1	1	23	84	13	51	0	0	0	1.41106	4.65965
OTU1537	0	1	3	0	0	0	0	0	0	1	0	0	0	1	1	0	0	0	99.764	≥95	GCA_002899895.2	1	0	1	15	51	7	34	0	0	0	1.59788	4.45119
OTU1538	1	3	4	0	0	0	0	0	0	0	0	0	0	0	0	0	0	0	96.934	≥95	GCA_007992695.1	5	2	1	36	189	19	86	0	0.34204	0	2.77099	19.6132
OTU1539	2	0	0	0	0	2	1	0	0	0	0	0	1	1	0	0	0	0	97.772	≥95	GCA_001889105.1	1	0	1	12	74	8	43	0	0	0.347041	1.31061	21.9061
OTU1540	0	0	0	3	1	1	0	0	0	0	0	0	0	0	0	0	0	0	97.317	≥95	GCA_022524485.1	1	0	1	19	123	11	49	0	0	0	0	1.83719
OTU1541	2	1	2	0	0	0	0	0	0	0	0	0	0	0	0	0	0	0	96.782	≥95	GCA_000021745.1	0	0	2	5	35	3	24	0	0	0	0	1.90222
OTU1543	0	0	0	0	0	0	1	0	0	2	1	0	0	0	0	0	0	0	95.755	≥95	GCA_900607235.1	2	1	1	61	252	25	105	0.162354	0.511214	0	7.0736	39.2332
OTU1546	2	0	2	1	0	0	0	0	0	0	0	0	0	0	0	0	0	0	99.534	≥95	GCA_001411805.1	2	0	1	9	58	7	42	1.62208	0	1.12479	6.47423	71.9409
OTU1548	0	0	0	5	0	2	0	0	0	0	0	0	0	0	0	0	0	0	97.066	≥95	GCA_004217455.1	0	2	1	12	51	8	33	0	0	0	0.240672	2.17781
OTU1549	2	1	3	0	0	0	0	0	0	0	0	0	0	0	0	0	0	0	99.767	≥95	GCA_001411805.1	2	0	1	9	58	7	42	1.62208	0	1.12479	6.47423	71.9409
OTU1550	0	0	0	0	0	5	0	0	0	0	0	0	1	0	0	0	0	0	96.737	≥95	GCA_002209565.1	0	0	3	6	34	3	20	0	0	0.147477	0.846759	10.4224
OTU1554	0	0	0	0	0	0	5	1	1	0	0	0	0	0	0	0	0	0	97.669	≥95	GCA_000224675.1	3	0	1	18	84	8	47	0.393381	0	0.563932	4.45995	146.215
OTU1555	0	0	0	0	0	0	0	0	0	0	0	0	3	0	4	0	0	0	96.737	≥95	GCA_900104845.1	1	1	1	7	46	4	32	0	0	0.173167	2.68699	20.3106
OTU1556	0	3	1	0	0	1	0	0	0	0	0	0	0	0	0	0	0	0	98.601	≥95	GCA_001411805.1	2	0	1	9	58	7	42	1.62208	0	1.12479	6.47423	71.9409
OTU1558	0	1	1	0	1	1	0	0	0	0	0	0	0	1	0	0	0	0	99.767	≥95	GCA_014171495.1	2	0	1	12	69	6	37	0.58135	0	0	1.33903	19.2444
OTU1559	1	0	0	0	1	2	0	0	0	0	0	0	0	0	1	0	0	0	99.068	≥95	GCA_014171495.1	2	0	1	12	69	6	37	0.58135	0	0	1.33903	19.2444
OTU1560	0	0	0	3	0	3	0	0	0	0	0	0	1	0	0	0	0	0	96.088	≥95	GCA_000166135.1	0	0	0	32	96	8	38	0	0	0	0	1.37573
OTU1561	1	4	1	0	0	0	0	0	0	0	0	0	0	0	0	0	0	0	99.767	≥95	GCA_001411805.1	2	0	1	9	58	7	42	1.62208	0	1.12479	6.47423	71.9409
OTU1562	1	3	2	0	0	0	0	0	0	0	1	1	0	0	0	0	0	0	97.277	≥95	GCA_014595955.1	0	0	3	12	61	5	26	0	0	0	0.385015	14.1636
OTU1563	0	0	0	1	0	0	0	1	2	1	0	1	0	0	1	0	0	0	96.977	≥95	GCA_001748265.1	0	0	2	4	47	3	29	0	0	0.0944217	1.24142	35.0552
OTU1564	0	0	0	0	0	0	2	0	0	0	0	1	0	1	0	0	0	0	99.257	≥95	GCA_000007125.1	0	0	1	3	34	3	20	0	0	0	0.491919	15.7693
OTU1565	2	4	1	0	0	0	0	0	0	0	0	0	0	0	0	0	0	0	99.767	≥95	GCA_001411805.1	2	0	1	9	58	7	42	1.62208	0	1.12479	6.47423	71.9409
OTU1567	4	3	0	0	0	0	0	0	0	0	0	0	0	0	0	0	0	0	99.767	≥95	GCA_001411805.1	2	0	1	9	58	7	42	1.62208	0	1.12479	6.47423	71.9409
OTU1568	0	0	1	1	0	1	0	0	1	1	0	0	0	0	0	0	0	0	97.669	≥95	GCA_000521505.1	0	0	1	5	32	3	16	0	0	0	0.116328	1.56458
OTU1570	0	0	0	0	0	0	0	1	0	0	2	1	0	0	0	0	0	0	95.571	≥95	GCA_003003055.1	0	0	0	4	19	2	14	0	0	0	0	2.48222
OTU1571	4	1	0	0	0	0	0	0	0	0	0	0	0	0	0	0	0	0	99.767	≥95	GCA_001411805.1	2	0	1	9	58	7	42	1.62208	0	1.12479	6.47423	71.9409
OTU1572	0	1	0	1	2	2	0	0	0	0	0	0	0	1	0	0	0	0	99.767	≥95	GCA_014171495.1	2	0	1	12	69	6	37	0.58135	0	0	1.33903	19.2444
OTU1573	0	1	0	0	0	2	0	0	0	0	0	0	0	0	0	0	0	0	98.533	≥95	GCA_003065605.1	0	0	0	6	40	4	24	0	0	0	0	2.36407
OTU1575	1	1	0	0	0	0	0	0	0	0	0	0	1	0	0	0	0	0	99.767	≥95	GCA_001411805.1	2	0	1	9	58	7	42	1.62208	0	1.12479	6.47423	71.9409
OTU1577	3	1	1	0	0	0	0	0	0	0	0	0	0	0	0	0	0	0	98.601	≥95	GCA_001411805.1	2	0	1	9	58	7	42	1.62208	0	1.12479	6.47423	71.9409
OTU1578	0	0	1	0	0	2	0	0	0	0	0	0	0	0	0	0	0	0	96.737	≥95	GCA_000264295.1	0	0	1	13	41	6	30	0	0	0.219056	32.0863	165.642
OTU1579	3	0	1	0	0	0	0	0	0	0	0	0	1	0	0	0	0	0	99.301	≥95	GCA_001411805.1	2	0	1	9	58	7	42	1.62208	0	1.12479	6.47423	71.9409
OTU1580	0	2	2	0	0	0	0	0	0	0	0	0	1	1	0	0	0	0	97.203	≥95	GCA_001411805.1	2	0	1	9	58	7	42	1.62208	0	1.12479	6.47423	71.9409
OTU1581	2	2	0	0	0	0	0	0	0	0	0	0	0	0	0	0	0	0	99.767	≥95	GCA_001411805.1	2	0	1	9	58	7	42	1.62208	0	1.12479	6.47423	71.9409
OTU1583	0	1	1	0	0	4	0	0	0	0	0	0	0	0	0	0	0	0	96.049	≥95	GCA_016925655.1	1	0	0	9	36	7	27	0	0	0.560085	0.897803	1.32133
OTU1584	0	0	0	0	0	1	0	0	0	0	0	0	0	1	1	0	0	0	97.203	≥95	GCA_014171495.1	2	0	1	12	69	6	37	0.58135	0	0	1.33903	19.2444
OTU1585	0	0	0	0	0	1	0	1	0	2	0	0	0	0	0	0	0	0	97.525	≥95	GCA_008932285.1	0	0	1	6	37	4	22	0	0	0	1.33318	16.4123
OTU1586	0	0	2	1	2	0	0	0	0	0	0	0	0	0	0	0	0	0	98.254	≥95	GCA_001889105.1	1	0	1	12	74	8	43	0	0	0.347041	1.31061	21.9061
OTU1590	0	0	0	0	1	1	0	0	0	1	2	0	0	0	0	0	0	0	97.436	≥95	GCA_021172045.1	3	0	2	23	73	8	29	0	0	0	0	0.223031
OTU1592	0	0	0	0	1	0	0	0	0	0	0	0	3	0	1	0	0	0	97.669	≥95	GCA_014171495.1	2	0	1	12	69	6	37	0.58135	0	0	1.33903	19.2444
OTU1593	0	3	1	1	2	0	0	0	0	0	0	0	0	0	0	0	0	0	97.209	≥95	GCA_020342335.1	1	0	1	14	58	6	37	0.220785	0	0	2.681	55.3241
OTU1594	1	1	2	1	0	0	0	0	0	0	0	0	0	0	0	0	0	0	99.301	≥95	GCA_001411805.1	2	0	1	9	58	7	42	1.62208	0	1.12479	6.47423	71.9409
OTU1596	0	0	0	2	2	1	0	0	0	0	0	0	0	0	0	0	0	0	95.599	≥95	GCA_012931845.1	2	1	0	22	67	14	47	0	0	0	0.798888	1.17441
OTU1597	0	3	1	0	0	0	0	0	0	0	0	2	0	0	0	0	0	0	96.543	≥95	GCA_014203155.1	1	0	1	12	53	8	36	0.180653	0	0.335295	2.66171	27.8791
OTU1599	0	0	0	1	3	4	0	0	0	0	0	0	0	0	0	0	0	0	98.01	≥95	GCA_001889105.1	1	0	1	12	74	8	43	0	0	0.347041	1.31061	21.9061
OTU1601	0	0	0	0	0	0	0	0	0	0	0	0	1	0	1	0	0	0	96.594	≥95	GCA_003627055.1	4	5	0	15	66	11	37	0.468684	0.985742	0	9.45498	9.55435
OTU1602	2	2	1	0	0	0	0	0	0	0	0	0	0	0	0	0	0	0	99.057	≥95	GCA_900101395.1	1	2	1	59	246	20	90	0	0	0	2.53619	12.8664
OTU1604	0	1	2	0	0	0	0	0	0	0	0	0	0	0	0	0	0	0	98.135	≥95	GCA_022870505.1	1	0	1	10	63	6	40	0.58135	0	1.34373	6.47423	70.8232
OTU1608	0	0	0	0	0	0	0	0	0	3	0	1	0	0	0	0	0	0	95.305	≥95	GCA_003071065.1	2	3	1	74	260	26	103	0	0.688306	0	5.96259	23.5852
OTU1609	0	0	0	0	0	0	1	0	0	1	1	1	0	0	0	0	0	0	97.907	≥95	GCA_900445945.1	1	0	1	6	30	4	20	0	0	0	0.441188	7.2874
OTU1610	0	0	0	1	0	1	0	0	0	0	0	0	0	1	4	0	0	0	96.52	≥95	GCA_012927125.1	2	1	0	16	80	11	46	0	0	0	1.1458	27.1015
OTU1611	4	2	0	0	0	0	0	0	0	0	0	0	0	0	0	0	0	0	99.068	≥95	GCA_001411805.1	2	0	1	9	58	7	42	1.62208	0	1.12479	6.47423	71.9409
OTU1612	0	1	1	0	2	4	0	0	0	0	0	0	0	0	0	0	0	0	96.535	≥95	GCA_000371765.1	0	1	2	24	86	11	57	0	0	0.901251	3.17461	12.0865
OTU1614	0	0	0	0	0	1	0	0	0	1	0	0	0	0	0	0	0	0	95.792	≥95	GCA_003012705.1	0	2	2	5	58	6	32	0	0	0.39211	0.617137	14.249
OTU1617	3	2	1	0	0	0	0	0	0	0	0	0	0	0	0	0	0	0	97.669	≥95	GCA_001411805.1	2	0	1	9	58	7	42	1.62208	0	1.12479	6.47423	71.9409
OTU1619	0	0	0	0	0	0	0	0	0	0	0	0	4	2	2	0	0	0	96.543	≥95	GCA_000359745.1	3	0	2	19	82	11	42	0	0	0.128098	2.52793	23.1265
OTU1620	1	1	1	0	0	0	1	0	0	0	0	0	0	0	0	0	0	0	97.393	≥95	GCA_021044425.1	1	1	1	55	261	18	98	0	0	0	2.53619	15.793
OTU1623	0	3	0	0	0	0	0	0	0	0	0	0	0	0	0	0	0	0	98.601	≥95	GCA_001411805.1	2	0	1	9	58	7	42	1.62208	0	1.12479	6.47423	71.9409
OTU1625	0	0	2	0	1	1	1	0	0	0	0	0	0	0	0	0	0	0	96.226	≥95	GCA_900112345.1	4	0	2	17	63	8	36	0	0	0	1.66707	7.07535
OTU1626	1	0	0	1	0	0	0	0	0	0	2	0	0	0	0	0	0	0	97.772	≥95	GCA_900604295.1	0	0	0	7	39	4	24	0	0	0	0	2.79311
OTU1627	2	1	2	0	0	0	0	0	0	0	0	0	0	0	0	0	0	0	98.834	≥95	GCA_013403875.1	1	0	1	8	45	4	25	0	0	1.25289	2.70011	43.5533
OTU1628	0	0	0	0	0	0	2	0	2	0	0	0	0	0	0	0	0	0	97.203	≥95	GCA_000224675.1	3	0	1	18	84	8	47	0.393381	0	0.563932	4.45995	146.215
OTU1629	0	0	0	0	1	0	0	0	0	0	1	0	1	0	0	0	0	0	98.504	≥95	GCA_935822925.1	0	0	1	6	57	5	31	0	0	0.218943	1.04105	3.79808
OTU1630	0	0	1	0	0	0	0	0	0	1	1	0	0	0	0	0	0	0	96.956	≥95	GCA_004801405.1	6	11	0	76	362	30	113	1.08953	5.1504	0	8.71041	44.0158
OTU1631	0	0	0	0	0	0	4	2	0	0	1	0	0	0	0	0	0	0	98.02	≥95	GCA_002943495.1	0	0	1	7	45	5	27	0	0	0	1.33318	17.2844
OTU1632	0	0	1	1	2	1	0	0	0	0	0	0	0	0	0	0	0	0	99.068	≥95	GCA_014171495.1	2	0	1	12	69	6	37	0.58135	0	0	1.33903	19.2444
OTU1633	3	0	0	0	0	0	0	0	0	0	0	0	0	0	0	0	0	0	99.301	≥95	GCA_001411805.1	2	0	1	9	58	7	42	1.62208	0	1.12479	6.47423	71.9409
OTU1634	2	0	0	1	1	0	0	0	0	1	0	0	0	0	0	0	0	0	95.062	≥95	GCA_000746085.1	0	0	1	7	37	3	22	0	0	0	0	0.372665
OTU1638	0	0	0	0	0	0	3	1	0	0	0	0	0	0	0	0	0	0	97.203	≥95	GCA_000224675.1	3	0	1	18	84	8	47	0.393381	0	0.563932	4.45995	146.215
OTU1639	2	0	0	0	0	0	0	0	1	0	0	0	0	0	0	0	0	0	95.755	≥95	GCA_007971385.1	2	4	1	71	258	29	108	0.561997	2.42953	0.443439	19.285	65.7423
OTU1640	3	2	0	0	0	0	0	0	0	0	0	0	0	0	0	0	0	0	97.902	≥95	GCA_001411805.1	2	0	1	9	58	7	42	1.62208	0	1.12479	6.47423	71.9409
OTU1641	3	0	0	0	0	0	0	0	0	0	0	0	0	0	0	0	0	0	99.301	≥95	GCA_001411805.1	2	0	1	9	58	7	42	1.62208	0	1.12479	6.47423	71.9409
OTU1642	0	0	0	2	0	3	1	0	0	0	0	0	0	0	0	0	0	0	97.277	≥95	GCA_001889105.1	1	0	1	12	74	8	43	0	0	0.347041	1.31061	21.9061
OTU1649	0	0	0	1	1	0	0	0	0	0	0	0	0	0	0	0	0	0	97.902	≥95	GCA_003217075.1	2	0	1	11	64	6	34	0	0	0	1.49379	17.1413
OTU1651	4	0	1	0	0	1	0	0	0	0	0	0	0	0	0	0	0	0	98.368	≥95	GCA_001411805.1	2	0	1	9	58	7	42	1.62208	0	1.12479	6.47423	71.9409
OTU1652	1	1	3	0	0	0	0	0	0	0	0	0	0	0	0	0	0	0	98.135	≥95	GCA_001411805.1	2	0	1	9	58	7	42	1.62208	0	1.12479	6.47423	71.9409
OTU1653	0	0	0	1	0	1	4	1	0	0	0	0	0	0	0	0	0	0	95.61	≥95	GCA_006716235.1	0	0	0	3	24	2	21	0	0	0	0	0.233678
OTU1654	0	0	0	0	1	1	0	0	0	0	1	0	0	0	2	0	0	0	98.515	≥95	GCA_000176035.2	0	0	2	6	61	4	33	0	0	0	0.450753	5.46187
OTU1656	0	0	0	0	0	0	0	0	0	1	1	4	0	0	0	0	0	0	98.113	≥95	GCA_003813775.1	2	0	0	30	174	16	76	0.162354	0	0	3.55869	17.154
OTU1659	0	0	0	2	0	0	0	0	0	0	0	0	2	1	1	0	0	0	97.196	≥95	GCA_014171495.1	2	0	1	12	69	6	37	0.58135	0	0	1.33903	19.2444
OTU1660	0	3	1	0	0	0	0	0	0	0	0	0	0	0	1	0	0	0	97.203	≥95	GCA_001411805.1	2	0	1	9	58	7	42	1.62208	0	1.12479	6.47423	71.9409
OTU1661	0	0	0	0	0	0	0	0	0	0	0	3	0	0	0	0	0	0	99.063	≥95	GCA_003386235.1	9	4	2	76	385	24	93	0.408335	3.4094	0	8.5994	95.6433
OTU1662	3	0	1	0	0	0	0	0	0	0	0	0	0	0	0	0	0	0	97.436	≥95	GCA_001411805.1	2	0	1	9	58	7	42	1.62208	0	1.12479	6.47423	71.9409
OTU1665	0	0	0	0	0	0	0	0	0	0	0	0	2	0	0	0	0	0	95.05	≥95	GCA_020829495.1	2	1	2	13	65	11	43	0	0	0	0	0.114563
OTU1667	0	0	0	0	0	0	0	0	0	0	0	0	3	0	2	0	0	0	97.436	≥95	GCA_900104845.1	1	1	1	7	46	4	32	0	0	0.173167	2.68699	20.3106
OTU1668	1	2	0	0	0	0	0	0	0	0	0	0	0	0	0	0	0	0	97.902	≥95	GCA_001411805.1	2	0	1	9	58	7	42	1.62208	0	1.12479	6.47423	71.9409
OTU1669	0	0	0	0	0	0	0	1	0	0	0	1	2	0	0	0	0	0	97.772	≥95	GCA_018398275.1	0	0	2	11	64	5	35	0	0	0	0.111331	4.27406
OTU1670	0	0	0	2	0	1	0	0	0	0	0	0	0	0	0	0	0	0	98.368	≥95	GCA_019890955.1	1	0	1	10	52	7	34	0.335394	0	0	2.61714	66.2241
OTU1671	0	0	0	1	0	0	0	0	1	0	0	0	0	0	0	1	0	0	99.291	≥95	GCA_001021505.1	1	0	0	21	73	5	30	1.00831	0	0	53.783	10.2188
OTU1672	0	0	0	0	0	0	0	0	0	0	0	0	0	2	2	0	0	0	95.802	≥95	GCA_900116175.1	2	0	1	11	37	5	24	0	0	0	0.651662	50.11
OTU1673	0	1	1	0	0	0	0	0	0	0	0	1	0	0	0	0	0	0	99.257	≥95	GCA_022538045.1	0	0	1	7	41	4	22	0	0	0	1.33318	15.1446
OTU1675	0	0	0	0	0	0	0	0	0	3	1	0	0	0	0	0	0	0	95.105	≥95	GCA_016595435.1	1	0	0	19	71	10	40	0	0	0	0.312709	3.0138
OTU1676	2	0	0	0	0	0	0	0	0	0	0	0	0	0	0	0	0	0	98.368	≥95	GCA_001411805.1	2	0	1	9	58	7	42	1.62208	0	1.12479	6.47423	71.9409
OTU1678	0	0	0	0	0	0	0	0	0	0	0	0	3	1	0	0	0	0	96.503	≥95	GCA_900104845.1	1	1	1	7	46	4	32	0	0	0.173167	2.68699	20.3106
OTU1679	0	0	1	0	0	0	1	0	0	1	0	2	0	0	0	0	0	0	97.03	≥95	GCA_000828085.3	3	4	3	12	64	9	37	NA	NA	NA	NA	NA
OTU1680	0	1	0	0	1	0	0	0	0	0	0	0	1	1	1	0	0	0	99.301	≥95	GCA_009648975.1	2	0	1	22	80	9	48	0.137279	0	0.563932	3.00091	118.379
OTU1681	0	3	0	0	0	0	0	0	0	0	0	0	0	1	0	0	0	0	98.368	≥95	GCA_001411805.1	2	0	1	9	58	7	42	1.62208	0	1.12479	6.47423	71.9409
OTU1682	1	1	0	0	0	0	0	0	0	0	0	0	0	0	0	0	0	0	99.767	≥95	GCA_001411805.1	2	0	1	9	58	7	42	1.62208	0	1.12479	6.47423	71.9409
OTU1683	0	0	0	0	0	0	0	1	0	0	3	0	0	0	0	0	0	0	96.535	≥95	GCA_000143145.1	0	0	1	8	25	2	14	0	0	0	0.49907	49.6784
OTU1684	0	0	0	0	1	0	1	0	0	2	0	1	0	0	0	0	0	0	97.436	≥95	GCA_021560075.1	1	0	2	3	41	3	31	0	0	0.424149	1.51937	39.0029
OTU1686	0	0	0	0	0	0	0	0	3	0	0	0	0	0	0	0	0	0	95.533	≥95	GCA_003050615.1	4	0	1	7	58	6	34	0	0	0	0.310728	6.75794
OTU1687	2	1	2	0	0	0	0	0	0	0	0	0	0	0	0	0	0	0	98.834	≥95	GCA_001411805.1	2	0	1	9	58	7	42	1.62208	0	1.12479	6.47423	71.9409
OTU1689	0	0	0	0	0	0	2	1	2	0	0	0	0	0	0	0	0	0	97.436	≥95	GCA_000224675.1	3	0	1	18	84	8	47	0.393381	0	0.563932	4.45995	146.215
OTU1690	1	0	0	1	0	0	1	0	0	0	0	0	0	0	0	0	0	0	96.009	≥95	GCA_020042345.1	1	3	0	71	249	21	97	0.871196	2.51617	0	25.2501	75.6333
OTU1691	0	0	0	0	0	0	0	1	3	1	0	0	0	0	0	0	0	0	98.267	≥95	GCA_000427665.1	3	1	3	5	71	7	33	0	0	0	0	41.4051
OTU1692	0	0	0	0	0	0	0	0	0	0	0	3	0	0	0	0	0	0	95.283	≥95	GCA_900109365.1	1	2	1	22	119	14	60	0	0.58085	0.187356	3.59863	30.4127
OTU1694	0	0	0	0	0	0	0	0	0	2	0	1	0	0	0	1	0	0	95.019	≥95	GCA_013403245.1	1	0	0	6	20	3	12	NA	NA	NA	NA	NA
OTU1695	1	0	0	0	0	0	0	0	0	0	0	0	0	0	0	0	0	0	99.301	≥95	GCA_001411805.1	2	0	1	9	58	7	42	1.62208	0	1.12479	6.47423	71.9409
OTU1698	0	0	0	0	0	0	0	0	0	3	0	0	0	0	0	0	0	0	100	≥95	GCA_000243135.3	0	0	0	9	22	4	13	NA	NA	NA	NA	NA
OTU1699	5	0	0	0	0	0	0	0	0	0	0	0	1	0	0	0	0	0	95.297	≥95	GCA_011762195.1	0	1	1	30	86	14	49	0	0.610006	0	15.3978	8.88923
OTU1700	2	0	1	0	1	0	0	0	0	0	0	0	0	0	0	0	0	0	98.14	≥95	GCA_001718955.1	3	0	2	13	66	7	35	0	0	0.173167	3.26787	44.7578
OTU1702	2	0	0	0	0	0	0	0	0	0	0	0	0	2	0	0	0	0	98.14	≥95	GCA_001411805.1	2	0	1	9	58	7	42	1.62208	0	1.12479	6.47423	71.9409
OTU1706	2	2	1	0	0	0	0	0	0	0	0	0	0	0	0	0	0	0	97.203	≥95	GCA_001411805.1	2	0	1	9	58	7	42	1.62208	0	1.12479	6.47423	71.9409
OTU1707	1	4	0	0	0	0	0	0	0	0	0	0	0	0	0	0	0	0	97.902	≥95	GCA_001411805.1	2	0	1	9	58	7	42	1.62208	0	1.12479	6.47423	71.9409
OTU1708	0	0	0	0	0	0	0	1	0	0	3	1	0	0	0	0	0	0	96.27	≥95	GCA_015137655.1	4	0	1	16	76	10	48	0.101926	0	0.563932	3.97153	104.333
OTU1709	0	0	0	0	0	0	2	0	0	0	1	0	0	0	0	0	0	0	98.267	≥95	GCA_002943495.1	0	0	1	7	45	5	27	0	0	0	1.33318	17.2844
OTU1710	2	1	0	0	0	0	0	0	0	0	0	0	0	0	0	0	0	0	96.737	≥95	GCA_001411805.1	2	0	1	9	58	7	42	1.62208	0	1.12479	6.47423	71.9409
OTU1712	2	2	0	0	0	0	0	0	0	0	0	0	0	0	0	0	0	0	98.834	≥95	GCA_001411805.1	2	0	1	9	58	7	42	1.62208	0	1.12479	6.47423	71.9409
OTU1713	1	0	0	0	0	0	0	0	0	0	0	0	0	1	1	0	0	0	98.135	≥95	GCA_001718955.1	3	0	2	13	66	7	35	0	0	0.173167	3.26787	44.7578
OTU1714	0	0	0	0	0	0	0	0	0	0	1	3	0	0	0	0	0	0	96.27	≥95	GCA_009932335.1	0	0	3	4	41	2	29	0	0	0.580709	2.33085	39.7164
OTU1716	2	0	2	0	0	0	0	0	0	0	0	0	0	0	1	0	0	0	98.834	≥95	GCA_001411805.1	2	0	1	9	58	7	42	1.62208	0	1.12479	6.47423	71.9409
OTU1717	1	2	0	0	0	0	0	0	0	0	0	0	0	0	0	0	0	0	97.674	≥95	GCA_001411805.1	2	0	1	9	58	7	42	1.62208	0	1.12479	6.47423	71.9409
OTU1718	0	0	0	0	0	0	0	0	0	0	0	0	0	3	0	0	0	0	96.585	≥95	GCA_002096055.1	2	0	0	19	72	9	43	0	0	0	0.440415	6.41524
OTU1719	0	0	0	0	0	1	0	0	0	0	0	0	3	0	0	0	0	0	97.669	≥95	GCA_014171495.1	2	0	1	12	69	6	37	0.58135	0	0	1.33903	19.2444
OTU1721	3	0	0	0	0	0	0	0	0	0	0	0	0	0	0	0	0	0	97.669	≥95	GCA_001411805.1	2	0	1	9	58	7	42	1.62208	0	1.12479	6.47423	71.9409
OTU1724	0	3	1	0	0	0	0	0	0	0	0	0	0	0	0	0	0	0	99.068	≥95	GCA_001411805.1	2	0	1	9	58	7	42	1.62208	0	1.12479	6.47423	71.9409
OTU1725	0	0	0	1	3	0	0	0	0	0	0	0	0	0	0	0	0	0	95.771	≥95	GCA_003352165.1	0	0	3	5	35	4	22	0	0	0	0.912	5.72213
OTU1726	2	0	0	0	0	0	0	0	0	0	0	0	0	0	0	0	0	0	96.97	≥95	GCA_001411805.1	2	0	1	9	58	7	42	1.62208	0	1.12479	6.47423	71.9409
OTU1727	0	0	0	1	2	1	0	0	0	0	0	0	0	0	0	0	0	0	96.359	≥95	GCA_003627055.1	4	5	0	15	66	11	37	0.468684	0.985742	0	9.45498	9.55435
OTU1728	2	2	0	0	0	0	0	0	0	0	0	0	0	0	0	0	0	0	97.406	≥95	GCA_002899895.2	1	0	1	15	51	7	34	0	0	0	1.59788	4.45119
OTU1730	0	0	0	0	0	3	0	0	0	0	0	0	0	0	0	0	0	0	95.599	≥95	GCA_007827045.1	5	3	0	40	156	14	67	0	0	0	0.773931	2.1715
OTU1731	0	3	2	0	0	0	0	0	0	0	0	0	0	0	0	0	0	0	96.97	≥95	GCA_001411805.1	2	0	1	9	58	7	42	1.62208	0	1.12479	6.47423	71.9409
OTU1733	0	1	2	0	0	0	0	0	0	0	0	0	0	0	0	0	0	0	97.902	≥95	GCA_001411805.1	2	0	1	9	58	7	42	1.62208	0	1.12479	6.47423	71.9409
OTU1736	0	0	0	0	0	0	0	0	0	0	0	0	0	1	0	0	0	0	95.36	≥95	GCA_000334915.1	0	0	2	17	52	5	34	0	0	0	22.9158	163.574
OTU1737	1	1	0	1	0	0	0	0	0	0	0	0	0	0	0	0	0	0	98.834	≥95	GCA_001411805.1	2	0	1	9	58	7	42	1.62208	0	1.12479	6.47423	71.9409
OTU1738	0	0	1	0	0	0	0	0	0	0	2	0	0	0	0	0	0	0	99.057	≥95	GCA_014642075.1	5	1	2	20	179	17	70	0.221171	0	0.187356	2.92141	29.472
OTU1739	0	0	0	1	1	0	0	0	0	0	0	0	0	0	0	0	0	0	98.526	≥95	GCA_001854525.1	1	0	1	23	64	5	30	0.272903	0	0	52.1805	8.22733
OTU1740	0	0	0	0	0	0	0	0	0	0	1	0	0	0	0	0	0	0	95.105	≥95	GCA_001431315.2	0	0	1	6	15	3	11	0	0	0	0	0.319236
OTU1743	0	0	0	0	2	1	0	0	0	0	0	0	0	0	0	0	0	0	97.669	≥95	GCA_014171495.1	2	0	1	12	69	6	37	0.58135	0	0	1.33903	19.2444
OTU1745	2	1	1	0	0	0	0	0	0	0	0	0	0	0	0	0	0	0	98.601	≥95	GCA_001411805.1	2	0	1	9	58	7	42	1.62208	0	1.12479	6.47423	71.9409
OTU1749	0	0	1	0	0	0	0	0	1	0	0	2	0	0	0	0	0	0	96.535	≥95	GCA_001889105.1	1	0	1	12	74	8	43	0	0	0.347041	1.31061	21.9061
OTU1750	1	2	0	0	0	0	0	0	0	0	0	0	0	0	0	0	0	0	98.135	≥95	GCA_001411805.1	2	0	1	9	58	7	42	1.62208	0	1.12479	6.47423	71.9409
OTU1751	0	0	0	2	0	1	0	0	0	0	0	0	1	0	0	0	0	0	97.03	≥95	GCA_017813335.1	1	0	1	5	46	5	30	0	0	0	0	12.5463
OTU1752	1	0	0	0	1	1	0	0	0	0	0	0	0	0	0	0	0	0	99.534	≥95	GCA_001411805.1	2	0	1	9	58	7	42	1.62208	0	1.12479	6.47423	71.9409
OTU1753	0	0	0	0	0	0	0	0	0	1	0	0	0	0	0	0	0	0	95.755	≥95	GCA_003071065.1	2	3	1	74	260	26	103	0	0.688306	0	5.96259	23.5852
OTU1754	0	0	0	1	3	0	0	0	0	0	0	0	0	0	0	0	0	0	97.442	≥95	GCA_019890955.1	1	0	1	10	52	7	34	0.335394	0	0	2.61714	66.2241
OTU1755	0	0	0	0	0	0	2	0	1	0	0	0	1	0	0	0	0	0	97.203	≥95	GCA_000224675.1	3	0	1	18	84	8	47	0.393381	0	0.563932	4.45995	146.215
OTU1756	0	0	0	0	0	0	0	0	0	0	0	0	1	0	0	0	0	0	97.669	≥95	GCA_001718955.1	3	0	2	13	66	7	35	0	0	0.173167	3.26787	44.7578
OTU1759	0	0	0	2	2	0	0	0	0	0	0	0	0	0	0	0	0	0	95.522	≥95	GCA_003581645.1	0	0	5	17	54	9	37	0	0	0.716494	1.59215	2.13645
OTU1760	0	0	0	2	0	1	0	0	0	0	0	0	0	0	0	0	0	0	98.14	≥95	GCA_000815105.2	2	0	1	4	40	4	26	0	0	0	1.82186	17.6649
OTU1762	0	0	0	2	2	0	0	0	0	0	0	0	0	0	0	0	0	0	95.283	≥95	GCA_900112345.1	4	0	2	17	63	8	36	0	0	0	1.66707	7.07535
OTU1763	1	0	0	0	0	0	0	0	0	0	0	2	0	0	0	0	0	0	100	≥95	GCA_003722335.1	1	3	2	43	120	20	70	0	0	0	1.91244	6.0268
OTU1765	0	5	0	0	0	0	0	0	0	0	0	0	0	0	0	0	0	0	97.669	≥95	GCA_001411805.1	2	0	1	9	58	7	42	1.62208	0	1.12479	6.47423	71.9409
OTU1766	2	1	0	1	0	0	0	0	0	0	0	0	0	0	0	0	0	0	98.601	≥95	GCA_001411805.1	2	0	1	9	58	7	42	1.62208	0	1.12479	6.47423	71.9409
OTU1769	0	2	1	0	0	0	0	0	0	0	0	0	0	0	0	0	0	0	97.902	≥95	GCA_001411805.1	2	0	1	9	58	7	42	1.62208	0	1.12479	6.47423	71.9409
OTU1770	2	2	0	0	0	0	0	0	0	0	0	0	0	0	0	0	0	0	99.068	≥95	GCA_001411805.1	2	0	1	9	58	7	42	1.62208	0	1.12479	6.47423	71.9409
OTU1771	0	0	0	0	0	0	0	0	0	0	3	0	0	0	0	0	0	0	97.406	≥95	GCA_003991355.1	2	1	0	41	150	19	75	0.162354	0	0	4.53363	5.79403
OTU1772	0	0	0	0	0	0	0	2	0	1	1	0	0	0	0	0	0	0	97.902	≥95	GCA_000224675.1	3	0	1	18	84	8	47	0.393381	0	0.563932	4.45995	146.215
OTU1773	0	0	0	2	1	0	0	0	0	0	0	0	0	0	0	0	0	0	96.04	≥95	GCA_000970465.2	0	0	1	16	88	11	52	0	0	0	2.34199	11.8744
OTU1774	3	0	0	0	0	0	0	0	0	0	0	0	0	0	0	0	0	0	99.068	≥95	GCA_001411805.1	2	0	1	9	58	7	42	1.62208	0	1.12479	6.47423	71.9409
OTU1776	0	1	2	0	0	0	0	0	0	0	0	0	0	0	0	0	0	0	96.744	≥95	GCA_003386235.1	9	4	2	76	385	24	93	0.408335	3.4094	0	8.5994	95.6433
OTU1777	0	0	0	0	0	0	0	1	1	0	0	0	0	0	0	0	0	0	98.834	≥95	GCA_900453045.1	0	0	2	8	25	4	17	0	0	0	0	1.07465
OTU1778	0	0	2	0	0	0	0	0	0	0	1	0	0	0	0	0	0	0	96.04	≥95	GCA_014595955.1	0	0	3	12	61	5	26	0	0	0	0.385015	14.1636
OTU1779	0	0	0	1	0	0	0	0	1	0	0	0	0	1	0	0	0	0	97.406	≥95	GCA_007971385.1	2	4	1	71	258	29	108	0.561997	2.42953	0.443439	19.285	65.7423
OTU1780	0	1	0	0	0	1	0	0	0	0	0	0	0	0	0	0	0	0	98.135	≥95	GCA_014171495.1	2	0	1	12	69	6	37	0.58135	0	0	1.33903	19.2444
OTU1781	1	0	0	1	0	1	0	0	0	0	0	0	0	0	0	0	0	0	97.902	≥95	GCA_014171495.1	2	0	1	12	69	6	37	0.58135	0	0	1.33903	19.2444
OTU1782	0	0	0	0	0	1	0	0	0	0	0	0	0	0	0	0	0	0	97.209	≥95	GCA_014269025.2	0	0	1	3	36	2	29	0	0	0.267589	1.51937	38.1957
OTU1784	0	3	0	0	0	0	0	0	0	0	0	0	0	0	0	0	0	0	98.601	≥95	GCA_001411805.1	2	0	1	9	58	7	42	1.62208	0	1.12479	6.47423	71.9409
OTU1786	0	0	1	0	0	0	0	0	0	0	0	0	0	0	0	0	0	0	99.068	≥95	GCA_902830815.1	1	0	2	13	73	5	40	0	0	0	3.5361	46.278
OTU1787	2	0	0	0	0	0	0	0	0	0	0	0	0	0	0	0	0	0	98.368	≥95	GCA_001411805.1	2	0	1	9	58	7	42	1.62208	0	1.12479	6.47423	71.9409
OTU1788	0	0	0	0	1	0	0	0	0	0	0	0	0	0	2	0	0	0	96.829	≥95	GCA_013409745.1	0	0	1	5	28	3	22	0	0	0	0	4.30089
OTU1789	1	2	0	0	0	0	0	0	0	0	0	0	0	0	0	0	0	0	99.767	≥95	GCA_001411805.1	2	0	1	9	58	7	42	1.62208	0	1.12479	6.47423	71.9409
OTU1790	1	1	0	0	0	0	0	0	0	0	0	0	0	0	0	0	0	0	95.991	≥95	GCA_007992695.1	5	2	1	36	189	19	86	0	0.34204	0	2.77099	19.6132
OTU1791	0	0	0	0	0	0	1	0	0	1	0	1	0	0	0	0	0	0	97.066	≥95	GCA_003850045.1	0	0	1	2	18	2	14	0	0	0	0	1.98735
OTU1794	0	0	0	0	0	0	1	0	0	0	0	0	1	0	0	0	0	0	98.515	≥95	GCA_014196505.1	2	0	1	12	65	10	41	0	0	0	1.14209	18.1494
OTU1795	0	1	0	0	0	0	2	0	0	0	0	0	0	0	0	0	0	0	95.283	≥95	GCA_007971385.1	2	4	1	71	258	29	108	0.561997	2.42953	0.443439	19.285	65.7423
OTU1796	1	3	0	0	0	0	0	0	0	0	0	0	0	0	0	0	0	0	98.135	≥95	GCA_001411805.1	2	0	1	9	58	7	42	1.62208	0	1.12479	6.47423	71.9409
OTU1798	0	0	0	0	0	0	1	0	2	0	0	0	0	0	0	0	0	0	97.669	≥95	GCA_000224675.1	3	0	1	18	84	8	47	0.393381	0	0.563932	4.45995	146.215
OTU1799	0	1	0	0	0	0	0	0	0	0	0	0	0	0	0	0	0	0	97.669	≥95	GCA_001411805.1	2	0	1	9	58	7	42	1.62208	0	1.12479	6.47423	71.9409
OTU1804	0	0	0	0	0	0	0	0	2	0	0	0	0	0	0	0	0	0	98.135	≥95	GCA_009176645.1	3	0	1	17	79	9	49	0.239205	0	0	4.77053	135.195
OTU1805	0	1	0	1	0	1	0	0	0	0	0	0	0	0	0	0	0	0	98.601	≥95	GCA_001718955.1	3	0	2	13	66	7	35	0	0	0.173167	3.26787	44.7578
OTU1806	0	0	1	1	0	0	0	0	0	0	0	0	0	0	0	0	0	0	97.669	≥95	GCA_001411805.1	2	0	1	9	58	7	42	1.62208	0	1.12479	6.47423	71.9409
OTU1808	0	0	0	0	0	1	0	0	0	0	1	0	0	0	0	0	0	0	95.592	≥95	GCA_000334915.1	0	0	2	17	52	5	34	0	0	0	22.9158	163.574
OTU1809	0	0	1	0	1	0	0	0	0	0	0	0	0	0	0	0	0	0	97.277	≥95	GCA_001889105.1	1	0	1	12	74	8	43	0	0	0.347041	1.31061	21.9061
OTU1810	0	0	0	0	0	0	0	1	0	1	0	0	0	0	0	0	0	0	98.601	≥95	GCA_020539505.1	1	0	1	5	24	4	16	0	0	0.147477	0.612082	7.33614
OTU1813	0	1	0	0	0	0	0	0	0	0	0	0	0	0	0	0	0	0	96.97	≥95	GCA_001411805.1	2	0	1	9	58	7	42	1.62208	0	1.12479	6.47423	71.9409
OTU1814	0	0	0	0	2	0	0	0	0	0	0	0	0	0	0	0	0	0	98.321	≥95	GCA_024169165.1	3	1	0	15	69	10	44	0.467333	0.388334	0	1.22779	13.014
OTU1816	0	0	0	0	0	0	0	0	0	1	0	2	0	0	0	0	0	0	97.436	≥95	GCA_015137655.1	4	0	1	16	76	10	48	0.101926	0	0.563932	3.97153	104.333
OTU1820	0	1	2	0	0	0	0	0	0	0	0	0	0	0	0	0	0	0	97.669	≥95	GCA_001411805.1	2	0	1	9	58	7	42	1.62208	0	1.12479	6.47423	71.9409
OTU1821	2	0	1	0	0	0	0	0	0	0	0	0	0	0	0	0	0	0	98.601	≥95	GCA_001411805.1	2	0	1	9	58	7	42	1.62208	0	1.12479	6.47423	71.9409
OTU1822	0	3	0	0	0	0	0	0	0	0	0	0	0	0	0	0	0	0	98.601	≥95	GCA_001718955.1	3	0	2	13	66	7	35	0	0	0.173167	3.26787	44.7578
OTU1823	3	0	0	0	0	0	0	0	0	0	0	0	0	0	0	0	0	0	99.068	≥95	GCA_001411805.1	2	0	1	9	58	7	42	1.62208	0	1.12479	6.47423	71.9409
OTU1824	0	0	0	0	1	1	0	0	0	0	0	0	0	0	0	0	0	0	98.601	≥95	GCA_014171495.1	2	0	1	12	69	6	37	0.58135	0	0	1.33903	19.2444
OTU1825	0	1	1	0	0	0	1	0	0	0	0	0	0	0	0	0	0	0	96.543	≥95	GCA_001889105.1	1	0	1	12	74	8	43	0	0	0.347041	1.31061	21.9061
OTU1829	0	0	0	0	0	1	0	0	0	0	0	0	0	0	0	0	0	0	96.135	≥95	GCA_014190805.1	0	0	1	17	57	7	33	0	0	0	0	2.22662
OTU1830	1	1	0	0	0	0	0	0	0	0	0	0	0	0	1	0	0	0	97.902	≥95	GCA_001411805.1	2	0	1	9	58	7	42	1.62208	0	1.12479	6.47423	71.9409
OTU1831	0	0	1	0	0	0	0	0	0	0	0	0	0	2	0	0	0	0	95.294	≥95	GCA_003014535.1	0	0	2	12	31	4	18	0	0	0	0.579338	5.34544
OTU1833	3	1	0	0	0	0	0	0	0	0	0	0	0	0	0	0	0	0	98.834	≥95	GCA_001411805.1	2	0	1	9	58	7	42	1.62208	0	1.12479	6.47423	71.9409
OTU1834	0	0	0	0	0	0	0	0	0	0	0	0	2	1	0	0	0	0	99.534	≥95	GCA_014171495.1	2	0	1	12	69	6	37	0.58135	0	0	1.33903	19.2444
OTU1835	0	0	0	0	0	0	1	0	1	0	0	0	0	0	0	0	0	0	98.267	≥95	GCA_002943495.1	0	0	1	7	45	5	27	0	0	0	1.33318	17.2844
OTU1837	0	0	0	0	0	1	0	0	0	0	0	0	1	1	0	0	0	0	95.599	≥95	GCA_014646195.1	4	0	0	25	107	10	50	0	0	0.218943	0.146766	7.74611
OTU1839	0	0	0	0	0	0	0	0	0	0	0	3	0	0	0	0	0	0	97.8	≥95	GCA_001509405.1	2	0	0	3	34	4	22	0	0	0	0	2.48342
OTU1840	0	2	0	0	0	0	0	0	0	0	0	0	0	0	0	0	0	0	98.834	≥95	GCA_001411805.1	2	0	1	9	58	7	42	1.62208	0	1.12479	6.47423	71.9409
OTU1841	1	1	0	0	0	0	0	0	0	0	0	0	0	0	0	0	0	0	99.301	≥95	GCA_001411805.1	2	0	1	9	58	7	42	1.62208	0	1.12479	6.47423	71.9409
OTU1842	0	0	0	0	0	0	0	1	2	0	0	0	0	0	0	0	0	0	95.571	≥95	GCA_001592225.1	0	0	2	5	21	3	15	0	0	0.270491	0.30108	9.14678
OTU1844	0	1	3	0	0	0	0	0	0	0	0	0	0	0	0	0	0	0	96.956	≥95	GCA_000468955.1	2	1	0	17	53	11	33	0	0	0	0.704788	0.199337
OTU1845	0	0	0	0	1	0	0	0	0	0	0	0	1	1	0	0	0	0	96.97	≥95	GCA_014171495.1	2	0	1	12	69	6	37	0.58135	0	0	1.33903	19.2444
OTU1846	0	0	0	0	1	0	0	0	0	0	0	0	1	1	0	0	0	0	97.669	≥95	GCA_014171495.1	2	0	1	12	69	6	37	0.58135	0	0	1.33903	19.2444
OTU1852	1	1	1	0	0	0	0	0	0	0	0	0	0	0	0	0	0	0	98.834	≥95	GCA_001411805.1	2	0	1	9	58	7	42	1.62208	0	1.12479	6.47423	71.9409
OTU1853	1	0	1	0	0	0	0	0	0	0	0	0	0	0	0	0	0	0	98.368	≥95	GCA_902830815.1	1	0	2	13	73	5	40	0	0	0	3.5361	46.278
OTU1854	0	1	0	0	0	0	0	0	0	0	0	0	1	0	0	0	0	0	99.767	≥95	GCA_014171495.1	2	0	1	12	69	6	37	0.58135	0	0	1.33903	19.2444
OTU1856	1	3	0	0	0	0	0	0	0	0	0	0	0	0	0	0	0	0	98.834	≥95	GCA_001411805.1	2	0	1	9	58	7	42	1.62208	0	1.12479	6.47423	71.9409
OTU1857	0	1	0	0	0	0	0	0	0	0	0	0	0	1	0	0	0	0	98.834	≥95	GCA_001411805.1	2	0	1	9	58	7	42	1.62208	0	1.12479	6.47423	71.9409
OTU1860	2	0	0	0	0	0	0	0	0	0	0	0	0	0	0	0	0	0	99.534	≥95	GCA_001411805.1	2	0	1	9	58	7	42	1.62208	0	1.12479	6.47423	71.9409
OTU1865	0	3	1	0	0	0	0	0	0	0	0	0	0	0	0	0	0	0	97.669	≥95	GCA_001411805.1	2	0	1	9	58	7	42	1.62208	0	1.12479	6.47423	71.9409
OTU1866	0	1	2	0	0	0	0	0	0	0	0	0	0	0	1	0	0	0	99.301	≥95	GCA_001411805.1	2	0	1	9	58	7	42	1.62208	0	1.12479	6.47423	71.9409
OTU1868	0	0	0	1	0	0	0	0	0	0	0	0	1	0	0	0	0	0	97.436	≥95	GCA_003003375.1	2	0	1	10	61	8	39	0	0	0	0.448238	20.8081
OTU1869	1	1	0	0	0	0	0	0	0	0	0	0	0	0	1	0	0	0	97.209	≥95	GCA_001411805.1	2	0	1	9	58	7	42	1.62208	0	1.12479	6.47423	71.9409
OTU1870	1	0	1	0	0	0	0	0	0	0	0	0	0	0	0	0	0	0	99.068	≥95	GCA_001411805.1	2	0	1	9	58	7	42	1.62208	0	1.12479	6.47423	71.9409
OTU1871	1	0	0	1	0	0	0	0	0	0	0	0	0	0	0	0	0	0	98.834	≥95	GCA_001718955.1	3	0	2	13	66	7	35	0	0	0.173167	3.26787	44.7578
OTU1873	0	0	0	0	0	2	0	0	0	0	0	0	0	0	0	0	0	0	95.105	≥95	GCA_020079945.1	1	0	2	10	47	6	29	0.335394	0	0.15656	2.61714	64.3098
OTU1874	1	0	0	0	0	0	0	0	0	0	0	0	0	0	0	0	0	0	98.834	≥95	GCA_001411805.1	2	0	1	9	58	7	42	1.62208	0	1.12479	6.47423	71.9409
OTU1877	0	0	0	0	2	0	0	0	0	0	0	0	0	1	0	0	0	0	98.135	≥95	GCA_014171495.1	2	0	1	12	69	6	37	0.58135	0	0	1.33903	19.2444
OTU1882	0	0	0	0	1	1	0	0	0	0	0	0	0	0	0	0	0	0	96.535	≥95	GCA_000371765.1	0	1	2	24	86	11	57	0	0	0.901251	3.17461	12.0865
OTU1883	0	0	0	0	0	1	0	0	0	0	0	0	0	0	0	0	0	0	96.97	≥95	GCA_902859945.1	1	0	1	11	62	6	31	0	0	0	0.310706	25.5144
OTU1885	0	0	0	0	0	0	0	0	0	0	0	0	1	0	1	0	0	0	98.834	≥95	GCA_014171495.1	2	0	1	12	69	6	37	0.58135	0	0	1.33903	19.2444
OTU1886	0	0	0	0	1	0	0	0	0	0	0	0	0	0	1	0	0	0	98.834	≥95	GCA_014171495.1	2	0	1	12	69	6	37	0.58135	0	0	1.33903	19.2444
OTU1887	0	0	2	0	0	0	0	0	0	0	0	0	0	0	0	0	0	0	97.007	≥95	GCA_000359745.1	3	0	2	19	82	11	42	0	0	0.128098	2.52793	23.1265
OTU1888	0	1	0	0	0	0	0	0	0	0	0	0	0	1	0	0	0	0	99.301	≥95	GCA_001411805.1	2	0	1	9	58	7	42	1.62208	0	1.12479	6.47423	71.9409
OTU1889	2	0	0	0	0	0	0	0	0	0	0	0	0	0	0	0	0	0	95.283	≥95	GCA_002899895.2	1	0	1	15	51	7	34	0	0	0	1.59788	4.45119
OTU1890	0	0	0	0	0	0	0	0	0	0	0	0	2	0	0	0	0	0	95.32	≥95	GCA_003403035.1	0	0	3	4	46	4	24	0	0	0	0.232122	3.50969
OTU1891	0	0	0	0	0	2	0	0	0	0	0	0	0	0	0	0	0	0	96.97	≥95	GCA_014171495.1	2	0	1	12	69	6	37	0.58135	0	0	1.33903	19.2444
OTU1894	2	0	0	0	0	0	0	0	0	0	0	0	0	0	0	0	0	0	99.534	≥95	GCA_001411805.1	2	0	1	9	58	7	42	1.62208	0	1.12479	6.47423	71.9409
OTU1895	0	0	0	1	0	0	0	0	0	0	0	0	0	2	0	0	0	0	95.533	≥95	GCA_020621385.1	1	0	1	10	67	7	34	0	0	0	0.70741	27.6264
OTU1896	0	0	0	0	0	0	0	1	2	0	0	0	0	0	0	0	0	0	97.664	≥95	GCA_002240225.1	2	3	0	47	145	18	62	0	1.66499	0	31.1435	10.0746
OTU1900	0	3	0	0	0	0	0	0	0	0	0	0	0	0	0	0	0	0	97.17	≥95	GCA_002899895.2	1	0	1	15	51	7	34	0	0	0	1.59788	4.45119
OTU1901	0	0	1	0	0	0	0	0	0	0	0	0	0	0	0	0	0	0	97.902	≥95	GCA_001411805.1	2	0	1	9	58	7	42	1.62208	0	1.12479	6.47423	71.9409
OTU1903	0	0	1	0	0	0	0	0	0	0	0	0	0	0	0	0	0	0	96.97	≥95	GCA_001411805.1	2	0	1	9	58	7	42	1.62208	0	1.12479	6.47423	71.9409
OTU1904	0	0	0	0	0	0	0	0	0	0	0	0	0	0	1	0	0	0	97.203	≥95	GCA_001411805.1	2	0	1	9	58	7	42	1.62208	0	1.12479	6.47423	71.9409
OTU1905	0	0	0	0	0	0	1	0	0	0	0	0	0	0	0	0	0	0	96.535	≥95	GCA_020829495.1	2	1	2	13	65	11	43	0	0	0	0	0.114563
OTU1907	1	1	0	0	1	0	0	0	0	0	0	0	0	0	0	0	0	0	98.834	≥95	GCA_001411805.1	2	0	1	9	58	7	42	1.62208	0	1.12479	6.47423	71.9409
OTU1909	0	0	0	0	0	0	2	0	1	0	0	0	0	0	0	0	0	0	96.97	≥95	GCA_900604315.1	1	0	1	12	50	6	29	0.335394	0	0	3.35206	64.573
OTU1910	0	0	0	0	0	0	0	0	0	0	0	0	0	1	1	0	0	0	97.203	≥95	GCA_900461585.1	4	0	3	12	40	8	24	0	0	0	0	1.07465
OTU1911	0	0	0	0	2	0	0	0	0	0	0	0	0	0	0	0	0	0	97.669	≥95	GCA_000224675.1	3	0	1	18	84	8	47	0.393381	0	0.563932	4.45995	146.215
OTU1913	0	0	1	0	0	0	0	0	0	0	0	0	0	1	0	0	0	0	97.436	≥95	GCA_022870505.1	1	0	1	10	63	6	40	0.58135	0	1.34373	6.47423	70.8232
OTU1914	0	0	1	0	0	0	0	0	0	0	0	0	0	0	0	0	0	0	98.601	≥95	GCA_001411805.1	2	0	1	9	58	7	42	1.62208	0	1.12479	6.47423	71.9409
OTU1916	0	0	0	0	0	0	1	0	0	0	0	0	0	1	0	0	0	0	98.601	≥95	GCA_001411805.1	2	0	1	9	58	7	42	1.62208	0	1.12479	6.47423	71.9409
OTU1917	0	0	0	0	0	0	0	0	0	1	1	0	0	1	0	0	0	0	95.402	≥95	GCA_002724055.1	1	0	0	6	24	4	15	NA	NA	NA	NA	NA
OTU1918	1	0	0	0	0	0	0	0	0	0	0	0	0	0	0	0	0	0	96.737	≥95	GCA_009648975.1	2	0	1	22	80	9	48	0.137279	0	0.563932	3.00091	118.379
OTU1919	1	0	0	0	0	0	0	0	0	1	0	0	0	0	0	0	0	0	97.03	≥95	GCA_014126615.1	1	0	2	10	53	8	35	0	0	0	1.42302	16.63
OTU1922	0	0	0	0	2	0	0	0	0	0	0	0	0	0	0	0	0	0	96.253	≥95	GCA_902459585.1	0	0	1	4	35	2	26	0	0	0	1.70775	2.78013
OTU1924	0	1	0	0	0	0	0	0	0	0	0	0	0	0	0	0	0	0	99.301	≥95	GCA_001411805.1	2	0	1	9	58	7	42	1.62208	0	1.12479	6.47423	71.9409
OTU1927	0	2	0	0	0	0	0	0	0	0	0	0	0	0	0	0	0	0	96.737	≥95	GCA_001411805.1	2	0	1	9	58	7	42	1.62208	0	1.12479	6.47423	71.9409
OTU1928	0	0	1	0	1	0	0	0	0	0	0	0	0	0	0	0	0	0	99.068	≥95	GCA_001411805.1	2	0	1	9	58	7	42	1.62208	0	1.12479	6.47423	71.9409
OTU1929	1	0	0	0	0	0	0	0	0	0	0	0	0	0	0	0	0	0	96.037	≥95	GCA_000067205.1	0	0	2	3	33	3	26	0	0	0	0.437784	10.1191
OTU1930	0	0	0	0	2	0	0	0	0	0	0	0	0	0	0	0	0	0	98.834	≥95	GCA_019890955.1	1	0	1	10	52	7	34	0.335394	0	0	2.61714	66.2241
OTU1933	0	1	1	0	0	0	0	0	0	0	0	0	0	0	0	0	0	0	98.368	≥95	GCA_001411805.1	2	0	1	9	58	7	42	1.62208	0	1.12479	6.47423	71.9409
OTU1935	2	0	1	0	0	0	0	0	0	0	0	0	0	0	0	0	0	0	99.068	≥95	GCA_001411805.1	2	0	1	9	58	7	42	1.62208	0	1.12479	6.47423	71.9409
OTU1936	0	0	1	0	0	0	0	1	0	0	0	0	0	0	0	0	0	0	98.349	≥95	GCA_900107765.1	1	2	2	66	238	24	102	0	1.60325	0.886878	16.8103	70.3728
OTU1937	0	0	0	0	0	0	0	0	0	0	0	0	0	0	0	0	0	2	97.163	≥95	GCA_900078685.2	1	0	0	22	62	6	28	1.00831	0	0	48.4754	10.1357
OTU1938	0	2	0	0	0	0	0	0	0	0	0	0	0	0	0	0	0	0	99.534	≥95	GCA_001411805.1	2	0	1	9	58	7	42	1.62208	0	1.12479	6.47423	71.9409
OTU1940	0	0	0	2	0	0	0	0	0	0	0	0	0	0	0	0	0	0	95.844	≥95	GCA_900104705.1	0	0	1	4	24	3	17	0	0	0	0.170245	2.65964
OTU1942	0	1	0	0	0	0	0	0	0	0	0	0	0	0	0	0	0	0	99.068	≥95	GCA_001718955.1	3	0	2	13	66	7	35	0	0	0.173167	3.26787	44.7578
OTU1943	0	0	1	1	0	0	0	0	0	0	0	0	0	0	0	0	0	0	97.669	≥95	GCA_001411805.1	2	0	1	9	58	7	42	1.62208	0	1.12479	6.47423	71.9409
OTU1944	0	0	0	0	0	0	1	1	0	0	0	0	0	0	0	0	0	0	98.267	≥95	GCA_002943495.1	0	0	1	7	45	5	27	0	0	0	1.33318	17.2844
OTU1945	0	0	0	0	0	0	0	0	0	1	1	0	0	0	0	0	0	0	95.545	≥95	GCA_014199915.1	1	0	2	6	54	5	30	0	0	0	0	0.874748
OTU1947	0	0	0	0	0	0	0	0	1	0	0	0	0	0	0	0	0	0	98.361	≥95	GCA_001411805.1	2	0	1	9	58	7	42	1.62208	0	1.12479	6.47423	71.9409
OTU1948	1	2	0	0	0	0	0	0	0	0	0	0	0	0	0	0	0	0	98.832	≥95	GCA_001411805.1	2	0	1	9	58	7	42	1.62208	0	1.12479	6.47423	71.9409
OTU1950	0	0	0	0	0	0	0	0	0	1	0	0	0	0	0	0	0	0	97.436	≥95	GCA_003386235.1	9	4	2	76	385	24	93	0.408335	3.4094	0	8.5994	95.6433
OTU1952	0	0	1	0	0	1	0	0	0	0	0	0	0	0	0	0	0	0	95.854	≥95	GCA_023516435.1	0	0	2	17	72	6	36	0	0	0	0.134866	3.54074
OTU1953	1	1	0	0	0	0	0	0	0	0	0	0	0	0	0	0	0	0	96.97	≥95	GCA_001411805.1	2	0	1	9	58	7	42	1.62208	0	1.12479	6.47423	71.9409
OTU1954	2	0	0	0	0	0	0	0	0	0	0	0	0	1	0	0	0	0	99.301	≥95	GCA_001411805.1	2	0	1	9	58	7	42	1.62208	0	1.12479	6.47423	71.9409
OTU1955	0	1	0	2	0	0	0	0	0	0	0	0	0	0	0	0	0	0	99.767	≥95	GCA_014171495.1	2	0	1	12	69	6	37	0.58135	0	0	1.33903	19.2444
OTU1957	1	1	0	0	0	0	0	0	0	0	0	0	0	0	0	0	0	0	99.068	≥95	GCA_001411805.1	2	0	1	9	58	7	42	1.62208	0	1.12479	6.47423	71.9409
OTU1958	0	0	0	0	0	0	0	0	0	0	0	0	0	0	1	0	0	0	98.135	≥95	GCA_902459705.1	1	0	1	4	36	4	20	0	0	0.663144	0.083973	4.36437
OTU1959	0	0	0	2	0	0	0	0	0	0	0	0	1	0	0	0	0	0	98.601	≥95	GCA_014171495.1	2	0	1	12	69	6	37	0.58135	0	0	1.33903	19.2444
OTU1960	0	0	0	0	0	0	0	0	1	0	0	0	0	0	0	0	0	0	96.822	≥95	GCA_009834025.1	0	0	0	3	24	2	16	0	0	0	0	1.44421
OTU1961	0	0	0	1	0	0	0	2	0	0	0	0	0	0	0	0	0	0	97.555	≥95	GCA_009834025.1	0	0	0	3	24	2	16	0	0	0	0	1.44421
OTU1962	0	0	0	0	0	0	0	0	0	0	0	0	2	0	0	0	0	0	97.03	≥95	GCA_004327155.1	1	0	1	9	52	6	32	0	0	0	0.88896	3.51762
OTU1964	0	0	0	2	1	0	0	0	0	0	0	0	0	0	0	0	0	0	97.387	≥95	GCA_007971385.1	2	4	1	71	258	29	108	0.561997	2.42953	0.443439	19.285	65.7423
OTU1965	0	1	1	0	0	0	0	0	0	0	0	0	0	0	0	0	0	0	98.601	≥95	GCA_001411805.1	2	0	1	9	58	7	42	1.62208	0	1.12479	6.47423	71.9409
OTU1967	0	1	0	0	0	0	0	0	0	0	0	0	0	0	0	0	0	0	99.068	≥95	GCA_001411805.1	2	0	1	9	58	7	42	1.62208	0	1.12479	6.47423	71.9409
OTU1975	0	0	0	0	0	0	0	0	0	1	0	0	0	0	0	0	0	0	95.571	≥95	GCA_019704495.1	2	0	2	19	67	10	45	0	0	0.108756	15.3629	15.1832
OTU1979	1	0	0	0	0	0	0	0	0	0	0	0	0	0	0	0	0	0	97.203	≥95	GCA_001411805.1	2	0	1	9	58	7	42	1.62208	0	1.12479	6.47423	71.9409
OTU1980	0	0	0	0	0	0	0	0	0	0	2	0	0	0	0	0	0	0	96.97	≥95	GCA_001729805.1	3	0	1	18	79	9	45	0.256102	0	0.180497	4.88768	156.106
OTU1981	0	0	0	1	0	0	0	0	0	0	0	0	0	0	0	0	0	0	97.669	≥95	GCA_014171495.1	2	0	1	12	69	6	37	0.58135	0	0	1.33903	19.2444
OTU1982	0	0	2	0	0	0	0	0	0	0	0	0	0	0	0	0	0	0	98.135	≥95	GCA_001411805.1	2	0	1	9	58	7	42	1.62208	0	1.12479	6.47423	71.9409
OTU1983	1	1	0	0	0	0	0	0	0	0	0	0	0	0	0	0	0	0	97.902	≥95	GCA_001411805.1	2	0	1	9	58	7	42	1.62208	0	1.12479	6.47423	71.9409
OTU1991	0	0	2	0	0	0	0	0	0	0	0	0	0	0	0	0	0	0	97.669	≥95	GCA_001411805.1	2	0	1	9	58	7	42	1.62208	0	1.12479	6.47423	71.9409
OTU1998	0	0	0	0	0	0	1	0	0	0	0	0	0	0	0	0	0	0	96.737	≥95	GCA_000224675.1	3	0	1	18	84	8	47	0.393381	0	0.563932	4.45995	146.215
OTU2000	0	0	0	0	0	1	0	0	0	0	0	0	0	0	0	0	0	0	96.462	≥95	GCA_007971385.1	2	4	1	71	258	29	108	0.561997	2.42953	0.443439	19.285	65.7423
OTU2001	0	0	0	0	0	0	0	0	0	0	0	0	1	0	0	0	0	0	95.962	≥95	GCA_007971385.1	2	4	1	71	258	29	108	0.561997	2.42953	0.443439	19.285	65.7423
OTU2002	1	0	0	0	0	0	0	1	0	0	0	0	0	0	0	0	0	0	99.534	≥95	GCA_902459705.1	1	0	1	4	36	4	20	0	0	0.663144	0.083973	4.36437
OTU2003	0	0	0	0	0	0	0	2	0	0	0	0	0	0	0	0	0	0	96.462	≥95	GCA_007971385.1	2	4	1	71	258	29	108	0.561997	2.42953	0.443439	19.285	65.7423
OTU2005	0	1	0	0	0	0	0	0	0	0	0	0	0	0	0	0	0	0	99.068	≥95	GCA_001411805.1	2	0	1	9	58	7	42	1.62208	0	1.12479	6.47423	71.9409
OTU2006	2	0	0	0	0	0	0	0	0	0	0	0	0	0	0	0	0	0	99.068	≥95	GCA_001411805.1	2	0	1	9	58	7	42	1.62208	0	1.12479	6.47423	71.9409
OTU2007	0	0	1	0	0	0	0	0	0	0	0	0	0	0	0	0	0	0	99.068	≥95	GCA_001411805.1	2	0	1	9	58	7	42	1.62208	0	1.12479	6.47423	71.9409
OTU2010	1	0	1	0	0	0	0	0	0	0	0	0	0	0	0	0	0	0	99.767	≥95	GCA_000685015.1	2	0	1	13	71	7	40	0	0	0	0.310706	26.029
OTU2014	0	0	1	0	0	0	0	0	0	0	0	0	0	0	0	0	0	0	95.05	≥95	GCA_002927635.1	0	0	0	4	31	4	21	0	0	0	0	0.296834
OTU2017	0	1	0	0	1	0	0	0	0	0	0	0	0	0	0	0	0	0	98.368	≥95	GCA_001411805.1	2	0	1	9	58	7	42	1.62208	0	1.12479	6.47423	71.9409
OTU2018	0	2	0	0	0	0	0	0	0	0	0	0	0	0	0	0	0	0	99.068	≥95	GCA_001411805.1	2	0	1	9	58	7	42	1.62208	0	1.12479	6.47423	71.9409
OTU2022	2	0	0	0	0	0	0	0	0	0	0	0	0	0	0	0	0	0	95.794	≥95	GCA_012849095.1	9	6	1	66	313	30	96	0.35316	0.390791	0.128098	8.2812	88.6549
OTU2026	0	0	0	0	0	0	0	0	0	0	0	0	0	2	0	0	0	0	95.11	≥95	GCA_000613185.1	1	0	1	45	95	7	39	0.272903	0	0	20.9832	5.35367
OTU2028	2	0	0	0	0	0	0	0	0	0	0	0	0	0	0	0	0	0	97.196	≥95	GCA_001524625.2	3	0	2	12	54	7	29	0	0	0	2.54946	44.4613
OTU2030	1	1	0	0	0	0	0	0	0	0	0	0	0	0	0	0	0	0	99.534	≥95	GCA_001411805.1	2	0	1	9	58	7	42	1.62208	0	1.12479	6.47423	71.9409
OTU2035	0	1	0	0	0	0	0	0	0	0	0	0	0	0	0	0	0	0	96.737	≥95	GCA_001411805.1	2	0	1	9	58	7	42	1.62208	0	1.12479	6.47423	71.9409
OTU2039	0	1	0	0	0	0	0	0	0	0	0	0	0	0	0	0	0	0	99.068	≥95	GCA_001411805.1	2	0	1	9	58	7	42	1.62208	0	1.12479	6.47423	71.9409
OTU2047	0	0	0	0	0	0	0	0	0	0	0	1	0	0	0	0	0	0	96.503	≥95	GCA_009932335.1	0	0	3	4	41	2	29	0	0	0.580709	2.33085	39.7164
OTU2048	0	0	0	0	0	0	0	0	0	0	0	1	0	0	0	0	0	0	95.804	≥95	GCA_014109845.1	2	0	2	10	43	6	28	0.235672	0	0.108756	3.19615	16.3895
OTU2050	1	1	0	0	0	0	0	0	0	0	0	0	0	0	0	0	0	0	98.368	≥95	GCA_013403875.1	1	0	1	8	45	4	25	0	0	1.25289	2.70011	43.5533
OTU2051	0	0	0	0	0	2	0	0	0	0	0	0	0	0	0	0	0	0	96.503	≥95	GCA_014171495.1	2	0	1	12	69	6	37	0.58135	0	0	1.33903	19.2444
OTU2053	1	0	0	0	0	0	0	0	0	0	0	0	0	0	0	0	0	0	97.203	≥95	GCA_001411805.1	2	0	1	9	58	7	42	1.62208	0	1.12479	6.47423	71.9409
OTU2058	0	0	0	0	0	0	2	0	0	0	0	0	0	0	0	0	0	0	96.806	≥95	GCA_004382795.1	0	0	1	3	26	3	23	0	0	0	0	0.98887
OTU2061	0	0	0	0	0	0	0	0	1	0	0	0	0	0	0	0	0	0	96.782	≥95	GCA_002943495.1	0	0	1	7	45	5	27	0	0	0	1.33318	17.2844
OTU2063	1	0	1	0	0	0	0	0	0	0	0	0	0	0	0	0	0	0	97.203	≥95	GCA_001411805.1	2	0	1	9	58	7	42	1.62208	0	1.12479	6.47423	71.9409
OTU2065	0	0	0	0	0	0	0	0	0	2	0	0	0	0	0	0	0	0	96.535	≥95	GCA_000007125.1	0	0	1	3	34	3	20	0	0	0	0.491919	15.7693
OTU2066	1	0	0	0	0	0	0	0	0	0	0	0	0	0	0	0	0	0	97.203	≥95	GCA_001411805.1	2	0	1	9	58	7	42	1.62208	0	1.12479	6.47423	71.9409
OTU2072	0	1	1	0	0	0	0	0	0	0	0	0	0	0	0	0	0	0	98.601	≥95	GCA_001411805.1	2	0	1	9	58	7	42	1.62208	0	1.12479	6.47423	71.9409
OTU2073	0	2	0	0	0	0	0	0	0	0	0	0	0	0	0	0	0	0	97.669	≥95	GCA_001411805.1	2	0	1	9	58	7	42	1.62208	0	1.12479	6.47423	71.9409
OTU2074	2	0	0	0	0	0	0	0	0	0	0	0	0	0	0	0	0	0	99.534	≥95	GCA_001411805.1	2	0	1	9	58	7	42	1.62208	0	1.12479	6.47423	71.9409
OTU2075	0	1	0	0	0	0	0	0	0	0	0	0	0	0	0	0	0	0	98.364	≥95	GCA_001411805.1	2	0	1	9	58	7	42	1.62208	0	1.12479	6.47423	71.9409
OTU2076	0	0	0	0	0	1	0	0	0	0	0	0	0	0	0	0	0	0	96.97	≥95	GCA_020079945.1	1	0	2	10	47	6	29	0.335394	0	0.15656	2.61714	64.3098
OTU2078	1	1	0	0	0	0	0	0	0	0	0	0	0	0	0	0	0	0	96.97	≥95	GCA_001411805.1	2	0	1	9	58	7	42	1.62208	0	1.12479	6.47423	71.9409
OTU2081	0	0	0	1	0	0	0	0	0	0	0	0	0	0	0	0	0	0	96.032	≥95	GCA_008180155.1	1	0	1	6	40	6	26	0	0	0	0.617137	4.16427
OTU2082	0	0	0	0	1	0	0	0	0	0	0	0	0	0	0	0	0	0	97.436	≥95	GCA_001411805.1	2	0	1	9	58	7	42	1.62208	0	1.12479	6.47423	71.9409
OTU2083	2	0	0	0	0	0	0	0	0	0	0	0	0	0	0	0	0	0	99.068	≥95	GCA_001411805.1	2	0	1	9	58	7	42	1.62208	0	1.12479	6.47423	71.9409
OTU2084	0	0	0	0	1	0	0	0	0	0	0	0	0	0	0	0	0	0	99.068	≥95	GCA_001411805.1	2	0	1	9	58	7	42	1.62208	0	1.12479	6.47423	71.9409
OTU2086	0	0	0	0	2	0	0	0	0	0	0	0	0	0	0	0	0	0	95.581	≥95	GCA_000815105.2	2	0	1	4	40	4	26	0	0	0	1.82186	17.6649
OTU2088	0	2	0	0	0	0	0	0	0	0	0	0	0	0	0	0	0	0	96.97	≥95	GCA_009648975.1	2	0	1	22	80	9	48	0.137279	0	0.563932	3.00091	118.379
OTU2093	0	2	0	0	0	0	0	0	0	0	0	0	0	0	0	0	0	0	97.669	≥95	GCA_001411805.1	2	0	1	9	58	7	42	1.62208	0	1.12479	6.47423	71.9409
OTU2098	0	0	0	0	0	0	0	0	0	2	0	0	0	0	0	0	0	0	95.297	≥95	GCA_000143145.1	0	0	1	8	25	2	14	0	0	0	0.49907	49.6784
OTU2101	0	0	1	0	0	0	0	0	0	0	0	0	0	0	0	0	0	0	96.287	≥95	GCA_000359745.1	3	0	2	19	82	11	42	0	0	0.128098	2.52793	23.1265
OTU2104	0	0	0	2	0	0	0	0	0	0	0	0	0	0	0	0	0	0	98.02	≥95	GCA_009812055.1	0	0	2	8	67	6	42	0	0	0.218943	1.14412	6.46141
OTU2108	1	0	0	0	0	0	0	0	0	0	0	0	0	0	0	0	0	0	97.669	≥95	GCA_001411805.1	2	0	1	9	58	7	42	1.62208	0	1.12479	6.47423	71.9409
OTU2109	0	0	0	0	0	0	0	0	0	0	0	0	0	1	0	0	0	0	97.03	≥95	GCA_001889105.1	1	0	1	12	74	8	43	0	0	0.347041	1.31061	21.9061
OTU2110	0	0	0	0	0	0	0	0	0	0	0	0	0	0	0	1	0	0	99.07	≥95	GCA_018336855.1	0	0	1	4	27	3	15	NA	NA	NA	NA	NA
OTU2112	2	0	0	0	0	0	0	0	0	0	0	0	0	0	0	0	0	0	98.135	≥95	GCA_001411805.1	2	0	1	9	58	7	42	1.62208	0	1.12479	6.47423	71.9409
OTU2114	0	0	0	0	0	0	1	0	0	0	0	0	0	0	0	0	0	0	96.977	≥95	GCA_001465595.2	2	0	1	5	36	4	21	0	0	0	0.083973	4.36437
OTU2116	0	0	0	0	0	1	0	0	0	0	0	0	0	0	0	0	0	0	99.068	≥95	GCA_014171495.1	2	0	1	12	69	6	37	0.58135	0	0	1.33903	19.2444
OTU2120	0	2	0	0	0	0	0	0	0	0	0	0	0	0	0	0	0	0	95.105	≥95	GCA_001641285.1	0	0	1	21	63	7	42	0	0	0	25.1251	155.194
OTU2123	0	0	0	0	1	0	0	0	0	0	0	0	0	0	0	0	0	0	95.338	≥95	GCA_022647505.1	1	0	2	8	40	5	28	0	0	0	1.91757	55.5711
OTU2124	2	0	0	0	0	0	0	0	0	0	0	0	0	0	0	0	0	0	96.287	≥95	GCA_001639105.2	3	1	2	13	61	8	36	0	0	0	0.19432	38.9624
OTU2125	0	0	0	0	0	0	0	0	0	0	0	0	0	0	1	0	0	0	98.601	≥95	GCA_014171495.1	2	0	1	12	69	6	37	0.58135	0	0	1.33903	19.2444
OTU2127	0	0	0	0	1	0	0	0	0	0	0	0	0	0	0	0	0	0	95.571	≥95	GCA_001641285.1	0	0	1	21	63	7	42	0	0	0	25.1251	155.194
OTU2129	2	0	0	0	0	0	0	0	0	0	0	0	0	0	0	0	0	0	96.069	≥95	GCA_013327855.1	1	0	0	7	42	5	24	0	0	0	0.232122	2.47911
OTU2132	1	0	0	0	0	0	0	0	0	0	0	0	0	0	0	0	0	0	97.203	≥95	GCA_001411805.1	2	0	1	9	58	7	42	1.62208	0	1.12479	6.47423	71.9409
OTU2134	0	0	0	0	0	0	0	0	0	0	0	2	0	0	0	0	0	0	95.571	≥95	GCA_004331265.1	3	0	1	18	82	10	54	0.101926	0	0.563932	5.22068	125.158
OTU2139	0	0	0	2	0	0	0	0	0	0	0	0	0	0	0	0	0	0	96.037	≥95	GCA_001641285.1	0	0	1	21	63	7	42	0	0	0	25.1251	155.194
OTU2140	0	0	0	0	0	0	1	0	0	0	0	0	0	0	0	0	0	0	97.8	≥95	GCA_009829685.1	2	0	0	25	76	11	44	0	0	0	0.832144	0.900916
OTU2142	1	0	0	0	0	0	0	0	0	0	0	0	0	0	0	0	0	0	96.04	≥95	GCA_008932285.1	0	0	1	6	37	4	22	0	0	0	1.33318	16.4123
OTU2144	0	0	1	0	0	0	0	0	0	0	0	0	0	0	0	0	0	0	95.571	≥95	GCA_006385595.1	0	0	3	22	85	8	52	0	0	0.316268	23.153	70.4936
OTU2145	0	1	0	0	0	0	0	0	0	0	0	0	0	0	0	0	0	0	98.368	≥95	GCA_001411805.1	2	0	1	9	58	7	42	1.62208	0	1.12479	6.47423	71.9409
OTU2146	2	0	0	0	0	0	0	0	0	0	0	0	0	0	0	0	0	0	99.068	≥95	GCA_001411805.1	2	0	1	9	58	7	42	1.62208	0	1.12479	6.47423	71.9409
OTU2149	1	0	0	0	0	0	0	0	0	0	0	0	0	0	0	0	0	0	99.534	≥95	GCA_001411805.1	2	0	1	9	58	7	42	1.62208	0	1.12479	6.47423	71.9409
OTU2154	1	1	0	0	0	0	0	0	0	0	0	0	0	0	0	0	0	0	98.135	≥95	GCA_013403875.1	1	0	1	8	45	4	25	0	0	1.25289	2.70011	43.5533
OTU2155	0	0	0	0	0	0	0	0	0	0	0	0	0	1	0	0	0	0	97.17	≥95	GCA_002899895.2	1	0	1	15	51	7	34	0	0	0	1.59788	4.45119
OTU2156	0	0	0	1	0	1	0	0	0	0	0	0	0	0	0	0	0	0	99.068	≥95	GCA_014171495.1	2	0	1	12	69	6	37	0.58135	0	0	1.33903	19.2444
OTU2157	1	0	0	0	0	0	0	0	0	0	0	0	0	0	0	0	0	0	98.368	≥95	GCA_001411805.1	2	0	1	9	58	7	42	1.62208	0	1.12479	6.47423	71.9409
OTU2159	0	0	0	0	0	0	0	0	0	0	0	0	0	1	0	0	0	0	96.176	≥95	GCA_900107765.1	1	2	2	66	238	24	102	0	1.60325	0.886878	16.8103	70.3728
OTU2160	0	0	0	1	0	0	0	0	0	0	0	0	0	0	0	0	0	0	97.669	≥95	GCA_019428685.1	1	0	3	12	80	6	45	0	0	0	2.05837	23.889
OTU2161	0	0	0	0	0	0	0	0	0	0	0	0	0	0	2	0	0	0	95.309	≥95	GCA_009184905.1	0	0	1	6	29	4	27	0	0	0	0.215828	2.26758
OTU2163	0	0	0	0	0	0	0	0	0	0	0	0	0	2	0	0	0	0	95.283	≥95	GCA_007971385.1	2	4	1	71	258	29	108	0.561997	2.42953	0.443439	19.285	65.7423
OTU2165	0	0	0	0	0	0	0	0	0	0	0	1	0	0	0	0	0	0	95.571	≥95	GCA_003612015.1	1	0	2	13	64	6	33	0.335394	0	0.15656	2.75096	64.4296
OTU2167	0	2	0	0	0	0	0	0	0	0	0	0	0	0	0	0	0	0	98.135	≥95	GCA_001411805.1	2	0	1	9	58	7	42	1.62208	0	1.12479	6.47423	71.9409
OTU2169	1	0	0	0	0	1	0	0	0	0	0	0	0	0	0	0	0	0	97.674	≥95	GCA_001411805.1	2	0	1	9	58	7	42	1.62208	0	1.12479	6.47423	71.9409
OTU2171	0	0	0	0	0	0	0	0	2	0	0	0	0	0	0	0	0	0	96.737	≥95	GCA_900604315.1	1	0	1	12	50	6	29	0.335394	0	0	3.35206	64.573
OTU2173	0	0	0	0	1	0	0	0	0	0	0	0	0	0	0	0	0	0	96.977	≥95	GCA_000815105.2	2	0	1	4	40	4	26	0	0	0	1.82186	17.6649
OTU2174	0	1	0	0	0	0	0	0	0	0	0	0	0	0	0	0	0	0	98.368	≥95	GCA_014171495.1	2	0	1	12	69	6	37	0.58135	0	0	1.33903	19.2444
OTU2175	0	0	0	0	0	0	0	0	0	0	0	2	0	0	0	0	0	0	96.737	≥95	GCA_000521505.1	0	0	1	5	32	3	16	0	0	0	0.116328	1.56458
OTU2176	0	0	0	0	0	0	2	0	0	0	0	0	0	0	0	0	0	0	96.27	≥95	GCA_902459705.1	1	0	1	4	36	4	20	0	0	0.663144	0.083973	4.36437
OTU2177	0	0	0	0	0	0	0	0	0	0	1	0	0	0	0	0	0	0	97.436	≥95	GCA_003612015.1	1	0	2	13	64	6	33	0.335394	0	0.15656	2.75096	64.4296
OTU2178	1	0	0	0	0	0	0	0	0	0	0	0	0	0	0	0	0	0	98.834	≥95	GCA_001411805.1	2	0	1	9	58	7	42	1.62208	0	1.12479	6.47423	71.9409
OTU2179	0	0	0	0	0	0	0	2	0	0	0	0	0	0	0	0	0	0	96.782	≥95	GCA_000284275.1	0	1	0	16	67	6	31	0	0	0	0	2.10494
OTU2181	0	0	0	0	0	0	0	0	0	1	0	0	0	0	0	0	0	0	95.511	≥95	GCA_000577275.2	1	1	2	18	101	10	54	0	0	0.164867	1.49551	25.8252
OTU2182	0	0	0	0	0	0	0	2	0	0	0	0	0	0	0	0	0	0	95.116	≥95	GCA_001641285.1	0	0	1	21	63	7	42	0	0	0	25.1251	155.194
OTU2185	0	0	0	0	0	0	1	0	0	0	0	0	0	0	0	0	0	0	96.279	≥95	GCA_000224675.1	3	0	1	18	84	8	47	0.393381	0	0.563932	4.45995	146.215
OTU2190	0	0	0	0	0	0	0	0	0	0	0	2	0	0	0	0	0	0	96.721	≥95	GCA_020079945.1	1	0	2	10	47	6	29	0.335394	0	0.15656	2.61714	64.3098
OTU2193	0	0	0	0	0	0	0	0	0	0	0	0	1	0	0	0	0	0	96.386	≥95	GCA_000421825.1	1	0	2	26	83	10	41	0.234342	0	0	3.0072	9.63853
OTU2196	0	0	0	2	0	0	0	0	0	0	0	0	0	0	0	0	0	0	95.11	≥95	GCA_002096055.1	2	0	0	19	72	9	43	0	0	0	0.440415	6.41524
OTU2200	1	0	0	0	0	0	0	0	0	0	0	0	0	0	0	0	0	0	98.834	≥95	GCA_001411805.1	2	0	1	9	58	7	42	1.62208	0	1.12479	6.47423	71.9409
OTU2204	0	0	0	0	0	0	0	0	1	0	0	0	0	0	0	0	0	0	96.047	≥95	GCA_014635065.1	2	0	1	3	24	5	23	0	0	0	0	2.73136
OTU2205	0	0	0	0	1	0	0	0	0	0	0	0	0	0	0	0	0	0	95.545	≥95	GCA_020621385.1	1	0	1	10	67	7	34	0	0	0	0.70741	27.6264
OTU2206	0	0	0	0	0	0	0	0	1	0	0	0	0	0	0	0	0	0	96.737	≥95	GCA_900604315.1	1	0	1	12	50	6	29	0.335394	0	0	3.35206	64.573
OTU2207	0	0	0	0	0	0	0	0	0	0	0	0	0	2	0	0	0	0	96.737	≥95	GCA_000521505.1	0	0	1	5	32	3	16	0	0	0	0.116328	1.56458
OTU2210	0	0	0	0	0	0	0	0	1	0	0	0	0	0	0	0	0	0	97.203	≥95	GCA_900604315.1	1	0	1	12	50	6	29	0.335394	0	0	3.35206	64.573
OTU2211	0	0	1	0	0	1	0	0	0	0	0	0	0	0	0	0	0	0	99.068	≥95	GCA_013403875.1	1	0	1	8	45	4	25	0	0	1.25289	2.70011	43.5533
OTU2215	0	0	0	0	0	0	0	0	0	0	0	0	0	0	2	0	0	0	95.297	≥95	GCA_001686985.1	1	0	3	6	60	4	28	0	0	0.218943	0.949657	6.2304
OTU2216	0	0	0	0	0	0	0	0	1	0	0	0	0	0	0	0	0	0	95.792	≥95	GCA_003122325.1	1	0	1	12	65	8	38	0	0	0.164867	1.75309	13.6252
OTU2217	0	0	0	1	0	0	0	0	0	0	0	0	0	0	0	0	0	0	96.729	≥95	GCA_014171495.1	2	0	1	12	69	6	37	0.58135	0	0	1.33903	19.2444
OTU2220	0	0	0	0	0	0	0	0	0	0	0	0	1	0	0	0	0	0	95.037	≥95	GCA_900116175.1	2	0	1	11	37	5	24	0	0	0	0.651662	50.11
OTU2221	1	0	0	0	0	0	0	0	0	0	0	0	0	0	0	0	0	0	98.135	≥95	GCA_013403875.1	1	0	1	8	45	4	25	0	0	1.25289	2.70011	43.5533
OTU2225	1	0	1	0	0	0	0	0	0	0	0	0	0	0	0	0	0	0	97.902	≥95	GCA_001411805.1	2	0	1	9	58	7	42	1.62208	0	1.12479	6.47423	71.9409
OTU2226	1	0	1	0	0	0	0	0	0	0	0	0	0	0	0	0	0	0	98.135	≥95	GCA_013403875.1	1	0	1	8	45	4	25	0	0	1.25289	2.70011	43.5533
OTU2227	0	0	0	0	0	0	0	0	1	0	0	0	0	0	0	0	0	0	97.669	≥95	GCA_000224675.1	3	0	1	18	84	8	47	0.393381	0	0.563932	4.45995	146.215
OTU2229	0	1	0	0	0	0	0	0	0	0	0	0	0	0	0	0	0	0	97.902	≥95	GCA_001411805.1	2	0	1	9	58	7	42	1.62208	0	1.12479	6.47423	71.9409
OTU2232	0	1	0	0	0	0	0	0	0	0	0	0	0	0	0	0	0	0	96.037	≥95	GCA_009648975.1	2	0	1	22	80	9	48	0.137279	0	0.563932	3.00091	118.379
OTU2233	0	0	0	0	0	0	0	0	0	0	0	0	0	0	0	0	2	0	95.545	≥95	GCA_014337155.1	3	0	0	8	31	7	20	NA	NA	NA	NA	NA
OTU2237	0	2	0	0	0	0	0	0	0	0	0	0	0	0	0	0	0	0	98.135	≥95	GCA_001411805.1	2	0	1	9	58	7	42	1.62208	0	1.12479	6.47423	71.9409
OTU2238	0	0	0	0	0	0	0	0	0	2	0	0	0	0	0	0	0	0	96.27	≥95	GCA_014635065.1	2	0	1	3	24	5	23	0	0	0	0	2.73136
OTU2240	1	0	0	0	0	0	0	0	0	0	0	0	0	0	0	0	0	0	99.068	≥95	GCA_001411805.1	2	0	1	9	58	7	42	1.62208	0	1.12479	6.47423	71.9409
OTU2241	0	0	0	1	0	0	0	0	0	0	0	0	0	0	0	0	0	0	95.309	≥95	GCA_000964365.1	1	0	1	1	23	2	17	0	0	0	0.140939	1.78681
OTU2243	0	0	1	0	0	0	0	0	0	0	0	0	0	0	0	0	0	0	96.52	≥95	GCA_001411805.1	2	0	1	9	58	7	42	1.62208	0	1.12479	6.47423	71.9409
OTU1000	0	0	0	2	3	3	0	0	0	0	0	0	3	7	4	0	0	0	NA	NA	NA	NA	NA	NA	NA	NA	NA	NA	NA	NA	NA	NA	NA
OTU1001	1	0	0	0	3	0	0	0	0	0	0	0	5	8	6	0	0	0	NA	NA	NA	NA	NA	NA	NA	NA	NA	NA	NA	NA	NA	NA	NA
OTU1019	0	2	3	0	0	0	7	1	4	0	0	0	4	0	1	0	0	0	NA	NA	NA	NA	NA	NA	NA	NA	NA	NA	NA	NA	NA	NA	NA
OTU1021	0	0	0	0	0	0	0	0	0	6	4	11	0	0	0	0	0	0	NA	NA	NA	NA	NA	NA	NA	NA	NA	NA	NA	NA	NA	NA	NA
OTU1022	0	2	0	3	1	2	0	0	0	0	0	0	4	5	7	0	0	0	NA	NA	NA	NA	NA	NA	NA	NA	NA	NA	NA	NA	NA	NA	NA
OTU1024	0	0	0	1	8	9	0	2	0	0	0	0	0	0	0	0	0	0	NA	NA	NA	NA	NA	NA	NA	NA	NA	NA	NA	NA	NA	NA	NA
OTU103	14	12	25	10	7	5	0	0	0	0	0	0	178	426	270	0	0	0	NA	NA	NA	NA	NA	NA	NA	NA	NA	NA	NA	NA	NA	NA	NA
OTU1033	5	3	9	0	0	0	1	3	2	0	1	0	0	0	0	0	0	0	NA	NA	NA	NA	NA	NA	NA	NA	NA	NA	NA	NA	NA	NA	NA
OTU1037	0	1	3	1	5	0	0	1	0	4	2	0	2	0	0	0	0	0	NA	NA	NA	NA	NA	NA	NA	NA	NA	NA	NA	NA	NA	NA	NA
OTU1058	0	0	0	0	0	0	0	0	0	0	0	0	8	7	11	0	0	0	NA	NA	NA	NA	NA	NA	NA	NA	NA	NA	NA	NA	NA	NA	NA
OTU1065	3	7	6	0	0	0	0	0	0	0	0	1	0	0	0	0	0	0	NA	NA	NA	NA	NA	NA	NA	NA	NA	NA	NA	NA	NA	NA	NA
OTU1067	0	0	0	2	1	5	0	0	0	0	0	0	5	4	6	0	1	0	NA	NA	NA	NA	NA	NA	NA	NA	NA	NA	NA	NA	NA	NA	NA
OTU1073	1	0	5	0	0	0	0	0	0	5	3	4	0	0	0	0	0	0	NA	NA	NA	NA	NA	NA	NA	NA	NA	NA	NA	NA	NA	NA	NA
OTU1074	0	0	0	0	0	1	0	0	0	13	5	4	0	0	0	0	0	0	NA	NA	NA	NA	NA	NA	NA	NA	NA	NA	NA	NA	NA	NA	NA
OTU1076	0	1	1	0	0	0	2	1	4	2	2	4	0	0	0	0	0	0	NA	NA	NA	NA	NA	NA	NA	NA	NA	NA	NA	NA	NA	NA	NA
OTU1080	1	1	2	0	0	0	0	1	1	4	0	4	1	1	4	0	0	0	NA	NA	NA	NA	NA	NA	NA	NA	NA	NA	NA	NA	NA	NA	NA
OTU1081	3	7	13	0	0	0	0	0	0	0	0	0	0	0	0	0	0	0	NA	NA	NA	NA	NA	NA	NA	NA	NA	NA	NA	NA	NA	NA	NA
OTU1084	0	0	0	0	0	0	0	0	1	6	5	7	0	0	0	0	0	0	NA	NA	NA	NA	NA	NA	NA	NA	NA	NA	NA	NA	NA	NA	NA
OTU1085	0	0	1	0	0	0	0	0	0	0	0	0	5	8	6	0	0	0	NA	NA	NA	NA	NA	NA	NA	NA	NA	NA	NA	NA	NA	NA	NA
OTU1090	3	3	9	0	0	0	0	1	1	2	1	1	0	0	0	0	0	0	NA	NA	NA	NA	NA	NA	NA	NA	NA	NA	NA	NA	NA	NA	NA
OTU1092	3	4	6	0	0	0	0	0	0	0	0	0	0	0	0	0	0	0	NA	NA	NA	NA	NA	NA	NA	NA	NA	NA	NA	NA	NA	NA	NA
OTU1101	2	2	0	1	0	2	3	3	3	0	0	0	0	0	0	0	0	0	NA	NA	NA	NA	NA	NA	NA	NA	NA	NA	NA	NA	NA	NA	NA
OTU1102	3	3	1	0	1	0	3	2	4	0	0	0	0	0	0	0	0	0	NA	NA	NA	NA	NA	NA	NA	NA	NA	NA	NA	NA	NA	NA	NA
OTU1103	0	0	0	2	4	2	0	2	0	2	0	2	1	2	0	0	0	0	NA	NA	NA	NA	NA	NA	NA	NA	NA	NA	NA	NA	NA	NA	NA
OTU1109	1	2	6	0	0	0	0	0	0	1	4	5	0	0	0	0	0	0	NA	NA	NA	NA	NA	NA	NA	NA	NA	NA	NA	NA	NA	NA	NA
OTU1110	3	2	2	0	1	0	3	3	2	1	0	0	0	0	0	0	0	0	NA	NA	NA	NA	NA	NA	NA	NA	NA	NA	NA	NA	NA	NA	NA
OTU1112	0	0	2	0	7	1	2	3	1	1	0	1	0	0	0	0	0	0	NA	NA	NA	NA	NA	NA	NA	NA	NA	NA	NA	NA	NA	NA	NA
OTU1116	2	2	1	1	2	0	0	2	1	0	0	0	3	1	2	0	0	0	NA	NA	NA	NA	NA	NA	NA	NA	NA	NA	NA	NA	NA	NA	NA
OTU1118	4	7	4	0	0	0	0	1	0	0	0	0	0	0	0	0	0	0	NA	NA	NA	NA	NA	NA	NA	NA	NA	NA	NA	NA	NA	NA	NA
OTU1120	3	5	3	0	0	0	0	1	1	0	0	0	0	0	1	0	0	0	NA	NA	NA	NA	NA	NA	NA	NA	NA	NA	NA	NA	NA	NA	NA
OTU1121	1	4	0	0	0	1	6	0	4	0	0	1	0	0	0	0	0	0	NA	NA	NA	NA	NA	NA	NA	NA	NA	NA	NA	NA	NA	NA	NA
OTU1122	0	0	0	1	0	1	0	0	0	0	0	0	9	2	3	0	0	0	NA	NA	NA	NA	NA	NA	NA	NA	NA	NA	NA	NA	NA	NA	NA
OTU1125	0	0	0	0	0	0	1	0	0	4	6	3	0	0	0	0	0	0	NA	NA	NA	NA	NA	NA	NA	NA	NA	NA	NA	NA	NA	NA	NA
OTU1130	0	3	9	1	0	1	0	0	1	0	0	0	1	0	0	0	0	0	NA	NA	NA	NA	NA	NA	NA	NA	NA	NA	NA	NA	NA	NA	NA
OTU1136	0	0	0	0	0	0	0	0	1	6	4	3	0	0	0	0	0	0	NA	NA	NA	NA	NA	NA	NA	NA	NA	NA	NA	NA	NA	NA	NA
OTU1137	0	0	1	4	2	6	0	0	0	0	0	0	0	0	0	0	0	0	NA	NA	NA	NA	NA	NA	NA	NA	NA	NA	NA	NA	NA	NA	NA
OTU1142	0	2	0	12	1	3	1	0	0	0	0	0	0	0	0	0	0	0	NA	NA	NA	NA	NA	NA	NA	NA	NA	NA	NA	NA	NA	NA	NA
OTU1148	0	0	0	0	0	0	1	2	4	0	4	1	0	0	0	0	0	0	NA	NA	NA	NA	NA	NA	NA	NA	NA	NA	NA	NA	NA	NA	NA
OTU1149	0	0	1	0	0	0	4	9	2	0	0	0	0	0	0	0	0	0	NA	NA	NA	NA	NA	NA	NA	NA	NA	NA	NA	NA	NA	NA	NA
OTU1152	2	1	2	1	0	2	2	2	3	0	0	0	0	0	0	0	0	0	NA	NA	NA	NA	NA	NA	NA	NA	NA	NA	NA	NA	NA	NA	NA
OTU1154	0	0	0	0	0	0	0	0	0	4	5	6	0	0	0	0	0	0	NA	NA	NA	NA	NA	NA	NA	NA	NA	NA	NA	NA	NA	NA	NA
OTU1155	2	3	7	0	0	0	0	0	0	0	2	1	0	0	0	0	0	0	NA	NA	NA	NA	NA	NA	NA	NA	NA	NA	NA	NA	NA	NA	NA
OTU1159	5	1	6	0	0	0	1	0	0	0	0	0	0	0	0	0	0	0	NA	NA	NA	NA	NA	NA	NA	NA	NA	NA	NA	NA	NA	NA	NA
OTU1160	0	1	1	4	4	1	1	2	4	0	0	0	1	0	1	0	0	0	NA	NA	NA	NA	NA	NA	NA	NA	NA	NA	NA	NA	NA	NA	NA
OTU1166	0	0	0	0	0	0	2	1	1	1	4	5	0	0	0	0	0	0	NA	NA	NA	NA	NA	NA	NA	NA	NA	NA	NA	NA	NA	NA	NA
OTU1167	0	0	0	0	0	0	1	0	0	10	4	3	0	0	0	0	0	0	NA	NA	NA	NA	NA	NA	NA	NA	NA	NA	NA	NA	NA	NA	NA
OTU1171	0	0	2	0	0	0	0	0	0	3	5	6	0	0	0	0	0	0	NA	NA	NA	NA	NA	NA	NA	NA	NA	NA	NA	NA	NA	NA	NA
OTU1172	0	2	2	0	0	0	8	2	4	0	0	0	0	0	0	0	0	0	NA	NA	NA	NA	NA	NA	NA	NA	NA	NA	NA	NA	NA	NA	NA
OTU1174	0	0	0	4	2	0	0	0	0	1	4	2	0	0	0	0	0	0	NA	NA	NA	NA	NA	NA	NA	NA	NA	NA	NA	NA	NA	NA	NA
OTU1179	6	2	4	0	0	1	1	3	0	1	2	1	0	0	0	0	0	0	NA	NA	NA	NA	NA	NA	NA	NA	NA	NA	NA	NA	NA	NA	NA
OTU1180	0	0	0	0	0	0	8	4	4	0	1	0	0	0	0	0	0	0	NA	NA	NA	NA	NA	NA	NA	NA	NA	NA	NA	NA	NA	NA	NA
OTU1182	7	6	5	1	0	0	0	0	0	0	0	0	0	0	0	0	0	0	NA	NA	NA	NA	NA	NA	NA	NA	NA	NA	NA	NA	NA	NA	NA
OTU1183	0	0	0	3	4	1	1	1	4	1	2	0	0	0	0	0	0	0	NA	NA	NA	NA	NA	NA	NA	NA	NA	NA	NA	NA	NA	NA	NA
OTU1188	0	0	0	6	1	4	0	1	0	0	0	0	0	0	0	0	0	0	NA	NA	NA	NA	NA	NA	NA	NA	NA	NA	NA	NA	NA	NA	NA
OTU1190	2	7	4	0	0	0	1	1	1	0	0	0	0	0	0	0	0	0	NA	NA	NA	NA	NA	NA	NA	NA	NA	NA	NA	NA	NA	NA	NA
OTU1194	0	1	1	1	5	0	0	0	0	5	2	0	0	0	0	0	0	0	NA	NA	NA	NA	NA	NA	NA	NA	NA	NA	NA	NA	NA	NA	NA
OTU1200	0	0	0	0	0	0	1	1	0	3	3	2	0	0	0	0	0	0	NA	NA	NA	NA	NA	NA	NA	NA	NA	NA	NA	NA	NA	NA	NA
OTU1202	4	5	4	0	0	0	0	0	1	0	0	0	0	0	0	0	0	0	NA	NA	NA	NA	NA	NA	NA	NA	NA	NA	NA	NA	NA	NA	NA
OTU1205	0	0	0	1	5	1	1	1	3	1	1	0	0	0	0	0	0	0	NA	NA	NA	NA	NA	NA	NA	NA	NA	NA	NA	NA	NA	NA	NA
OTU1206	0	0	0	2	0	0	0	0	0	0	0	0	1	8	5	0	0	0	NA	NA	NA	NA	NA	NA	NA	NA	NA	NA	NA	NA	NA	NA	NA
OTU1208	0	0	0	6	3	2	0	0	0	3	0	1	0	0	0	0	0	0	NA	NA	NA	NA	NA	NA	NA	NA	NA	NA	NA	NA	NA	NA	NA
OTU1210	0	0	2	2	5	4	2	0	0	0	0	0	1	0	0	0	0	0	NA	NA	NA	NA	NA	NA	NA	NA	NA	NA	NA	NA	NA	NA	NA
OTU1211	0	0	0	0	0	0	0	0	0	8	6	4	0	0	0	0	0	0	NA	NA	NA	NA	NA	NA	NA	NA	NA	NA	NA	NA	NA	NA	NA
OTU1213	0	0	0	9	3	3	0	0	0	1	0	0	0	0	0	0	0	0	NA	NA	NA	NA	NA	NA	NA	NA	NA	NA	NA	NA	NA	NA	NA
OTU1216	1	1	4	0	0	0	0	1	0	3	2	4	0	0	0	0	0	0	NA	NA	NA	NA	NA	NA	NA	NA	NA	NA	NA	NA	NA	NA	NA
OTU1218	3	6	2	1	0	0	2	1	1	0	0	0	0	0	0	0	0	0	NA	NA	NA	NA	NA	NA	NA	NA	NA	NA	NA	NA	NA	NA	NA
OTU1221	2	6	5	0	1	0	0	0	0	0	0	0	0	0	0	0	0	0	NA	NA	NA	NA	NA	NA	NA	NA	NA	NA	NA	NA	NA	NA	NA
OTU1223	0	0	0	6	4	2	0	0	0	0	0	0	0	0	0	0	0	0	NA	NA	NA	NA	NA	NA	NA	NA	NA	NA	NA	NA	NA	NA	NA
OTU1227	4	2	8	0	0	0	0	0	0	0	0	0	0	0	0	0	0	0	NA	NA	NA	NA	NA	NA	NA	NA	NA	NA	NA	NA	NA	NA	NA
OTU1229	0	0	0	0	0	0	1	1	0	4	4	5	0	0	0	0	0	0	NA	NA	NA	NA	NA	NA	NA	NA	NA	NA	NA	NA	NA	NA	NA
OTU1237	0	0	0	1	0	1	0	0	0	0	0	0	5	4	2	0	0	0	NA	NA	NA	NA	NA	NA	NA	NA	NA	NA	NA	NA	NA	NA	NA
OTU1241	0	3	0	0	0	0	0	1	1	2	2	6	0	0	0	0	0	0	NA	NA	NA	NA	NA	NA	NA	NA	NA	NA	NA	NA	NA	NA	NA
OTU1242	0	0	0	0	0	0	2	10	2	0	0	0	0	0	0	0	0	0	NA	NA	NA	NA	NA	NA	NA	NA	NA	NA	NA	NA	NA	NA	NA
OTU1244	2	2	0	0	0	0	4	2	3	0	0	2	0	0	0	0	0	0	NA	NA	NA	NA	NA	NA	NA	NA	NA	NA	NA	NA	NA	NA	NA
OTU1245	2	1	0	0	0	2	2	6	0	0	0	0	0	0	0	0	0	0	NA	NA	NA	NA	NA	NA	NA	NA	NA	NA	NA	NA	NA	NA	NA
OTU1247	0	0	0	0	0	0	0	0	0	1	5	6	0	0	0	0	0	0	NA	NA	NA	NA	NA	NA	NA	NA	NA	NA	NA	NA	NA	NA	NA
OTU1249	0	0	0	0	0	0	0	0	0	3	2	5	0	0	0	0	0	0	NA	NA	NA	NA	NA	NA	NA	NA	NA	NA	NA	NA	NA	NA	NA
OTU1252	0	0	0	1	0	2	0	0	0	0	0	0	1	2	3	0	0	0	NA	NA	NA	NA	NA	NA	NA	NA	NA	NA	NA	NA	NA	NA	NA
OTU1256	0	0	1	2	2	2	0	1	1	0	0	0	0	0	0	0	0	0	NA	NA	NA	NA	NA	NA	NA	NA	NA	NA	NA	NA	NA	NA	NA
OTU1258	0	0	0	0	0	0	2	3	1	3	1	5	0	0	0	0	0	0	NA	NA	NA	NA	NA	NA	NA	NA	NA	NA	NA	NA	NA	NA	NA
OTU1260	0	0	0	5	5	1	0	0	0	0	0	0	0	0	0	0	0	0	NA	NA	NA	NA	NA	NA	NA	NA	NA	NA	NA	NA	NA	NA	NA
OTU1264	0	0	0	0	0	0	0	0	0	0	0	0	2	0	0	1	5	5	NA	NA	NA	NA	NA	NA	NA	NA	NA	NA	NA	NA	NA	NA	NA
OTU1265	3	2	4	0	0	0	0	0	0	2	1	2	0	0	0	0	0	0	NA	NA	NA	NA	NA	NA	NA	NA	NA	NA	NA	NA	NA	NA	NA
OTU1266	0	0	0	2	0	0	0	0	0	0	0	0	4	2	4	0	0	0	NA	NA	NA	NA	NA	NA	NA	NA	NA	NA	NA	NA	NA	NA	NA
OTU1273	0	0	0	0	0	0	9	0	3	0	0	0	0	0	0	0	0	0	NA	NA	NA	NA	NA	NA	NA	NA	NA	NA	NA	NA	NA	NA	NA
OTU1277	2	0	1	0	1	0	0	1	0	1	1	0	1	2	0	0	0	0	NA	NA	NA	NA	NA	NA	NA	NA	NA	NA	NA	NA	NA	NA	NA
OTU1279	0	0	1	0	0	0	2	0	3	0	0	0	1	2	0	0	0	0	NA	NA	NA	NA	NA	NA	NA	NA	NA	NA	NA	NA	NA	NA	NA
OTU1283	2	1	4	0	0	0	0	1	0	2	1	1	0	0	0	0	0	0	NA	NA	NA	NA	NA	NA	NA	NA	NA	NA	NA	NA	NA	NA	NA
OTU1289	0	0	0	4	2	3	1	0	1	0	1	0	0	0	0	0	0	0	NA	NA	NA	NA	NA	NA	NA	NA	NA	NA	NA	NA	NA	NA	NA
OTU1296	1	2	4	1	1	0	0	0	0	0	0	0	0	0	0	0	0	0	NA	NA	NA	NA	NA	NA	NA	NA	NA	NA	NA	NA	NA	NA	NA
OTU1297	0	0	0	1	3	10	0	0	0	0	0	0	0	0	0	0	0	0	NA	NA	NA	NA	NA	NA	NA	NA	NA	NA	NA	NA	NA	NA	NA
OTU1303	0	0	0	2	1	0	0	0	1	3	1	0	2	0	0	0	0	0	NA	NA	NA	NA	NA	NA	NA	NA	NA	NA	NA	NA	NA	NA	NA
OTU1304	0	0	0	0	0	0	0	0	0	0	0	0	1	2	7	0	0	0	NA	NA	NA	NA	NA	NA	NA	NA	NA	NA	NA	NA	NA	NA	NA
OTU1305	0	1	1	0	0	0	1	2	1	0	6	1	0	0	0	0	0	0	NA	NA	NA	NA	NA	NA	NA	NA	NA	NA	NA	NA	NA	NA	NA
OTU1306	1	1	2	0	0	0	1	7	1	0	0	0	0	0	0	0	0	0	NA	NA	NA	NA	NA	NA	NA	NA	NA	NA	NA	NA	NA	NA	NA
OTU1308	0	0	0	4	4	2	0	0	0	0	0	0	0	0	0	0	0	0	NA	NA	NA	NA	NA	NA	NA	NA	NA	NA	NA	NA	NA	NA	NA
OTU1309	1	1	7	0	0	0	0	0	0	0	0	0	0	0	0	0	0	0	NA	NA	NA	NA	NA	NA	NA	NA	NA	NA	NA	NA	NA	NA	NA
OTU1314	3	1	7	0	0	0	0	0	0	0	0	0	0	0	0	0	0	0	NA	NA	NA	NA	NA	NA	NA	NA	NA	NA	NA	NA	NA	NA	NA
OTU1323	0	0	0	3	5	1	0	1	0	0	0	0	0	0	0	0	0	0	NA	NA	NA	NA	NA	NA	NA	NA	NA	NA	NA	NA	NA	NA	NA
OTU1324	0	0	0	0	0	0	5	1	5	0	0	1	0	0	0	0	0	0	NA	NA	NA	NA	NA	NA	NA	NA	NA	NA	NA	NA	NA	NA	NA
OTU1325	4	0	1	0	0	0	2	1	0	2	2	1	0	0	0	0	0	0	NA	NA	NA	NA	NA	NA	NA	NA	NA	NA	NA	NA	NA	NA	NA
OTU1327	0	0	0	0	0	0	0	0	0	3	4	5	0	0	0	0	0	0	NA	NA	NA	NA	NA	NA	NA	NA	NA	NA	NA	NA	NA	NA	NA
OTU1331	0	0	0	3	3	3	0	0	0	0	0	0	0	0	0	0	0	0	NA	NA	NA	NA	NA	NA	NA	NA	NA	NA	NA	NA	NA	NA	NA
OTU1332	0	1	0	0	0	0	0	7	2	1	1	1	0	0	0	0	0	0	NA	NA	NA	NA	NA	NA	NA	NA	NA	NA	NA	NA	NA	NA	NA
OTU1334	1	4	0	0	0	0	4	1	2	0	0	2	0	0	0	0	0	0	NA	NA	NA	NA	NA	NA	NA	NA	NA	NA	NA	NA	NA	NA	NA
OTU1336	0	0	0	0	0	0	0	0	0	3	7	1	0	0	0	0	0	0	NA	NA	NA	NA	NA	NA	NA	NA	NA	NA	NA	NA	NA	NA	NA
OTU1337	0	0	0	0	0	0	7	0	1	0	0	0	0	0	0	0	0	0	NA	NA	NA	NA	NA	NA	NA	NA	NA	NA	NA	NA	NA	NA	NA
OTU1339	0	0	0	2	0	0	0	0	0	0	0	0	1	3	6	0	0	0	NA	NA	NA	NA	NA	NA	NA	NA	NA	NA	NA	NA	NA	NA	NA
OTU1344	2	0	4	0	0	0	0	0	0	0	0	0	0	0	0	0	0	0	NA	NA	NA	NA	NA	NA	NA	NA	NA	NA	NA	NA	NA	NA	NA
OTU1346	0	0	0	0	0	0	0	0	0	0	0	0	7	1	4	0	0	0	NA	NA	NA	NA	NA	NA	NA	NA	NA	NA	NA	NA	NA	NA	NA
OTU1347	0	3	2	0	0	0	1	1	1	0	0	0	1	0	2	0	0	0	NA	NA	NA	NA	NA	NA	NA	NA	NA	NA	NA	NA	NA	NA	NA
OTU1348	0	3	3	0	0	0	0	1	0	0	0	0	0	0	0	0	0	0	NA	NA	NA	NA	NA	NA	NA	NA	NA	NA	NA	NA	NA	NA	NA
OTU135	2	4	1	113	82	150	11	41	11	20	14	15	52	81	96	0	0	0	NA	NA	NA	NA	NA	NA	NA	NA	NA	NA	NA	NA	NA	NA	NA
OTU1352	1	1	3	0	0	0	0	1	0	0	0	2	0	0	0	0	0	0	NA	NA	NA	NA	NA	NA	NA	NA	NA	NA	NA	NA	NA	NA	NA
OTU1355	1	0	0	0	0	0	10	1	0	1	0	0	0	0	0	0	0	0	NA	NA	NA	NA	NA	NA	NA	NA	NA	NA	NA	NA	NA	NA	NA
OTU1357	0	0	0	1	4	4	0	0	0	0	0	0	0	0	0	0	0	0	NA	NA	NA	NA	NA	NA	NA	NA	NA	NA	NA	NA	NA	NA	NA
OTU1358	0	2	2	0	0	0	1	1	0	1	3	1	0	0	0	0	0	0	NA	NA	NA	NA	NA	NA	NA	NA	NA	NA	NA	NA	NA	NA	NA
OTU1359	2	1	0	0	0	0	2	3	1	0	0	0	0	0	0	0	0	0	NA	NA	NA	NA	NA	NA	NA	NA	NA	NA	NA	NA	NA	NA	NA
OTU1360	3	6	3	0	0	0	0	0	0	0	0	0	0	0	0	0	0	0	NA	NA	NA	NA	NA	NA	NA	NA	NA	NA	NA	NA	NA	NA	NA
OTU1364	0	0	0	3	1	3	0	0	0	0	0	0	0	0	0	0	0	0	NA	NA	NA	NA	NA	NA	NA	NA	NA	NA	NA	NA	NA	NA	NA
OTU1367	4	2	0	1	0	0	0	1	0	0	0	0	0	0	0	0	0	0	NA	NA	NA	NA	NA	NA	NA	NA	NA	NA	NA	NA	NA	NA	NA
OTU1368	1	1	1	0	0	1	2	3	1	0	0	0	0	0	0	0	0	0	NA	NA	NA	NA	NA	NA	NA	NA	NA	NA	NA	NA	NA	NA	NA
OTU1371	0	0	0	0	0	0	0	0	1	3	1	2	0	1	0	0	2	0	NA	NA	NA	NA	NA	NA	NA	NA	NA	NA	NA	NA	NA	NA	NA
OTU1372	1	6	0	0	0	0	0	0	0	0	0	0	0	0	0	0	0	0	NA	NA	NA	NA	NA	NA	NA	NA	NA	NA	NA	NA	NA	NA	NA
OTU1373	2	2	4	0	0	0	0	0	0	0	0	0	0	0	0	0	0	0	NA	NA	NA	NA	NA	NA	NA	NA	NA	NA	NA	NA	NA	NA	NA
OTU1374	0	4	2	0	0	0	2	0	0	0	1	0	0	1	0	0	0	0	NA	NA	NA	NA	NA	NA	NA	NA	NA	NA	NA	NA	NA	NA	NA
OTU1375	0	1	0	0	0	1	0	0	0	0	0	0	3	0	2	0	0	0	NA	NA	NA	NA	NA	NA	NA	NA	NA	NA	NA	NA	NA	NA	NA
OTU1380	0	0	0	0	0	0	9	1	0	0	0	0	0	0	0	0	0	0	NA	NA	NA	NA	NA	NA	NA	NA	NA	NA	NA	NA	NA	NA	NA
OTU1381	1	0	0	0	1	0	0	0	0	0	0	0	1	2	2	0	0	0	NA	NA	NA	NA	NA	NA	NA	NA	NA	NA	NA	NA	NA	NA	NA
OTU1382	0	0	0	0	0	0	5	0	3	0	0	0	0	0	0	0	0	0	NA	NA	NA	NA	NA	NA	NA	NA	NA	NA	NA	NA	NA	NA	NA
OTU1388	0	3	0	0	0	0	3	2	1	0	0	0	0	0	0	0	0	0	NA	NA	NA	NA	NA	NA	NA	NA	NA	NA	NA	NA	NA	NA	NA
OTU1389	0	0	0	1	1	1	0	0	0	1	0	1	0	5	0	0	0	0	NA	NA	NA	NA	NA	NA	NA	NA	NA	NA	NA	NA	NA	NA	NA
OTU1395	0	0	0	0	0	0	1	0	1	2	1	2	0	0	0	0	0	0	NA	NA	NA	NA	NA	NA	NA	NA	NA	NA	NA	NA	NA	NA	NA
OTU1398	1	0	0	1	3	1	0	0	0	0	0	0	0	0	0	0	0	0	NA	NA	NA	NA	NA	NA	NA	NA	NA	NA	NA	NA	NA	NA	NA
OTU1399	2	0	2	0	0	0	0	0	1	1	1	1	0	0	0	0	0	0	NA	NA	NA	NA	NA	NA	NA	NA	NA	NA	NA	NA	NA	NA	NA
OTU14	749	411	413	71	102	85	913	1225	803	280	275	354	0	0	0	0	0	0	NA	NA	NA	NA	NA	NA	NA	NA	NA	NA	NA	NA	NA	NA	NA
OTU1400	0	0	0	0	0	1	0	0	0	0	0	0	2	4	3	0	0	0	NA	NA	NA	NA	NA	NA	NA	NA	NA	NA	NA	NA	NA	NA	NA
OTU1402	4	2	2	0	0	0	0	0	0	0	0	0	0	0	0	0	0	0	NA	NA	NA	NA	NA	NA	NA	NA	NA	NA	NA	NA	NA	NA	NA
OTU1403	0	0	0	0	0	0	2	0	3	0	0	1	0	0	0	0	0	0	NA	NA	NA	NA	NA	NA	NA	NA	NA	NA	NA	NA	NA	NA	NA
OTU1407	0	0	0	0	0	0	2	1	0	4	0	1	0	0	1	0	0	0	NA	NA	NA	NA	NA	NA	NA	NA	NA	NA	NA	NA	NA	NA	NA
OTU1411	0	1	1	0	0	0	0	0	0	5	1	1	0	0	0	0	0	0	NA	NA	NA	NA	NA	NA	NA	NA	NA	NA	NA	NA	NA	NA	NA
OTU1412	1	1	5	0	0	0	0	1	0	0	1	0	0	0	0	0	0	0	NA	NA	NA	NA	NA	NA	NA	NA	NA	NA	NA	NA	NA	NA	NA
OTU1420	0	0	0	2	0	0	0	0	0	0	0	0	6	0	2	0	0	0	NA	NA	NA	NA	NA	NA	NA	NA	NA	NA	NA	NA	NA	NA	NA
OTU1423	1	0	0	3	0	1	1	0	0	0	0	0	3	0	2	0	0	0	NA	NA	NA	NA	NA	NA	NA	NA	NA	NA	NA	NA	NA	NA	NA
OTU1427	0	0	0	0	0	0	0	0	0	5	0	2	0	0	0	0	0	0	NA	NA	NA	NA	NA	NA	NA	NA	NA	NA	NA	NA	NA	NA	NA
OTU1434	0	0	0	0	0	0	0	0	0	5	0	4	0	0	0	0	0	0	NA	NA	NA	NA	NA	NA	NA	NA	NA	NA	NA	NA	NA	NA	NA
OTU1435	0	1	0	0	0	0	3	3	0	0	2	0	0	0	0	0	0	0	NA	NA	NA	NA	NA	NA	NA	NA	NA	NA	NA	NA	NA	NA	NA
OTU1437	0	0	3	1	0	0	0	0	0	0	0	0	0	0	1	0	0	0	NA	NA	NA	NA	NA	NA	NA	NA	NA	NA	NA	NA	NA	NA	NA
OTU1439	0	0	0	0	0	1	0	0	0	0	0	0	5	0	1	0	0	0	NA	NA	NA	NA	NA	NA	NA	NA	NA	NA	NA	NA	NA	NA	NA
OTU1441	3	3	3	0	0	0	0	0	0	0	0	0	0	0	0	0	0	0	NA	NA	NA	NA	NA	NA	NA	NA	NA	NA	NA	NA	NA	NA	NA
OTU1447	0	0	1	0	0	2	0	1	1	1	0	0	4	0	0	0	0	0	NA	NA	NA	NA	NA	NA	NA	NA	NA	NA	NA	NA	NA	NA	NA
OTU1448	0	0	1	0	0	0	2	4	2	0	0	0	0	0	0	0	0	0	NA	NA	NA	NA	NA	NA	NA	NA	NA	NA	NA	NA	NA	NA	NA
OTU1451	0	0	0	1	0	0	0	0	0	0	4	1	0	0	0	0	0	0	NA	NA	NA	NA	NA	NA	NA	NA	NA	NA	NA	NA	NA	NA	NA
OTU1454	4	0	4	0	0	0	0	0	0	0	0	0	0	0	0	0	0	0	NA	NA	NA	NA	NA	NA	NA	NA	NA	NA	NA	NA	NA	NA	NA
OTU1463	0	0	2	1	3	2	0	0	0	0	0	0	0	0	0	0	0	0	NA	NA	NA	NA	NA	NA	NA	NA	NA	NA	NA	NA	NA	NA	NA
OTU1468	0	0	0	0	0	0	0	0	0	3	0	5	0	0	0	0	0	0	NA	NA	NA	NA	NA	NA	NA	NA	NA	NA	NA	NA	NA	NA	NA
OTU1469	0	0	0	1	0	2	1	0	0	1	2	2	0	0	0	0	0	0	NA	NA	NA	NA	NA	NA	NA	NA	NA	NA	NA	NA	NA	NA	NA
OTU1470	1	0	0	0	2	0	0	1	0	0	0	0	1	1	0	0	0	0	NA	NA	NA	NA	NA	NA	NA	NA	NA	NA	NA	NA	NA	NA	NA
OTU1475	1	1	0	0	0	0	1	1	0	0	1	3	0	0	0	0	0	0	NA	NA	NA	NA	NA	NA	NA	NA	NA	NA	NA	NA	NA	NA	NA
OTU1476	0	0	1	0	1	0	1	0	3	0	0	1	0	0	0	0	0	0	NA	NA	NA	NA	NA	NA	NA	NA	NA	NA	NA	NA	NA	NA	NA
OTU1478	0	0	0	1	4	0	0	0	0	0	1	0	0	0	0	0	0	0	NA	NA	NA	NA	NA	NA	NA	NA	NA	NA	NA	NA	NA	NA	NA
OTU1481	0	2	0	0	0	0	1	1	3	0	0	0	0	0	0	0	0	0	NA	NA	NA	NA	NA	NA	NA	NA	NA	NA	NA	NA	NA	NA	NA
OTU1482	0	0	0	0	0	0	0	0	0	4	2	2	0	0	0	0	0	0	NA	NA	NA	NA	NA	NA	NA	NA	NA	NA	NA	NA	NA	NA	NA
OTU1484	1	1	3	0	0	0	0	1	0	0	0	0	0	1	0	0	0	0	NA	NA	NA	NA	NA	NA	NA	NA	NA	NA	NA	NA	NA	NA	NA
OTU1487	0	0	1	1	0	0	0	0	0	0	0	0	0	1	1	0	0	0	NA	NA	NA	NA	NA	NA	NA	NA	NA	NA	NA	NA	NA	NA	NA
OTU1489	0	1	0	2	0	1	0	0	0	1	0	0	0	0	0	0	0	0	NA	NA	NA	NA	NA	NA	NA	NA	NA	NA	NA	NA	NA	NA	NA
OTU1496	2	2	4	0	0	0	0	1	0	0	0	0	0	0	0	0	0	0	NA	NA	NA	NA	NA	NA	NA	NA	NA	NA	NA	NA	NA	NA	NA
OTU1500	0	0	0	0	0	0	0	0	0	0	0	0	2	1	2	0	0	0	NA	NA	NA	NA	NA	NA	NA	NA	NA	NA	NA	NA	NA	NA	NA
OTU1505	0	0	1	0	0	0	4	2	1	0	0	0	0	0	0	0	0	0	NA	NA	NA	NA	NA	NA	NA	NA	NA	NA	NA	NA	NA	NA	NA
OTU1506	0	0	0	0	0	0	0	6	2	0	0	0	0	0	0	0	0	0	NA	NA	NA	NA	NA	NA	NA	NA	NA	NA	NA	NA	NA	NA	NA
OTU1507	0	0	0	0	0	0	0	1	0	0	0	0	0	0	0	3	1	3	NA	NA	NA	NA	NA	NA	NA	NA	NA	NA	NA	NA	NA	NA	NA
OTU1512	0	0	0	1	2	0	0	0	0	0	0	0	1	2	1	0	0	0	NA	NA	NA	NA	NA	NA	NA	NA	NA	NA	NA	NA	NA	NA	NA
OTU1517	0	0	0	0	0	0	0	0	0	2	0	4	0	0	0	0	0	0	NA	NA	NA	NA	NA	NA	NA	NA	NA	NA	NA	NA	NA	NA	NA
OTU1520	1	2	5	0	0	0	0	0	0	0	0	0	0	0	0	0	0	0	NA	NA	NA	NA	NA	NA	NA	NA	NA	NA	NA	NA	NA	NA	NA
OTU1523	0	0	0	0	0	0	0	0	0	0	3	0	0	0	0	0	7	0	NA	NA	NA	NA	NA	NA	NA	NA	NA	NA	NA	NA	NA	NA	NA
OTU1524	0	0	0	0	0	0	0	0	0	0	3	1	0	0	0	0	0	0	NA	NA	NA	NA	NA	NA	NA	NA	NA	NA	NA	NA	NA	NA	NA
OTU1527	1	0	1	0	0	0	0	0	0	1	0	3	0	0	0	0	0	0	NA	NA	NA	NA	NA	NA	NA	NA	NA	NA	NA	NA	NA	NA	NA
OTU1530	2	1	1	0	0	0	0	0	0	0	0	1	0	0	0	0	0	0	NA	NA	NA	NA	NA	NA	NA	NA	NA	NA	NA	NA	NA	NA	NA
OTU1536	0	1	0	1	0	0	0	1	0	2	0	0	0	0	0	0	0	0	NA	NA	NA	NA	NA	NA	NA	NA	NA	NA	NA	NA	NA	NA	NA
OTU1542	0	1	2	0	0	0	0	0	1	1	1	0	0	0	0	0	0	0	NA	NA	NA	NA	NA	NA	NA	NA	NA	NA	NA	NA	NA	NA	NA
OTU1544	0	0	0	0	0	0	1	0	1	2	0	2	0	0	0	0	0	0	NA	NA	NA	NA	NA	NA	NA	NA	NA	NA	NA	NA	NA	NA	NA
OTU1545	0	0	0	0	0	0	0	1	0	0	2	0	0	0	0	0	0	0	NA	NA	NA	NA	NA	NA	NA	NA	NA	NA	NA	NA	NA	NA	NA
OTU1547	0	0	0	2	0	1	0	0	0	0	0	0	4	0	0	0	0	0	NA	NA	NA	NA	NA	NA	NA	NA	NA	NA	NA	NA	NA	NA	NA
OTU1551	0	0	0	0	0	0	0	3	2	0	0	0	0	0	0	0	0	0	NA	NA	NA	NA	NA	NA	NA	NA	NA	NA	NA	NA	NA	NA	NA
OTU1552	0	0	0	1	1	3	0	0	0	0	0	0	1	0	0	0	0	0	NA	NA	NA	NA	NA	NA	NA	NA	NA	NA	NA	NA	NA	NA	NA
OTU1553	0	0	0	2	2	3	0	0	0	0	0	0	0	0	0	0	0	0	NA	NA	NA	NA	NA	NA	NA	NA	NA	NA	NA	NA	NA	NA	NA
OTU1557	0	0	0	0	0	0	0	0	0	0	0	0	1	1	5	0	0	0	NA	NA	NA	NA	NA	NA	NA	NA	NA	NA	NA	NA	NA	NA	NA
OTU156	51	28	125	0	0	0	90	91	148	2	3	3	0	0	0	0	0	0	NA	NA	NA	NA	NA	NA	NA	NA	NA	NA	NA	NA	NA	NA	NA
OTU1566	1	0	1	0	0	0	4	0	1	0	0	0	0	0	0	0	0	0	NA	NA	NA	NA	NA	NA	NA	NA	NA	NA	NA	NA	NA	NA	NA
OTU1569	0	0	1	2	0	1	1	1	0	0	0	1	0	0	0	0	0	0	NA	NA	NA	NA	NA	NA	NA	NA	NA	NA	NA	NA	NA	NA	NA
OTU1574	0	0	0	0	0	0	0	0	0	1	0	3	0	0	0	0	0	0	NA	NA	NA	NA	NA	NA	NA	NA	NA	NA	NA	NA	NA	NA	NA
OTU1576	0	0	0	0	0	0	0	0	0	4	0	3	0	0	0	0	0	0	NA	NA	NA	NA	NA	NA	NA	NA	NA	NA	NA	NA	NA	NA	NA
OTU1582	0	0	0	0	0	0	0	0	0	1	0	2	0	0	0	0	0	0	NA	NA	NA	NA	NA	NA	NA	NA	NA	NA	NA	NA	NA	NA	NA
OTU1587	0	0	0	0	0	0	0	1	1	2	1	0	0	0	0	0	0	0	NA	NA	NA	NA	NA	NA	NA	NA	NA	NA	NA	NA	NA	NA	NA
OTU1588	0	0	0	0	0	1	0	0	0	0	0	0	0	0	0	0	0	0	NA	NA	NA	NA	NA	NA	NA	NA	NA	NA	NA	NA	NA	NA	NA
OTU1589	0	0	0	0	1	0	0	0	0	0	0	0	1	0	1	0	0	0	NA	NA	NA	NA	NA	NA	NA	NA	NA	NA	NA	NA	NA	NA	NA
OTU1591	0	0	0	0	0	0	0	0	0	0	3	0	0	0	0	0	0	0	NA	NA	NA	NA	NA	NA	NA	NA	NA	NA	NA	NA	NA	NA	NA
OTU1595	1	0	1	0	0	0	0	0	0	0	0	0	1	3	1	0	0	0	NA	NA	NA	NA	NA	NA	NA	NA	NA	NA	NA	NA	NA	NA	NA
OTU1598	0	1	0	3	3	0	0	0	0	0	0	0	0	0	0	0	0	0	NA	NA	NA	NA	NA	NA	NA	NA	NA	NA	NA	NA	NA	NA	NA
OTU1600	0	0	0	2	0	2	0	2	1	0	0	0	0	0	0	0	0	0	NA	NA	NA	NA	NA	NA	NA	NA	NA	NA	NA	NA	NA	NA	NA
OTU1603	0	0	1	0	0	1	0	0	0	0	0	0	0	1	0	0	0	0	NA	NA	NA	NA	NA	NA	NA	NA	NA	NA	NA	NA	NA	NA	NA
OTU1605	0	0	0	0	0	0	0	0	0	0	0	0	2	3	0	0	0	0	NA	NA	NA	NA	NA	NA	NA	NA	NA	NA	NA	NA	NA	NA	NA
OTU1606	0	1	1	0	0	2	0	0	0	0	0	0	1	0	0	0	0	0	NA	NA	NA	NA	NA	NA	NA	NA	NA	NA	NA	NA	NA	NA	NA
OTU1607	0	0	0	0	0	0	0	0	0	0	0	0	1	1	4	0	0	0	NA	NA	NA	NA	NA	NA	NA	NA	NA	NA	NA	NA	NA	NA	NA
OTU161	19	38	71	0	0	0	29	71	74	69	68	75	0	0	0	0	0	0	NA	NA	NA	NA	NA	NA	NA	NA	NA	NA	NA	NA	NA	NA	NA
OTU1613	0	0	0	0	0	0	3	0	1	0	0	0	0	0	0	0	0	0	NA	NA	NA	NA	NA	NA	NA	NA	NA	NA	NA	NA	NA	NA	NA
OTU1615	1	1	2	0	0	0	0	0	1	1	0	0	0	0	0	0	0	0	NA	NA	NA	NA	NA	NA	NA	NA	NA	NA	NA	NA	NA	NA	NA
OTU1616	0	0	0	0	0	0	0	0	1	2	0	0	0	0	0	0	0	0	NA	NA	NA	NA	NA	NA	NA	NA	NA	NA	NA	NA	NA	NA	NA
OTU1618	0	0	0	0	0	0	0	0	0	0	0	0	3	1	0	0	0	0	NA	NA	NA	NA	NA	NA	NA	NA	NA	NA	NA	NA	NA	NA	NA
OTU1621	0	0	1	0	0	1	0	1	0	0	0	0	3	0	0	0	0	0	NA	NA	NA	NA	NA	NA	NA	NA	NA	NA	NA	NA	NA	NA	NA
OTU1622	1	1	0	0	0	0	1	0	0	1	0	0	0	0	0	0	0	0	NA	NA	NA	NA	NA	NA	NA	NA	NA	NA	NA	NA	NA	NA	NA
OTU1624	0	0	0	5	0	0	0	0	0	0	1	0	0	0	0	0	0	0	NA	NA	NA	NA	NA	NA	NA	NA	NA	NA	NA	NA	NA	NA	NA
OTU1635	0	0	0	2	0	0	0	0	0	0	0	0	1	1	1	0	0	0	NA	NA	NA	NA	NA	NA	NA	NA	NA	NA	NA	NA	NA	NA	NA
OTU1636	0	0	0	0	1	0	0	0	0	0	0	0	2	0	0	0	0	0	NA	NA	NA	NA	NA	NA	NA	NA	NA	NA	NA	NA	NA	NA	NA
OTU1637	0	0	1	0	0	0	3	0	0	1	2	0	0	0	0	0	0	0	NA	NA	NA	NA	NA	NA	NA	NA	NA	NA	NA	NA	NA	NA	NA
OTU1643	0	1	0	0	0	0	0	1	1	0	0	0	1	0	0	0	0	0	NA	NA	NA	NA	NA	NA	NA	NA	NA	NA	NA	NA	NA	NA	NA
OTU1644	0	0	0	0	0	0	0	0	0	0	0	0	3	0	0	0	0	0	NA	NA	NA	NA	NA	NA	NA	NA	NA	NA	NA	NA	NA	NA	NA
OTU1645	0	0	1	0	2	0	0	1	0	0	0	0	0	0	0	0	0	0	NA	NA	NA	NA	NA	NA	NA	NA	NA	NA	NA	NA	NA	NA	NA
OTU1646	0	0	0	2	1	0	0	0	0	0	0	0	0	1	0	0	0	0	NA	NA	NA	NA	NA	NA	NA	NA	NA	NA	NA	NA	NA	NA	NA
OTU1647	0	0	0	4	0	1	0	0	0	0	0	0	0	0	0	0	0	0	NA	NA	NA	NA	NA	NA	NA	NA	NA	NA	NA	NA	NA	NA	NA
OTU1648	0	0	0	0	0	3	0	0	0	1	0	0	0	0	0	0	0	0	NA	NA	NA	NA	NA	NA	NA	NA	NA	NA	NA	NA	NA	NA	NA
OTU1650	0	0	0	1	3	1	0	0	0	0	0	0	0	0	0	0	0	0	NA	NA	NA	NA	NA	NA	NA	NA	NA	NA	NA	NA	NA	NA	NA
OTU1655	0	0	0	0	0	2	0	0	0	0	0	0	3	0	0	0	0	0	NA	NA	NA	NA	NA	NA	NA	NA	NA	NA	NA	NA	NA	NA	NA
OTU1657	0	0	0	1	1	0	0	0	0	0	0	0	0	0	0	0	0	0	NA	NA	NA	NA	NA	NA	NA	NA	NA	NA	NA	NA	NA	NA	NA
OTU1658	0	0	0	0	0	0	0	0	0	0	0	1	0	0	0	0	0	0	NA	NA	NA	NA	NA	NA	NA	NA	NA	NA	NA	NA	NA	NA	NA
OTU1663	0	0	0	0	0	0	0	0	0	1	1	1	0	0	0	0	0	0	NA	NA	NA	NA	NA	NA	NA	NA	NA	NA	NA	NA	NA	NA	NA
OTU1664	0	0	0	0	0	0	0	0	0	1	0	0	1	0	1	0	0	0	NA	NA	NA	NA	NA	NA	NA	NA	NA	NA	NA	NA	NA	NA	NA
OTU1666	0	0	0	0	0	0	0	0	0	1	2	1	0	0	0	0	0	0	NA	NA	NA	NA	NA	NA	NA	NA	NA	NA	NA	NA	NA	NA	NA
OTU1674	0	0	0	0	0	0	0	0	0	0	0	0	3	0	1	0	0	0	NA	NA	NA	NA	NA	NA	NA	NA	NA	NA	NA	NA	NA	NA	NA
OTU1677	0	0	1	0	0	2	0	1	0	0	0	0	0	0	1	0	0	0	NA	NA	NA	NA	NA	NA	NA	NA	NA	NA	NA	NA	NA	NA	NA
OTU1685	0	0	0	0	0	0	0	0	0	0	0	0	0	3	0	0	0	0	NA	NA	NA	NA	NA	NA	NA	NA	NA	NA	NA	NA	NA	NA	NA
OTU1688	3	0	1	0	0	0	0	0	0	1	0	0	0	0	0	0	0	0	NA	NA	NA	NA	NA	NA	NA	NA	NA	NA	NA	NA	NA	NA	NA
OTU169	60	97	169	0	0	0	20	44	24	3	0	3	0	0	0	0	0	0	NA	NA	NA	NA	NA	NA	NA	NA	NA	NA	NA	NA	NA	NA	NA
OTU1693	4	1	0	0	0	0	0	0	0	0	0	0	0	0	0	0	0	0	NA	NA	NA	NA	NA	NA	NA	NA	NA	NA	NA	NA	NA	NA	NA
OTU1696	0	1	0	0	1	2	0	0	0	0	0	0	0	0	0	0	0	0	NA	NA	NA	NA	NA	NA	NA	NA	NA	NA	NA	NA	NA	NA	NA
OTU1697	0	0	0	1	0	3	0	0	0	0	0	0	0	0	1	0	0	0	NA	NA	NA	NA	NA	NA	NA	NA	NA	NA	NA	NA	NA	NA	NA
OTU1701	0	0	0	1	0	0	1	0	0	0	0	0	0	0	0	0	0	0	NA	NA	NA	NA	NA	NA	NA	NA	NA	NA	NA	NA	NA	NA	NA
OTU1703	0	0	0	0	0	0	0	0	0	0	0	0	1	2	0	0	0	0	NA	NA	NA	NA	NA	NA	NA	NA	NA	NA	NA	NA	NA	NA	NA
OTU1704	1	0	0	0	3	0	0	0	0	0	0	0	0	0	0	0	0	0	NA	NA	NA	NA	NA	NA	NA	NA	NA	NA	NA	NA	NA	NA	NA
OTU1705	0	0	0	0	0	0	0	0	0	0	0	0	0	0	0	2	0	1	NA	NA	NA	NA	NA	NA	NA	NA	NA	NA	NA	NA	NA	NA	NA
OTU1711	0	0	0	0	0	0	0	0	1	0	0	0	2	0	1	0	0	0	NA	NA	NA	NA	NA	NA	NA	NA	NA	NA	NA	NA	NA	NA	NA
OTU1715	0	0	0	0	0	0	0	0	0	0	2	0	0	0	0	0	0	0	NA	NA	NA	NA	NA	NA	NA	NA	NA	NA	NA	NA	NA	NA	NA
OTU1720	0	3	0	0	1	0	0	0	0	0	0	0	0	0	0	0	0	0	NA	NA	NA	NA	NA	NA	NA	NA	NA	NA	NA	NA	NA	NA	NA
OTU1722	2	0	1	0	0	0	0	0	0	0	0	0	0	0	0	0	0	0	NA	NA	NA	NA	NA	NA	NA	NA	NA	NA	NA	NA	NA	NA	NA
OTU1723	1	0	0	0	0	0	1	0	0	0	0	2	0	0	0	0	0	0	NA	NA	NA	NA	NA	NA	NA	NA	NA	NA	NA	NA	NA	NA	NA
OTU1729	0	0	0	0	0	0	0	0	0	0	0	0	1	0	1	0	0	0	NA	NA	NA	NA	NA	NA	NA	NA	NA	NA	NA	NA	NA	NA	NA
OTU1732	0	0	0	0	0	0	0	0	0	2	0	2	0	0	0	0	0	0	NA	NA	NA	NA	NA	NA	NA	NA	NA	NA	NA	NA	NA	NA	NA
OTU1734	0	0	1	2	0	0	0	0	0	0	0	0	0	0	0	0	0	0	NA	NA	NA	NA	NA	NA	NA	NA	NA	NA	NA	NA	NA	NA	NA
OTU1735	0	2	1	0	0	0	0	0	0	0	0	0	0	0	0	0	0	0	NA	NA	NA	NA	NA	NA	NA	NA	NA	NA	NA	NA	NA	NA	NA
OTU1741	0	0	0	0	0	2	0	0	0	0	0	0	1	0	0	0	0	0	NA	NA	NA	NA	NA	NA	NA	NA	NA	NA	NA	NA	NA	NA	NA
OTU1742	0	0	0	1	1	0	0	0	0	0	0	0	1	1	1	0	0	0	NA	NA	NA	NA	NA	NA	NA	NA	NA	NA	NA	NA	NA	NA	NA
OTU1744	0	0	0	0	0	1	0	0	0	0	0	0	1	0	0	0	0	0	NA	NA	NA	NA	NA	NA	NA	NA	NA	NA	NA	NA	NA	NA	NA
OTU1746	0	2	0	0	0	0	0	2	0	0	0	0	0	0	0	0	0	0	NA	NA	NA	NA	NA	NA	NA	NA	NA	NA	NA	NA	NA	NA	NA
OTU1747	0	0	0	0	0	0	0	0	0	0	1	1	0	0	0	0	0	0	NA	NA	NA	NA	NA	NA	NA	NA	NA	NA	NA	NA	NA	NA	NA
OTU1748	0	0	0	0	0	0	0	0	0	0	0	0	1	0	2	0	0	0	NA	NA	NA	NA	NA	NA	NA	NA	NA	NA	NA	NA	NA	NA	NA
OTU1757	0	0	0	0	0	2	0	0	0	0	0	0	0	0	1	0	0	0	NA	NA	NA	NA	NA	NA	NA	NA	NA	NA	NA	NA	NA	NA	NA
OTU1758	0	1	0	0	0	0	2	0	0	0	0	0	0	0	0	0	0	0	NA	NA	NA	NA	NA	NA	NA	NA	NA	NA	NA	NA	NA	NA	NA
OTU1761	0	0	0	0	0	0	0	0	0	0	0	0	0	0	0	1	1	2	NA	NA	NA	NA	NA	NA	NA	NA	NA	NA	NA	NA	NA	NA	NA
OTU1764	0	0	1	0	0	0	0	0	0	0	0	0	0	0	0	0	0	0	NA	NA	NA	NA	NA	NA	NA	NA	NA	NA	NA	NA	NA	NA	NA
OTU1767	0	0	0	0	0	0	0	0	0	3	0	0	0	0	0	0	0	0	NA	NA	NA	NA	NA	NA	NA	NA	NA	NA	NA	NA	NA	NA	NA
OTU1768	0	0	0	0	0	0	0	0	0	0	0	0	0	0	0	0	2	1	NA	NA	NA	NA	NA	NA	NA	NA	NA	NA	NA	NA	NA	NA	NA
OTU1775	0	0	0	1	0	0	0	0	0	0	0	0	2	1	1	0	0	0	NA	NA	NA	NA	NA	NA	NA	NA	NA	NA	NA	NA	NA	NA	NA
OTU1783	0	0	0	0	0	0	0	0	0	0	0	0	1	1	0	0	0	0	NA	NA	NA	NA	NA	NA	NA	NA	NA	NA	NA	NA	NA	NA	NA
OTU1792	0	0	1	0	0	0	0	0	0	0	0	0	1	0	0	0	0	0	NA	NA	NA	NA	NA	NA	NA	NA	NA	NA	NA	NA	NA	NA	NA
OTU1793	0	0	0	0	0	0	0	0	0	1	2	1	0	0	0	0	0	0	NA	NA	NA	NA	NA	NA	NA	NA	NA	NA	NA	NA	NA	NA	NA
OTU1797	2	0	0	0	0	0	0	1	1	0	0	0	0	0	0	0	0	0	NA	NA	NA	NA	NA	NA	NA	NA	NA	NA	NA	NA	NA	NA	NA
OTU1800	0	0	0	0	0	0	0	0	0	2	1	1	0	0	0	0	0	0	NA	NA	NA	NA	NA	NA	NA	NA	NA	NA	NA	NA	NA	NA	NA
OTU1801	0	0	0	1	1	0	0	0	0	0	0	0	0	0	0	0	0	0	NA	NA	NA	NA	NA	NA	NA	NA	NA	NA	NA	NA	NA	NA	NA
OTU1802	0	0	0	0	2	0	0	0	0	0	0	0	0	0	0	0	0	0	NA	NA	NA	NA	NA	NA	NA	NA	NA	NA	NA	NA	NA	NA	NA
OTU1803	0	0	0	0	1	0	0	0	0	0	0	0	2	0	0	0	0	0	NA	NA	NA	NA	NA	NA	NA	NA	NA	NA	NA	NA	NA	NA	NA
OTU1807	0	0	0	0	0	0	0	0	0	0	0	0	1	0	2	0	0	0	NA	NA	NA	NA	NA	NA	NA	NA	NA	NA	NA	NA	NA	NA	NA
OTU1811	0	0	0	0	0	0	0	0	0	0	0	0	0	0	3	0	0	0	NA	NA	NA	NA	NA	NA	NA	NA	NA	NA	NA	NA	NA	NA	NA
OTU1812	0	2	1	0	0	0	0	0	0	0	0	0	0	0	0	0	0	0	NA	NA	NA	NA	NA	NA	NA	NA	NA	NA	NA	NA	NA	NA	NA
OTU1815	0	0	0	0	0	0	2	0	2	0	0	0	0	0	0	0	0	0	NA	NA	NA	NA	NA	NA	NA	NA	NA	NA	NA	NA	NA	NA	NA
OTU1818	0	1	0	0	0	0	0	3	0	0	0	0	0	0	0	0	0	0	NA	NA	NA	NA	NA	NA	NA	NA	NA	NA	NA	NA	NA	NA	NA
OTU1819	0	0	1	0	0	0	0	0	0	0	0	0	0	0	0	0	0	0	NA	NA	NA	NA	NA	NA	NA	NA	NA	NA	NA	NA	NA	NA	NA
OTU182	14	24	34	30	42	56	5	16	17	44	30	38	29	6	2	0	0	0	NA	NA	NA	NA	NA	NA	NA	NA	NA	NA	NA	NA	NA	NA	NA
OTU1826	1	1	0	0	1	0	0	0	0	0	0	0	0	0	0	0	0	0	NA	NA	NA	NA	NA	NA	NA	NA	NA	NA	NA	NA	NA	NA	NA
OTU1828	0	0	0	1	0	1	0	0	0	0	0	0	0	0	0	0	0	0	NA	NA	NA	NA	NA	NA	NA	NA	NA	NA	NA	NA	NA	NA	NA
OTU1832	0	0	0	0	1	1	0	0	0	0	0	0	0	0	0	0	0	0	NA	NA	NA	NA	NA	NA	NA	NA	NA	NA	NA	NA	NA	NA	NA
OTU1836	0	0	0	0	0	0	0	0	0	0	1	0	0	0	0	0	0	0	NA	NA	NA	NA	NA	NA	NA	NA	NA	NA	NA	NA	NA	NA	NA
OTU1843	0	0	0	0	0	0	1	0	2	0	0	0	0	0	0	0	0	0	NA	NA	NA	NA	NA	NA	NA	NA	NA	NA	NA	NA	NA	NA	NA
OTU1847	0	0	0	0	0	0	0	1	0	0	0	2	0	0	0	0	0	0	NA	NA	NA	NA	NA	NA	NA	NA	NA	NA	NA	NA	NA	NA	NA
OTU1848	0	0	0	0	0	3	0	0	0	0	0	0	0	0	0	0	0	0	NA	NA	NA	NA	NA	NA	NA	NA	NA	NA	NA	NA	NA	NA	NA
OTU1850	0	0	2	0	0	0	0	0	0	1	0	0	0	0	0	0	0	0	NA	NA	NA	NA	NA	NA	NA	NA	NA	NA	NA	NA	NA	NA	NA
OTU1851	0	0	0	0	0	0	0	0	1	0	2	0	0	0	0	0	0	0	NA	NA	NA	NA	NA	NA	NA	NA	NA	NA	NA	NA	NA	NA	NA
OTU1855	0	0	0	0	0	0	0	0	0	0	0	0	4	0	0	0	0	0	NA	NA	NA	NA	NA	NA	NA	NA	NA	NA	NA	NA	NA	NA	NA
OTU1858	0	1	1	0	0	0	0	0	0	0	0	0	0	0	0	0	0	0	NA	NA	NA	NA	NA	NA	NA	NA	NA	NA	NA	NA	NA	NA	NA
OTU1859	0	0	0	0	3	0	0	0	0	0	0	0	0	0	0	0	0	0	NA	NA	NA	NA	NA	NA	NA	NA	NA	NA	NA	NA	NA	NA	NA
OTU1861	0	0	0	0	0	0	3	0	0	0	0	0	0	0	0	0	0	0	NA	NA	NA	NA	NA	NA	NA	NA	NA	NA	NA	NA	NA	NA	NA
OTU1862	0	0	0	0	0	0	0	0	0	0	2	0	0	0	0	0	0	0	NA	NA	NA	NA	NA	NA	NA	NA	NA	NA	NA	NA	NA	NA	NA
OTU1863	0	2	0	0	0	0	0	0	1	0	0	0	0	0	0	0	0	0	NA	NA	NA	NA	NA	NA	NA	NA	NA	NA	NA	NA	NA	NA	NA
OTU1864	0	0	0	0	0	0	0	0	0	0	0	0	0	1	0	0	0	0	NA	NA	NA	NA	NA	NA	NA	NA	NA	NA	NA	NA	NA	NA	NA
OTU1867	0	0	0	3	0	0	0	0	0	0	0	0	0	0	0	0	0	0	NA	NA	NA	NA	NA	NA	NA	NA	NA	NA	NA	NA	NA	NA	NA
OTU1872	3	0	0	0	0	0	0	0	0	0	0	0	0	0	0	0	0	0	NA	NA	NA	NA	NA	NA	NA	NA	NA	NA	NA	NA	NA	NA	NA
OTU1875	0	0	0	0	0	0	0	0	0	0	0	0	0	0	0	1	0	2	NA	NA	NA	NA	NA	NA	NA	NA	NA	NA	NA	NA	NA	NA	NA
OTU1878	0	0	0	0	0	1	0	0	0	0	0	0	0	0	0	0	0	0	NA	NA	NA	NA	NA	NA	NA	NA	NA	NA	NA	NA	NA	NA	NA
OTU1879	0	0	0	0	0	0	1	0	0	0	1	0	0	0	0	0	0	0	NA	NA	NA	NA	NA	NA	NA	NA	NA	NA	NA	NA	NA	NA	NA
OTU1880	0	0	0	0	0	0	0	0	0	3	0	0	0	0	0	0	0	0	NA	NA	NA	NA	NA	NA	NA	NA	NA	NA	NA	NA	NA	NA	NA
OTU1881	0	0	1	0	0	0	0	0	0	0	0	0	0	0	0	0	0	0	NA	NA	NA	NA	NA	NA	NA	NA	NA	NA	NA	NA	NA	NA	NA
OTU1884	0	0	0	0	0	2	0	0	0	0	0	0	0	0	0	0	0	0	NA	NA	NA	NA	NA	NA	NA	NA	NA	NA	NA	NA	NA	NA	NA
OTU1892	0	0	0	0	0	0	0	0	0	3	0	0	0	0	0	0	0	0	NA	NA	NA	NA	NA	NA	NA	NA	NA	NA	NA	NA	NA	NA	NA
OTU1893	0	0	0	0	0	0	0	0	0	0	0	1	0	0	0	0	0	0	NA	NA	NA	NA	NA	NA	NA	NA	NA	NA	NA	NA	NA	NA	NA
OTU1897	0	0	0	0	0	0	0	0	0	0	0	0	1	0	2	0	0	0	NA	NA	NA	NA	NA	NA	NA	NA	NA	NA	NA	NA	NA	NA	NA
OTU1898	0	2	0	0	0	0	0	0	0	0	0	0	0	0	0	0	0	0	NA	NA	NA	NA	NA	NA	NA	NA	NA	NA	NA	NA	NA	NA	NA
OTU1899	0	0	1	1	0	0	0	0	0	0	0	0	0	0	0	0	0	0	NA	NA	NA	NA	NA	NA	NA	NA	NA	NA	NA	NA	NA	NA	NA
OTU1902	0	0	0	0	0	0	0	0	2	0	0	0	0	0	0	0	0	0	NA	NA	NA	NA	NA	NA	NA	NA	NA	NA	NA	NA	NA	NA	NA
OTU1906	0	1	0	0	0	0	0	0	0	0	0	0	0	0	0	0	0	0	NA	NA	NA	NA	NA	NA	NA	NA	NA	NA	NA	NA	NA	NA	NA
OTU1908	0	0	1	0	0	0	2	0	0	0	0	0	0	0	0	0	0	0	NA	NA	NA	NA	NA	NA	NA	NA	NA	NA	NA	NA	NA	NA	NA
OTU1912	0	0	0	0	0	0	0	0	0	1	1	1	0	0	0	0	0	0	NA	NA	NA	NA	NA	NA	NA	NA	NA	NA	NA	NA	NA	NA	NA
OTU1915	0	0	0	0	0	0	0	0	0	3	0	0	0	0	0	0	0	0	NA	NA	NA	NA	NA	NA	NA	NA	NA	NA	NA	NA	NA	NA	NA
OTU192	47	27	25	6	5	9	55	79	60	11	20	29	0	0	0	0	0	0	NA	NA	NA	NA	NA	NA	NA	NA	NA	NA	NA	NA	NA	NA	NA
OTU1920	0	1	2	0	0	0	0	0	0	0	0	0	0	0	0	0	0	0	NA	NA	NA	NA	NA	NA	NA	NA	NA	NA	NA	NA	NA	NA	NA
OTU1921	0	0	0	1	0	0	0	0	0	0	0	0	0	0	0	0	0	0	NA	NA	NA	NA	NA	NA	NA	NA	NA	NA	NA	NA	NA	NA	NA
OTU1923	0	0	0	0	0	2	0	0	0	0	0	0	0	0	0	0	0	0	NA	NA	NA	NA	NA	NA	NA	NA	NA	NA	NA	NA	NA	NA	NA
OTU1925	0	2	0	0	0	0	0	0	0	0	0	0	0	0	0	0	0	0	NA	NA	NA	NA	NA	NA	NA	NA	NA	NA	NA	NA	NA	NA	NA
OTU1926	0	0	2	0	0	0	0	0	0	0	0	0	0	0	0	0	0	0	NA	NA	NA	NA	NA	NA	NA	NA	NA	NA	NA	NA	NA	NA	NA
OTU1931	0	0	2	0	0	0	0	0	1	0	0	0	0	0	0	0	0	0	NA	NA	NA	NA	NA	NA	NA	NA	NA	NA	NA	NA	NA	NA	NA
OTU1932	0	0	0	0	2	1	0	0	0	0	0	0	0	0	0	0	0	0	NA	NA	NA	NA	NA	NA	NA	NA	NA	NA	NA	NA	NA	NA	NA
OTU1934	0	0	0	0	0	0	0	0	0	0	2	0	0	0	0	0	0	0	NA	NA	NA	NA	NA	NA	NA	NA	NA	NA	NA	NA	NA	NA	NA
OTU1939	0	0	0	0	0	0	0	1	0	0	0	0	0	0	0	0	0	0	NA	NA	NA	NA	NA	NA	NA	NA	NA	NA	NA	NA	NA	NA	NA
OTU1941	0	0	0	2	0	0	0	0	0	0	0	0	0	0	0	0	0	0	NA	NA	NA	NA	NA	NA	NA	NA	NA	NA	NA	NA	NA	NA	NA
OTU1949	0	0	0	0	0	0	0	0	0	1	0	0	0	0	0	0	0	0	NA	NA	NA	NA	NA	NA	NA	NA	NA	NA	NA	NA	NA	NA	NA
OTU1951	0	1	0	0	0	0	0	0	0	0	0	0	0	0	0	0	0	0	NA	NA	NA	NA	NA	NA	NA	NA	NA	NA	NA	NA	NA	NA	NA
OTU1956	0	0	2	0	0	0	0	0	0	0	0	0	0	0	0	0	0	0	NA	NA	NA	NA	NA	NA	NA	NA	NA	NA	NA	NA	NA	NA	NA
OTU1963	0	0	0	0	0	1	0	0	0	0	0	0	0	0	0	0	0	0	NA	NA	NA	NA	NA	NA	NA	NA	NA	NA	NA	NA	NA	NA	NA
OTU1966	0	0	0	0	0	0	0	0	0	0	0	0	2	0	0	0	0	0	NA	NA	NA	NA	NA	NA	NA	NA	NA	NA	NA	NA	NA	NA	NA
OTU1968	0	0	0	0	0	0	1	0	0	0	0	0	0	0	0	0	0	0	NA	NA	NA	NA	NA	NA	NA	NA	NA	NA	NA	NA	NA	NA	NA
OTU1969	0	0	1	0	0	0	0	0	0	0	0	0	0	0	0	0	0	0	NA	NA	NA	NA	NA	NA	NA	NA	NA	NA	NA	NA	NA	NA	NA
OTU1970	0	0	2	0	0	0	0	0	0	0	0	0	0	0	0	0	0	0	NA	NA	NA	NA	NA	NA	NA	NA	NA	NA	NA	NA	NA	NA	NA
OTU1971	0	0	0	0	0	0	0	0	0	0	0	0	0	0	0	0	0	2	NA	NA	NA	NA	NA	NA	NA	NA	NA	NA	NA	NA	NA	NA	NA
OTU1972	0	0	0	0	0	0	0	3	0	0	0	0	0	0	0	0	0	0	NA	NA	NA	NA	NA	NA	NA	NA	NA	NA	NA	NA	NA	NA	NA
OTU1974	0	0	0	0	0	0	0	0	0	0	0	0	0	2	0	0	0	0	NA	NA	NA	NA	NA	NA	NA	NA	NA	NA	NA	NA	NA	NA	NA
OTU1976	0	0	0	0	0	0	0	0	0	0	0	1	0	0	0	0	0	0	NA	NA	NA	NA	NA	NA	NA	NA	NA	NA	NA	NA	NA	NA	NA
OTU1977	0	2	0	0	0	0	0	0	0	0	0	0	0	0	0	0	0	0	NA	NA	NA	NA	NA	NA	NA	NA	NA	NA	NA	NA	NA	NA	NA
OTU1978	0	0	0	0	2	0	0	0	0	0	0	0	0	0	0	0	0	0	NA	NA	NA	NA	NA	NA	NA	NA	NA	NA	NA	NA	NA	NA	NA
OTU198	164	66	51	15	23	28	0	1	6	1	2	0	0	0	0	0	0	0	NA	NA	NA	NA	NA	NA	NA	NA	NA	NA	NA	NA	NA	NA	NA
OTU1984	0	0	0	0	0	0	0	0	0	0	0	0	0	0	0	0	2	0	NA	NA	NA	NA	NA	NA	NA	NA	NA	NA	NA	NA	NA	NA	NA
OTU1985	0	2	0	0	0	0	0	0	0	0	0	0	0	0	0	0	0	0	NA	NA	NA	NA	NA	NA	NA	NA	NA	NA	NA	NA	NA	NA	NA
OTU1987	0	0	0	0	2	0	0	0	0	0	0	0	0	0	0	0	0	0	NA	NA	NA	NA	NA	NA	NA	NA	NA	NA	NA	NA	NA	NA	NA
OTU1988	0	0	0	0	0	0	0	0	1	0	0	0	0	0	0	0	0	0	NA	NA	NA	NA	NA	NA	NA	NA	NA	NA	NA	NA	NA	NA	NA
OTU1992	0	2	0	0	0	0	0	0	0	0	0	0	0	0	0	0	0	0	NA	NA	NA	NA	NA	NA	NA	NA	NA	NA	NA	NA	NA	NA	NA
OTU1994	0	0	0	1	0	0	0	0	0	0	0	0	0	0	0	0	0	0	NA	NA	NA	NA	NA	NA	NA	NA	NA	NA	NA	NA	NA	NA	NA
OTU1995	0	0	0	0	1	0	0	0	0	0	0	0	0	0	0	0	0	0	NA	NA	NA	NA	NA	NA	NA	NA	NA	NA	NA	NA	NA	NA	NA
OTU1996	0	0	0	0	0	0	0	0	0	0	1	0	0	0	0	0	0	0	NA	NA	NA	NA	NA	NA	NA	NA	NA	NA	NA	NA	NA	NA	NA
OTU1997	0	0	0	0	0	0	0	0	0	0	0	0	0	0	0	0	0	1	NA	NA	NA	NA	NA	NA	NA	NA	NA	NA	NA	NA	NA	NA	NA
OTU2004	0	0	0	0	0	0	0	0	0	1	0	0	0	0	0	0	0	0	NA	NA	NA	NA	NA	NA	NA	NA	NA	NA	NA	NA	NA	NA	NA
OTU2008	0	0	0	0	0	0	0	0	0	0	0	0	0	2	0	0	0	0	NA	NA	NA	NA	NA	NA	NA	NA	NA	NA	NA	NA	NA	NA	NA
OTU2011	0	1	0	0	0	0	0	0	0	0	0	0	0	0	0	0	0	0	NA	NA	NA	NA	NA	NA	NA	NA	NA	NA	NA	NA	NA	NA	NA
OTU2012	0	0	0	0	1	0	0	0	0	0	0	0	0	0	0	0	0	0	NA	NA	NA	NA	NA	NA	NA	NA	NA	NA	NA	NA	NA	NA	NA
OTU2013	0	0	0	0	2	0	0	0	0	0	0	0	0	0	0	0	0	0	NA	NA	NA	NA	NA	NA	NA	NA	NA	NA	NA	NA	NA	NA	NA
OTU2015	0	0	0	0	0	0	0	2	0	0	0	0	0	0	0	0	0	0	NA	NA	NA	NA	NA	NA	NA	NA	NA	NA	NA	NA	NA	NA	NA
OTU2016	0	0	2	0	0	0	0	0	0	0	0	0	0	0	0	0	0	0	NA	NA	NA	NA	NA	NA	NA	NA	NA	NA	NA	NA	NA	NA	NA
OTU2019	0	0	1	0	0	0	0	0	0	0	0	0	0	0	0	0	0	0	NA	NA	NA	NA	NA	NA	NA	NA	NA	NA	NA	NA	NA	NA	NA
OTU2020	0	0	0	0	0	0	0	0	0	1	0	0	0	0	0	0	0	0	NA	NA	NA	NA	NA	NA	NA	NA	NA	NA	NA	NA	NA	NA	NA
OTU2021	0	0	0	0	1	0	0	0	0	0	0	0	0	0	0	0	0	0	NA	NA	NA	NA	NA	NA	NA	NA	NA	NA	NA	NA	NA	NA	NA
OTU2023	0	0	0	0	0	0	0	0	0	0	0	0	1	0	0	0	0	0	NA	NA	NA	NA	NA	NA	NA	NA	NA	NA	NA	NA	NA	NA	NA
OTU2024	0	0	0	0	0	0	0	0	2	0	0	0	0	0	0	0	0	0	NA	NA	NA	NA	NA	NA	NA	NA	NA	NA	NA	NA	NA	NA	NA
OTU2025	0	0	0	0	0	0	0	0	0	0	0	0	2	0	0	0	0	0	NA	NA	NA	NA	NA	NA	NA	NA	NA	NA	NA	NA	NA	NA	NA
OTU2027	0	2	0	0	0	0	0	0	0	0	0	0	0	0	0	0	0	0	NA	NA	NA	NA	NA	NA	NA	NA	NA	NA	NA	NA	NA	NA	NA
OTU2031	0	0	0	0	2	0	0	0	0	0	0	0	0	0	0	0	0	0	NA	NA	NA	NA	NA	NA	NA	NA	NA	NA	NA	NA	NA	NA	NA
OTU2033	0	0	1	0	0	0	0	0	0	0	0	0	0	0	0	0	0	0	NA	NA	NA	NA	NA	NA	NA	NA	NA	NA	NA	NA	NA	NA	NA
OTU2034	0	0	0	0	0	0	0	0	0	2	0	0	0	0	0	0	0	0	NA	NA	NA	NA	NA	NA	NA	NA	NA	NA	NA	NA	NA	NA	NA
OTU2036	0	0	0	1	0	0	0	0	0	0	0	0	0	0	0	0	0	0	NA	NA	NA	NA	NA	NA	NA	NA	NA	NA	NA	NA	NA	NA	NA
OTU2037	0	0	0	1	0	0	0	0	0	0	0	0	0	0	0	0	0	0	NA	NA	NA	NA	NA	NA	NA	NA	NA	NA	NA	NA	NA	NA	NA
OTU2041	0	0	0	0	0	0	0	0	0	0	0	0	2	0	0	0	0	0	NA	NA	NA	NA	NA	NA	NA	NA	NA	NA	NA	NA	NA	NA	NA
OTU2042	0	0	0	2	0	0	0	0	0	0	0	0	0	0	0	0	0	0	NA	NA	NA	NA	NA	NA	NA	NA	NA	NA	NA	NA	NA	NA	NA
OTU2044	0	0	0	0	0	0	0	0	0	1	0	0	0	0	0	0	0	0	NA	NA	NA	NA	NA	NA	NA	NA	NA	NA	NA	NA	NA	NA	NA
OTU2046	0	0	0	0	0	0	2	0	0	0	0	0	0	0	0	0	0	0	NA	NA	NA	NA	NA	NA	NA	NA	NA	NA	NA	NA	NA	NA	NA
OTU2049	0	0	0	0	0	0	0	0	0	0	0	0	0	0	0	0	0	2	NA	NA	NA	NA	NA	NA	NA	NA	NA	NA	NA	NA	NA	NA	NA
OTU2052	0	0	0	1	0	0	0	0	0	0	0	0	0	0	0	0	0	0	NA	NA	NA	NA	NA	NA	NA	NA	NA	NA	NA	NA	NA	NA	NA
OTU2054	0	0	0	0	0	0	0	0	0	0	0	0	0	0	1	0	0	0	NA	NA	NA	NA	NA	NA	NA	NA	NA	NA	NA	NA	NA	NA	NA
OTU2055	0	0	0	0	0	0	0	0	0	0	2	0	0	0	0	0	0	0	NA	NA	NA	NA	NA	NA	NA	NA	NA	NA	NA	NA	NA	NA	NA
OTU2056	0	0	0	0	0	0	0	0	0	0	0	0	0	0	0	0	0	1	NA	NA	NA	NA	NA	NA	NA	NA	NA	NA	NA	NA	NA	NA	NA
OTU2057	0	0	0	0	0	0	0	0	0	2	0	0	0	0	0	0	0	0	NA	NA	NA	NA	NA	NA	NA	NA	NA	NA	NA	NA	NA	NA	NA
OTU2059	0	0	0	0	0	0	0	0	0	0	0	0	0	0	0	0	0	1	NA	NA	NA	NA	NA	NA	NA	NA	NA	NA	NA	NA	NA	NA	NA
OTU2060	0	0	0	0	0	1	0	0	0	0	0	0	0	0	0	0	0	0	NA	NA	NA	NA	NA	NA	NA	NA	NA	NA	NA	NA	NA	NA	NA
OTU2064	0	0	0	0	2	0	0	0	0	0	0	0	0	0	0	0	0	0	NA	NA	NA	NA	NA	NA	NA	NA	NA	NA	NA	NA	NA	NA	NA
OTU2067	0	0	0	0	0	0	0	0	0	1	0	0	0	0	0	0	0	0	NA	NA	NA	NA	NA	NA	NA	NA	NA	NA	NA	NA	NA	NA	NA
OTU2079	0	0	0	0	0	0	0	0	0	0	0	0	0	0	0	1	0	0	NA	NA	NA	NA	NA	NA	NA	NA	NA	NA	NA	NA	NA	NA	NA
OTU2080	0	0	0	0	0	0	2	0	0	0	0	0	0	0	0	0	0	0	NA	NA	NA	NA	NA	NA	NA	NA	NA	NA	NA	NA	NA	NA	NA
OTU2089	0	0	0	1	0	0	0	0	0	0	0	0	0	0	0	0	0	0	NA	NA	NA	NA	NA	NA	NA	NA	NA	NA	NA	NA	NA	NA	NA
OTU2091	0	0	0	0	0	0	0	0	0	0	0	0	0	1	0	0	0	0	NA	NA	NA	NA	NA	NA	NA	NA	NA	NA	NA	NA	NA	NA	NA
OTU2095	2	0	0	0	0	0	0	0	0	0	0	0	0	0	0	0	0	0	NA	NA	NA	NA	NA	NA	NA	NA	NA	NA	NA	NA	NA	NA	NA
OTU2096	0	0	0	0	0	0	0	0	0	0	0	0	0	0	0	0	0	1	NA	NA	NA	NA	NA	NA	NA	NA	NA	NA	NA	NA	NA	NA	NA
OTU2097	1	0	0	0	0	0	0	0	0	0	0	0	0	0	0	0	0	0	NA	NA	NA	NA	NA	NA	NA	NA	NA	NA	NA	NA	NA	NA	NA
OTU2100	0	0	0	0	0	0	0	0	0	0	1	0	0	0	0	0	0	0	NA	NA	NA	NA	NA	NA	NA	NA	NA	NA	NA	NA	NA	NA	NA
OTU2107	2	0	0	0	0	0	0	0	0	0	0	0	0	0	0	0	0	0	NA	NA	NA	NA	NA	NA	NA	NA	NA	NA	NA	NA	NA	NA	NA
OTU2111	0	0	0	0	0	0	0	0	0	0	0	0	0	0	0	0	2	0	NA	NA	NA	NA	NA	NA	NA	NA	NA	NA	NA	NA	NA	NA	NA
OTU2113	0	0	1	0	0	0	0	0	0	0	0	0	0	0	0	0	0	0	NA	NA	NA	NA	NA	NA	NA	NA	NA	NA	NA	NA	NA	NA	NA
OTU2115	0	0	0	0	0	2	0	0	0	0	0	0	0	0	0	0	0	0	NA	NA	NA	NA	NA	NA	NA	NA	NA	NA	NA	NA	NA	NA	NA
OTU2117	0	0	1	0	0	0	0	0	0	0	0	0	0	0	0	0	0	0	NA	NA	NA	NA	NA	NA	NA	NA	NA	NA	NA	NA	NA	NA	NA
OTU2118	0	0	0	0	0	1	0	0	0	0	0	0	0	0	0	0	0	0	NA	NA	NA	NA	NA	NA	NA	NA	NA	NA	NA	NA	NA	NA	NA
OTU2119	0	0	0	0	1	0	0	0	0	0	0	0	0	0	0	0	0	0	NA	NA	NA	NA	NA	NA	NA	NA	NA	NA	NA	NA	NA	NA	NA
OTU2121	0	0	0	0	0	0	0	0	1	0	0	0	0	0	0	0	0	0	NA	NA	NA	NA	NA	NA	NA	NA	NA	NA	NA	NA	NA	NA	NA
OTU2122	0	0	0	0	0	0	0	0	0	1	0	0	0	0	0	0	0	0	NA	NA	NA	NA	NA	NA	NA	NA	NA	NA	NA	NA	NA	NA	NA
OTU2130	0	0	0	0	1	0	0	0	0	0	0	0	0	0	0	0	0	0	NA	NA	NA	NA	NA	NA	NA	NA	NA	NA	NA	NA	NA	NA	NA
OTU2131	0	0	1	0	0	0	0	0	0	0	0	0	0	0	0	0	0	0	NA	NA	NA	NA	NA	NA	NA	NA	NA	NA	NA	NA	NA	NA	NA
OTU2133	0	0	0	0	0	0	0	0	0	0	0	0	1	0	0	0	0	0	NA	NA	NA	NA	NA	NA	NA	NA	NA	NA	NA	NA	NA	NA	NA
OTU2135	0	0	0	0	0	0	0	0	2	0	0	0	0	0	0	0	0	0	NA	NA	NA	NA	NA	NA	NA	NA	NA	NA	NA	NA	NA	NA	NA
OTU2138	0	2	0	0	0	0	0	0	0	0	0	0	0	0	0	0	0	0	NA	NA	NA	NA	NA	NA	NA	NA	NA	NA	NA	NA	NA	NA	NA
OTU2141	0	0	0	0	0	0	1	0	0	0	0	0	0	0	0	0	0	0	NA	NA	NA	NA	NA	NA	NA	NA	NA	NA	NA	NA	NA	NA	NA
OTU2143	0	0	0	0	2	0	0	0	0	0	0	0	0	0	0	0	0	0	NA	NA	NA	NA	NA	NA	NA	NA	NA	NA	NA	NA	NA	NA	NA
OTU2148	0	0	0	0	0	0	0	0	0	0	0	1	0	0	0	0	0	0	NA	NA	NA	NA	NA	NA	NA	NA	NA	NA	NA	NA	NA	NA	NA
OTU2150	0	0	0	0	0	0	0	0	0	0	0	0	0	1	0	0	0	0	NA	NA	NA	NA	NA	NA	NA	NA	NA	NA	NA	NA	NA	NA	NA
OTU2151	1	0	0	0	0	0	0	0	0	0	0	0	0	0	0	0	0	0	NA	NA	NA	NA	NA	NA	NA	NA	NA	NA	NA	NA	NA	NA	NA
OTU2152	0	0	0	0	0	0	2	0	0	0	0	0	0	0	0	0	0	0	NA	NA	NA	NA	NA	NA	NA	NA	NA	NA	NA	NA	NA	NA	NA
OTU2153	0	0	0	0	0	0	0	0	0	0	0	0	0	0	0	0	0	2	NA	NA	NA	NA	NA	NA	NA	NA	NA	NA	NA	NA	NA	NA	NA
OTU217	26	87	101	0	0	0	19	29	27	12	10	9	0	0	0	0	0	0	NA	NA	NA	NA	NA	NA	NA	NA	NA	NA	NA	NA	NA	NA	NA
OTU2170	0	0	0	0	0	0	0	0	1	0	0	0	0	0	0	0	0	0	NA	NA	NA	NA	NA	NA	NA	NA	NA	NA	NA	NA	NA	NA	NA
OTU2172	0	0	1	0	0	0	0	0	0	0	0	0	0	0	0	0	0	0	NA	NA	NA	NA	NA	NA	NA	NA	NA	NA	NA	NA	NA	NA	NA
OTU2183	1	0	0	0	0	0	0	0	0	0	0	0	0	0	0	0	0	0	NA	NA	NA	NA	NA	NA	NA	NA	NA	NA	NA	NA	NA	NA	NA
OTU2184	0	0	1	0	0	0	0	0	0	0	0	0	0	0	0	0	0	0	NA	NA	NA	NA	NA	NA	NA	NA	NA	NA	NA	NA	NA	NA	NA
OTU2186	0	0	0	0	0	0	0	0	0	0	0	0	0	2	0	0	0	0	NA	NA	NA	NA	NA	NA	NA	NA	NA	NA	NA	NA	NA	NA	NA
OTU2187	0	0	0	2	0	0	0	0	0	0	0	0	0	0	0	0	0	0	NA	NA	NA	NA	NA	NA	NA	NA	NA	NA	NA	NA	NA	NA	NA
OTU2188	1	0	0	0	0	0	0	0	0	0	0	0	0	0	0	0	0	0	NA	NA	NA	NA	NA	NA	NA	NA	NA	NA	NA	NA	NA	NA	NA
OTU2189	0	0	0	0	0	0	0	0	0	0	0	0	0	0	0	0	0	1	NA	NA	NA	NA	NA	NA	NA	NA	NA	NA	NA	NA	NA	NA	NA
OTU2191	0	0	0	0	0	0	1	0	0	0	0	0	0	0	0	0	0	0	NA	NA	NA	NA	NA	NA	NA	NA	NA	NA	NA	NA	NA	NA	NA
OTU2192	0	0	0	0	0	0	0	0	0	1	0	0	0	0	0	0	0	0	NA	NA	NA	NA	NA	NA	NA	NA	NA	NA	NA	NA	NA	NA	NA
OTU2195	0	0	0	0	0	0	1	0	0	0	0	0	0	0	0	0	0	0	NA	NA	NA	NA	NA	NA	NA	NA	NA	NA	NA	NA	NA	NA	NA
OTU2198	0	0	0	0	0	0	0	0	0	0	0	1	0	0	0	0	0	0	NA	NA	NA	NA	NA	NA	NA	NA	NA	NA	NA	NA	NA	NA	NA
OTU2199	0	0	0	0	0	0	0	0	0	0	0	1	0	0	0	0	0	0	NA	NA	NA	NA	NA	NA	NA	NA	NA	NA	NA	NA	NA	NA	NA
OTU220	31	37	19	24	26	11	50	34	33	0	0	0	15	17	29	0	1	0	NA	NA	NA	NA	NA	NA	NA	NA	NA	NA	NA	NA	NA	NA	NA
OTU2201	0	0	0	0	0	2	0	0	0	0	0	0	0	0	0	0	0	0	NA	NA	NA	NA	NA	NA	NA	NA	NA	NA	NA	NA	NA	NA	NA
OTU2202	0	0	0	0	0	0	0	0	0	0	0	0	0	2	0	0	0	0	NA	NA	NA	NA	NA	NA	NA	NA	NA	NA	NA	NA	NA	NA	NA
OTU2203	0	0	0	0	0	0	2	0	0	0	0	0	0	0	0	0	0	0	NA	NA	NA	NA	NA	NA	NA	NA	NA	NA	NA	NA	NA	NA	NA
OTU2208	0	0	0	0	0	0	0	0	0	0	0	0	0	1	0	0	0	0	NA	NA	NA	NA	NA	NA	NA	NA	NA	NA	NA	NA	NA	NA	NA
OTU221	39	15	30	29	37	48	20	19	27	0	0	1	13	6	28	0	0	0	NA	NA	NA	NA	NA	NA	NA	NA	NA	NA	NA	NA	NA	NA	NA
OTU2212	0	0	1	0	0	0	0	0	0	0	0	0	0	0	0	0	0	0	NA	NA	NA	NA	NA	NA	NA	NA	NA	NA	NA	NA	NA	NA	NA
OTU2213	0	0	0	0	0	0	1	0	0	0	0	0	0	0	0	0	0	0	NA	NA	NA	NA	NA	NA	NA	NA	NA	NA	NA	NA	NA	NA	NA
OTU2214	2	0	0	0	0	0	0	0	0	0	0	0	0	0	0	0	0	0	NA	NA	NA	NA	NA	NA	NA	NA	NA	NA	NA	NA	NA	NA	NA
OTU2222	0	0	0	2	0	0	0	0	0	0	0	0	0	0	0	0	0	0	NA	NA	NA	NA	NA	NA	NA	NA	NA	NA	NA	NA	NA	NA	NA
OTU2223	0	0	0	0	0	0	0	0	0	0	0	0	0	0	0	0	0	1	NA	NA	NA	NA	NA	NA	NA	NA	NA	NA	NA	NA	NA	NA	NA
OTU2224	0	0	0	0	2	0	0	0	0	0	0	0	0	0	0	0	0	0	NA	NA	NA	NA	NA	NA	NA	NA	NA	NA	NA	NA	NA	NA	NA
OTU2228	0	0	1	0	0	0	0	0	0	0	0	0	0	0	0	0	0	0	NA	NA	NA	NA	NA	NA	NA	NA	NA	NA	NA	NA	NA	NA	NA
OTU223	1	3	6	57	101	107	2	4	10	4	5	5	0	0	1	0	0	0	NA	NA	NA	NA	NA	NA	NA	NA	NA	NA	NA	NA	NA	NA	NA
OTU2230	0	1	0	0	0	0	0	0	0	0	0	0	0	0	0	0	0	0	NA	NA	NA	NA	NA	NA	NA	NA	NA	NA	NA	NA	NA	NA	NA
OTU2231	0	0	0	0	0	0	0	0	0	0	0	2	0	0	0	0	0	0	NA	NA	NA	NA	NA	NA	NA	NA	NA	NA	NA	NA	NA	NA	NA
OTU2234	0	1	0	0	0	0	0	0	0	0	0	0	0	0	0	0	0	0	NA	NA	NA	NA	NA	NA	NA	NA	NA	NA	NA	NA	NA	NA	NA
OTU2235	0	0	0	0	0	0	0	2	0	0	0	0	0	0	0	0	0	0	NA	NA	NA	NA	NA	NA	NA	NA	NA	NA	NA	NA	NA	NA	NA
OTU2239	0	0	0	0	0	2	0	0	0	0	0	0	0	0	0	0	0	0	NA	NA	NA	NA	NA	NA	NA	NA	NA	NA	NA	NA	NA	NA	NA
OTU2242	0	0	0	0	0	0	0	2	0	0	0	0	0	0	0	0	0	0	NA	NA	NA	NA	NA	NA	NA	NA	NA	NA	NA	NA	NA	NA	NA
OTU227	7	15	11	19	14	24	4	1	5	2	2	2	33	93	81	0	0	0	NA	NA	NA	NA	NA	NA	NA	NA	NA	NA	NA	NA	NA	NA	NA
OTU232	1	1	5	56	46	60	0	6	1	40	26	30	0	0	0	0	0	0	NA	NA	NA	NA	NA	NA	NA	NA	NA	NA	NA	NA	NA	NA	NA
OTU235	9	10	5	0	0	0	13	18	17	67	70	56	0	0	0	0	0	0	NA	NA	NA	NA	NA	NA	NA	NA	NA	NA	NA	NA	NA	NA	NA
OTU237	24	50	43	16	19	17	37	20	37	3	6	0	2	11	6	0	0	0	NA	NA	NA	NA	NA	NA	NA	NA	NA	NA	NA	NA	NA	NA	NA
OTU242	0	0	0	0	0	0	9	12	31	71	80	68	0	0	0	0	0	0	NA	NA	NA	NA	NA	NA	NA	NA	NA	NA	NA	NA	NA	NA	NA
OTU250	5	15	25	45	47	58	6	8	4	11	7	15	4	3	3	0	0	0	NA	NA	NA	NA	NA	NA	NA	NA	NA	NA	NA	NA	NA	NA	NA
OTU251	46	42	20	1	0	0	22	31	26	0	0	1	19	41	24	0	0	0	NA	NA	NA	NA	NA	NA	NA	NA	NA	NA	NA	NA	NA	NA	NA
OTU259	23	24	68	5	7	7	2	6	7	26	27	18	0	0	0	0	0	0	NA	NA	NA	NA	NA	NA	NA	NA	NA	NA	NA	NA	NA	NA	NA
OTU266	13	26	47	0	0	0	26	45	22	18	19	27	0	0	0	0	0	0	NA	NA	NA	NA	NA	NA	NA	NA	NA	NA	NA	NA	NA	NA	NA
OTU272	2	7	27	22	25	38	4	4	11	9	12	18	11	4	25	0	0	0	NA	NA	NA	NA	NA	NA	NA	NA	NA	NA	NA	NA	NA	NA	NA
OTU274	30	19	20	14	11	21	30	37	29	0	0	0	10	15	13	0	0	0	NA	NA	NA	NA	NA	NA	NA	NA	NA	NA	NA	NA	NA	NA	NA
OTU302	5	3	8	16	35	40	6	12	10	24	15	18	9	11	7	0	0	0	NA	NA	NA	NA	NA	NA	NA	NA	NA	NA	NA	NA	NA	NA	NA
OTU305	0	0	0	43	65	63	1	1	1	0	0	0	20	8	8	0	0	0	NA	NA	NA	NA	NA	NA	NA	NA	NA	NA	NA	NA	NA	NA	NA
OTU306	0	0	0	0	0	0	72	93	68	0	0	0	0	0	0	0	0	0	NA	NA	NA	NA	NA	NA	NA	NA	NA	NA	NA	NA	NA	NA	NA
OTU316	17	20	53	13	7	2	3	5	1	11	26	18	0	0	0	0	0	0	NA	NA	NA	NA	NA	NA	NA	NA	NA	NA	NA	NA	NA	NA	NA
OTU319	4	4	5	0	0	0	0	0	0	0	1	0	73	64	61	0	0	0	NA	NA	NA	NA	NA	NA	NA	NA	NA	NA	NA	NA	NA	NA	NA
OTU320	5	13	20	2	3	4	13	28	24	24	39	33	0	0	2	0	0	0	NA	NA	NA	NA	NA	NA	NA	NA	NA	NA	NA	NA	NA	NA	NA
OTU324	0	0	0	0	0	0	2	0	0	66	56	59	0	0	0	0	0	0	NA	NA	NA	NA	NA	NA	NA	NA	NA	NA	NA	NA	NA	NA	NA
OTU341	6	8	14	4	3	5	5	5	1	46	29	35	0	0	0	0	0	0	NA	NA	NA	NA	NA	NA	NA	NA	NA	NA	NA	NA	NA	NA	NA
[truncated: 191 more rows]

## Sheet: Fungal communities
OTU ID	CC_1	CC_2	CC_3	WS_1	WS_2	WS_3	CS_1	CS_2	CS_3	CSK_1	CSK_2	CSK_3	AB_1	AB_2	AB_3	PF_1	PF_2	PF_3	Sequence identity (%) between OTUs and genomes	Query sequence overlap (%)	NCBI_IDs/JGI_IDs (The matched genomes)	Cellulase counts	Xylanase counts	Ligninolytic enzyme counts	OH+PBH counts	The number of Cazymes without GT family	Family number of cellulases, xylanases and OHs+PBHs	Family number of all CAZymes without GT family	Cellulases_TPM values	Xylanases_TPM values	Ligninolytic enzymes_TPM values	OHs+PBHs_TPM values	other CAZymes without GT family_TPM values
OTU1	6944	12235	12816	11217	11531	9534	231	327	195	17	16	65	8022	10600	7329	12884	13458	15664	98.855	≥95	GCA_023625855.1	14	6	11	77	392	31	120	335.068	123.268	52.3371	289.699	1510.25
OTU2	103	0	3	3	1	6	1238	1852	3718	14055	14991	12078	2	0	3	0	1	0	99.245	≥95	Sorbr1	43	10	16	48	299	31	110	53.8916	4.09756	4.08224	18.1718	77.4012
OTU3	11765	9985	3	2136	2259	1834	1376	1103	520	10	17	200	113	374	93	22	56	62	100	≥95	GCA_002382855.1	17	13	16	98	458	38	138	260.801	124.48	49.6743	297.877	835.031
OTU4	3251	1506	3	1837	1971	1923	4936	1395	4232	1871	1088	3701	1848	1072	1460	136	248	199	100	≥95	GCA_000755205.1	2	0	5	12	81	8	46	1.52076	0	0.364968	0.803728	42.1496
OTU5	2860	943	3	1632	2218	2119	7690	12974	5271	45	27	26	113	85	136	265	456	257	98.837	≥95	Trieva1	16	10	15	63	349	27	112	21.004	6.99551	4.16894	58.9112	245.096
OTU6	577	423	3	30	31	64	253	525	1130	361	352	88	7519	2194	8726	2094	3021	1708	100	≥95	GCA_000002855.2	24	5	18	60	380	31	116	188.345	27.9984	30.1604	147.517	439.916
OTU7	839	456	3	4322	1808	2613	8365	3014	4524	2	0	37	19	80	7	5	6	5	100	≥95	GCA_001896365.1	16	13	18	94	440	37	138	257.131	135.987	48.9486	279.324	858.4
OTU8	7	3	3	3423	4613	6498	31	81	53	4	0	5	1197	1129	1705	49	33	14	100	≥95	GCA_000170995.2	17	11	15	64	355	26	109	20.5296	4.90088	3.80064	68.1678	232.036
OTU9	580	987	3	991	976	788	29	27	28	5	2	17	796	1104	598	2483	1847	2508	100	≥95	GCA_023625855.1	14	6	11	77	392	31	120	335.068	123.268	52.3371	289.699	1510.25
OTU10	30	0	3	1	2	0	523	1235	1561	3804	4228	3862	0	0	3	3	1	0	98.485	≥95	Sorbr1	43	10	16	48	299	31	110	53.8916	4.09756	4.08224	18.1718	77.4012
OTU11	72	55	3	69	86	118	26	43	59	1	0	7	4396	7679	4504	27	13	2	99.177	≥95	GCA_002917075.1	46	10	19	65	353	32	106	98.8913	6.05399	4.16894	31.1286	240.912
OTU12	29	1	3	0	1	0	484	1280	1440	3704	3697	2790	0	0	0	1	0	0	98.864	≥95	Sorbr1	43	10	16	48	299	31	110	53.8916	4.09756	4.08224	18.1718	77.4012
OTU15	1	0	3	0	0	0	0	2	5	0	0	0	115	3	110	2269	2491	1272	99.234	≥95	GCA_003184525.1	20	2	13	57	346	29	109	126.931	10.4053	9.83569	155.851	431.128
OTU16	263	491	3	488	429	423	5	12	9	0	0	6	384	503	316	675	540	709	98.473	≥95	GCA_023625855.1	14	6	11	77	392	31	120	335.068	123.268	52.3371	289.699	1510.25
OTU17	12	8	3	7	3	12	4	62	20	18	12	13	2	5	1	1921	2382	1218	100	≥95	GCA_016097105.2	38	9	15	74	317	31	104	16.9467	6.68535	3.47075	30.5111	230.055
OTU18	6	0	3	0	0	0	21	24	30	1603	1059	1344	1	0	0	1	0	0	98.565	≥95	GCA_019925285.1	46	4	14	43	262	29	99	61.3416	1.02992	0.21358	15.6925	28.7231
OTU20	8	11	3	16	26	55	18	48	112	70	64	2	1507	357	1766	51	121	50	100	≥95	GCA_016861625.1	21	5	12	58	357	30	114	190.016	97.0409	22.2763	159.063	427.39
OTU21	2	0	3	0	0	0	137	220	456	891	1035	887	0	0	1	0	0	0	98.868	≥95	Sorbr1	43	10	16	48	299	31	110	53.8916	4.09756	4.08224	18.1718	77.4012
OTU22	169	247	3	276	277	221	8	14	10	1	0	1	214	308	166	426	289	488	98.855	≥95	GCA_023625855.1	14	6	11	77	392	31	120	335.068	123.268	52.3371	289.699	1510.25
OTU24	10	9	3	165	278	289	8	67	47	2	1	19	328	695	489	44	29	11	99.642	≥95	GCA_023897205.1	6	4	34	65	375	19	90	1.86632	0.225827	328.974	8.85982	57.4562
OTU25	2	0	3	0	0	1	41	73	129	471	498	512	0	0	1	0	0	0	98.868	≥95	Sorbr1	43	10	16	48	299	31	110	53.8916	4.09756	4.08224	18.1718	77.4012
OTU26	0	0	3	22	23	28	0	0	0	0	4	601	377	6	0	12	0	459	99.578	≥95	GCA_005765155.1	9	2	8	33	233	19	90	2.68342	0	2.80717	11.6419	121.764
OTU27	79	135	3	121	135	122	3	6	2	0	0	3	104	125	89	169	162	200	98.092	≥95	GCA_023625855.1	14	6	11	77	392	31	120	335.068	123.268	52.3371	289.699	1510.25
OTU28	18	7	3	16	16	29	380	287	694	1	2	4	117	175	324	0	0	0	98.054	≥95	GCA_021396235.1	44	9	17	76	366	32	110	37.0682	5.8794	4.12361	44.6665	234.302
OTU29	0	0	3	0	0	0	0	0	0	0	0	0	0	0	0	720	364	261	95.6	≥95	GCA_000743665.3	7	5	4	18	117	16	64	17.23	86.2816	0	38.8418	15.7247
OTU30	57	115	3	99	95	87	4	3	5	0	0	1	91	134	60	176	123	181	98.473	≥95	GCA_023625855.1	14	6	11	77	392	31	120	335.068	123.268	52.3371	289.699	1510.25
OTU32	0	0	3	0	0	0	1	0	0	0	0	0	0	0	0	581	234	208	95.2	≥95	GCA_000743665.3	7	5	4	18	117	16	64	17.23	86.2816	0	38.8418	15.7247
OTU33	0	0	3	332	258	347	0	1	17	2	0	0	0	0	1	0	0	0	98.8	≥95	GCA_003852855.1	27	14	11	85	431	38	138	113.358	126.332	20.3783	181.069	239.71
OTU34	1	6	3	6	3	4	2	0	2	0	0	3	7	13	5	374	207	330	99.615	≥95	GCA_023625855.1	14	6	11	77	392	31	120	335.068	123.268	52.3371	289.699	1510.25
OTU35	162	196	3	124	82	84	9	9	9	0	0	0	4	0	8	0	2	5	95.42	≥95	GCA_023625855.1	14	6	11	77	392	31	120	335.068	123.268	52.3371	289.699	1510.25
OTU36	40	60	3	85	81	44	3	1	1	0	0	1	51	72	43	107	92	117	98.851	≥95	GCA_023625855.1	14	6	11	77	392	31	120	335.068	123.268	52.3371	289.699	1510.25
OTU37	101	149	3	50	42	30	0	3	0	0	0	0	3	0	6	1	3	0	96.063	≥95	GCA_002382855.1	17	13	16	98	458	38	138	260.801	124.48	49.6743	297.877	835.031
OTU38	179	225	3	42	54	60	3	1	2	0	0	0	1	1	5	0	7	1	96.512	≥95	GCA_002382855.1	17	13	16	98	458	38	138	260.801	124.48	49.6743	297.877	835.031
OTU39	2	0	3	0	0	0	12	13	37	240	248	226	0	0	0	0	0	1	98.868	≥95	Sorbr1	43	10	16	48	299	31	110	53.8916	4.09756	4.08224	18.1718	77.4012
OTU40	168	172	3	61	77	51	7	6	2	0	0	0	1	0	6	2	8	4	96.198	≥95	GCA_023625855.1	14	6	11	77	392	31	120	335.068	123.268	52.3371	289.699	1510.25
OTU41	3	0	3	0	0	0	33	65	122	196	179	181	0	0	0	1	0	0	98.868	≥95	Sorbr1	43	10	16	48	299	31	110	53.8916	4.09756	4.08224	18.1718	77.4012
OTU42	4	3	3	6	7	6	2	2	3	1	0	0	226	408	246	0	0	0	98.739	≥95	GCA_002917075.1	46	10	19	65	353	32	106	98.8913	6.05399	4.16894	31.1286	240.912
OTU46	3	0	3	0	0	0	11	32	62	150	166	154	0	0	0	0	0	0	98.868	≥95	Sorbr1	43	10	16	48	299	31	110	53.8916	4.09756	4.08224	18.1718	77.4012
OTU47	70	65	3	98	64	52	15	10	7	0	0	0	2	0	5	0	3	5	95.817	≥95	GCA_023625855.1	14	6	11	77	392	31	120	335.068	123.268	52.3371	289.699	1510.25
OTU48	162	148	3	0	0	0	0	0	0	0	0	1	0	0	0	0	0	0	100	≥95	GCA_004000055.1	47	7	6	38	269	29	114	34.2214	7.65323	3.91305	9.37867	8.80027
OTU49	0	0	3	2	5	0	1	0	0	0	0	93	59	245	0	16	0	61	99.134	≥95	GCA_001578235.1	10	2	20	89	355	33	121	0	0	0	1.26958	3.2758
OTU53	0	0	3	24	43	57	64	246	67	0	0	0	2	0	12	0	0	0	100	≥95	GCA_019565615.1	14	11	15	71	365	28	113	20.2684	4.49345	3.99166	73.192	233.867
OTU55	25	14	3	124	73	74	9	4	4	0	0	0	3	0	3	2	4	1	96.85	≥95	GCA_001896365.1	16	13	18	94	440	37	138	257.131	135.987	48.9486	279.324	858.4
OTU56	23	19	3	122	59	66	17	11	14	0	0	0	0	0	3	0	1	0	96.124	≥95	GCA_001896365.1	16	13	18	94	440	37	138	257.131	135.987	48.9486	279.324	858.4
OTU59	0	0	3	4	0	0	36	17	161	0	0	0	0	161	0	0	0	0	98.678	≥95	GCA_013186395.1	35	7	16	113	495	41	134	1.45755	0.232945	1.38782	9.5542	135.477
OTU60	0	0	3	0	0	0	0	0	0	0	0	0	153	0	0	0	0	175	100	≥95	GCA_006912115.1	3	0	6	25	154	12	70	0	0	0.250539	0.506247	3.16841
OTU61	0	0	3	0	0	0	0	1	0	0	0	0	174	0	0	0	0	146	99.565	≥95	GCA_019395275.1	14	2	6	16	108	12	42	0	0	0.573942	0	0
OTU62	2	0	3	0	0	0	3	15	22	86	103	19	0	0	0	0	0	0	98.491	≥95	Sorbr1	43	10	16	48	299	31	110	53.8916	4.09756	4.08224	18.1718	77.4012
OTU64	5	14	3	13	12	8	0	0	0	0	0	0	12	16	5	42	22	36	97.71	≥95	GCA_023625855.1	14	6	11	77	392	31	120	335.068	123.268	52.3371	289.699	1510.25
OTU65	0	0	3	1	0	0	0	277	3	0	0	0	0	0	0	0	0	0	100	≥95	GCA_023619755.1	24	6	16	99	472	37	136	28.0777	10.3709	18.5386	51.1069	196.362
OTU69	0	0	3	0	0	0	5	9	10	39	44	52	0	0	0	0	0	0	98.485	≥95	Sorbr1	43	10	16	48	299	31	110	53.8916	4.09756	4.08224	18.1718	77.4012
OTU70	0	0	3	0	0	0	0	0	0	0	0	1	71	0	0	0	0	88	98.696	≥95	GCA_019395275.1	14	2	6	16	108	12	42	0	0	0.573942	0	0
OTU74	0	0	3	0	0	0	0	0	0	0	0	0	60	0	0	0	0	68	100	≥95	GCA_023628055.1	5	2	3	19	117	13	58	0.290204	0	0	0	0.210623
OTU76	0	0	3	2	1	1	0	2	1	3	0	0	35	8	33	1	22	0	98.084	≥95	GCA_003184525.1	20	2	13	57	346	29	109	126.931	10.4053	9.83569	155.851	431.128
OTU77	6	3	3	10	24	23	7	22	3	0	0	0	1	0	0	0	0	0	96.911	≥95	Trieva1	16	10	15	63	349	27	112	21.004	6.99551	4.16894	58.9112	245.096
OTU78	0	0	3	2	5	0	0	0	0	3	0	19	28	0	0	28	0	22	100	≥95	GCA_001578235.1	10	2	20	89	355	33	121	0	0	0	1.26958	3.2758
OTU81	0	0	3	0	38	0	0	0	0	0	0	1	8	23	0	0	0	26	100	≥95	Altci1	57	14	18	95	502	37	134	NA	NA	NA	NA	NA
OTU82	14	26	3	2	9	4	0	0	0	0	0	0	0	0	3	0	1	0	98.039	≥95	GCA_002382855.1	17	13	16	98	458	38	138	260.801	124.48	49.6743	297.877	835.031
OTU83	0	0	3	5	0	0	0	0	0	30	0	0	13	0	0	0	0	36	100	≥95	GCA_020746995.1	63	13	17	122	529	42	139	1.45134	0.236715	0.50408	16.9657	17.4055
OTU84	5	0	3	0	0	0	0	0	0	14	0	0	10	43	0	0	0	27	100	≥95	GCA_012932015.1	38	11	19	130	508	45	147	2.09213	0.656627	2.6065	7.04712	21.6206
OTU85	0	4	3	0	0	0	0	0	0	0	0	0	0	77	0	0	0	18	99.048	≥95	GCA_014905255.1	65	14	28	86	543	36	144	3.12598	1.89692	0	16.9308	17.2346
OTU86	0	0	3	1	2	0	0	4	0	0	0	0	38	0	0	0	0	44	96.396	≥95	GCA_020744185.1	3	0	9	34	160	8	51	0	0	0	0	0.27419
OTU88	24	22	3	0	0	0	0	0	0	1	0	2	2	1	5	0	0	0	96.498	≥95	GCA_021396235.1	44	9	17	76	366	32	110	37.0682	5.8794	4.12361	44.6665	234.302
OTU91	0	0	3	0	0	0	2	2	7	14	17	14	0	0	0	0	0	0	97.358	≥95	Sorbr1	43	10	16	48	299	31	110	53.8916	4.09756	4.08224	18.1718	77.4012
OTU94	0	27	3	0	0	5	0	0	0	5	0	0	0	0	0	0	0	17	96.831	≥95	GCA_020747065.1	75	15	32	152	707	44	156	11.4561	0.563771	8.05963	16.8551	26.8761
OTU95	0	0	3	0	0	0	0	0	0	12	16	25	0	0	0	0	0	0	98.23	≥95	GCA_938049765.1	53	13	11	67	313	30	109	37.9556	5.68668	0.570545	1.95286	7.04035
OTU97	0	0	3	0	0	0	0	0	0	0	0	0	39	0	0	0	0	31	100	≥95	GCA_020744415.1	83	12	19	83	511	36	142	0.883247	1.29083	0	85.3544	6.83962
OTU98	2	0	3	3	0	0	26	18	21	0	0	0	0	0	0	0	0	0	98.438	≥95	GCA_021396235.1	44	9	17	76	366	32	110	37.0682	5.8794	4.12361	44.6665	234.302
OTU99	2	1	3	0	0	0	2	20	30	0	16	0	0	0	0	0	1	0	100	≥95	GCA_000149305.1	9	0	8	42	198	9	56	1.5814	0	4.2631	49.1622	611.252
OTU102	10	6	3	2	8	3	0	0	0	0	0	0	2	2	2	0	1	0	96.538	≥95	GCA_023625855.1	14	6	11	77	392	31	120	335.068	123.268	52.3371	289.699	1510.25
OTU103	0	0	3	3	6	5	0	0	0	0	0	0	10	19	21	0	0	0	95.671	≥95	GCA_004353045.1	48	11	20	86	436	40	134	44.3998	7.49589	1.46459	19.4556	126.372
OTU106	0	21	3	0	0	0	0	0	0	0	0	0	0	0	0	0	0	19	100	≥95	Acrst1	62	18	15	136	551	40	139	26.3561	5.44543	2.71403	17.4965	25.7294
OTU108	2	4	3	9	6	14	1	0	1	0	0	0	1	0	1	0	0	0	98.039	≥95	GCA_001896365.1	16	13	18	94	440	37	138	257.131	135.987	48.9486	279.324	858.4
OTU109	0	0	3	2	0	0	0	0	0	0	0	0	0	45	10	0	0	5	99.55	≥95	GCA_020744185.1	3	0	9	34	160	8	51	0	0	0	0	0.27419
OTU111	0	0	3	0	0	0	3	1	2	8	16	7	0	0	0	0	0	0	98.868	≥95	Sorbr1	43	10	16	48	299	31	110	53.8916	4.09756	4.08224	18.1718	77.4012
OTU120	0	0	3	0	0	0	0	0	0	20	0	0	0	0	0	0	0	20	99.526	≥95	GCA_021365365.1	46	13	20	142	616	42	145	3.36987	4.51367	0.643838	41.3945	89.7722
OTU123	11	7	3	0	0	0	0	4	3	1	0	0	1	0	3	0	0	0	100	≥95	GCA_024082115.1	4	2	21	42	236	20	87	2.08415	0.225827	330.883	4.9484	24.3438
OTU126	0	0	3	0	0	0	0	0	0	0	0	0	13	0	0	0	0	26	98.258	≥95	GCA_020085095.1	1	0	5	6	41	6	26	NA	NA	NA	NA	NA
OTU130	0	0	3	5	9	9	0	4	2	0	0	0	0	0	0	0	0	0	97.464	≥95	GCA_000170995.2	17	11	15	64	355	26	109	20.5296	4.90088	3.80064	68.1678	232.036
OTU132	0	0	3	0	0	0	0	0	0	2	0	0	0	0	0	0	0	33	99.576	≥95	GCA_024345305.1	9	4	10	40	219	17	75	0	0	0	0.289774	0.4596
OTU134	0	0	3	0	0	0	0	0	0	0	0	0	24	0	0	0	0	14	100	≥95	GCA_009829365.1	38	9	34	90	494	35	124	1.97277	0	1.25963	7.29596	25.6414
OTU136	0	0	3	4	0	0	0	0	0	0	0	15	4	0	0	0	0	3	99.177	≥95	GCA_019096155.1	73	26	16	87	460	39	140	48.2756	9.36377	2.28199	38.3028	66.1928
OTU138	3	2	3	4	1	1	0	0	0	0	0	0	1	3	0	5	2	4	97.297	≥95	GCA_023625855.1	14	6	11	77	392	31	120	335.068	123.268	52.3371	289.699	1510.25
OTU142	0	0	3	0	0	0	0	0	0	0	0	0	14	0	0	0	0	17	100	≥95	GCA_000730325.1	80	13	15	94	494	39	134	5.21582	0.483417	1.81095	13.7739	63.0047
OTU143	0	0	3	0	0	0	7	8	8	7	2	1	0	0	0	0	0	0	97.348	≥95	Sorbr1	43	10	16	48	299	31	110	53.8916	4.09756	4.08224	18.1718	77.4012
OTU145	0	0	3	0	0	0	0	0	0	0	0	20	0	0	0	0	0	0	100	≥95	GCA_003444635.2	40	5	7	56	279	28	112	1.07298	0	0.843217	0	1.34387
OTU147	0	0	3	0	0	23	0	0	0	0	0	0	0	0	0	0	0	0	99.539	≥95	GCA_000315875.1	2	0	4	5	69	5	38	0	0	0	0	4.909
OTU149	0	0	3	0	0	0	0	0	0	0	0	0	0	13	0	0	0	13	99.522	≥95	GCA_020740775.1	49	13	22	169	702	42	146	1.9176	6.72123	0.459361	32.1266	106.28
OTU150	0	0	3	0	0	0	0	1	0	0	0	0	17	0	0	0	0	12	99.111	≥95	GCA_020744495.1	40	9	18	132	550	41	141	1.87876	0.740043	2.75928	12.9177	135.397
OTU153	0	0	3	0	0	0	0	0	0	1	0	0	6	0	0	0	0	19	98.696	≥95	GCA_019395275.1	14	2	6	16	108	12	42	0	0	0.573942	0	0
OTU159	0	0	3	7	0	0	0	0	0	0	0	0	10	0	0	0	0	4	95.848	≥95	GCA_003138005.1	36	9	18	135	688	38	133	21.4116	8.08885	21.9075	134.027	322.703
OTU160	0	0	3	0	12	0	0	0	0	0	0	0	4	2	0	0	0	2	99.2	≥95	GCA_000143365.1	72	17	11	77	393	37	130	56.115	8.38079	2.27645	31.4988	20.7386
OTU163	0	0	3	0	14	0	0	0	0	0	0	0	0	0	0	0	0	1	96.861	≥95	GCA_022627015.2	2	0	5	15	94	9	54	0	0	0.903509	0.183318	1.49027
OTU164	0	0	3	0	0	0	0	0	0	0	0	0	12	3	0	0	0	7	95.378	≥95	Theglo1	7	2	6	18	113	14	58	0	0	0	3.03666	0.897103
OTU166	0	0	3	0	0	0	0	0	0	0	0	0	11	0	0	0	0	9	99.361	≥95	GCA_021015755.1	32	10	25	50	364	29	109	0.29724	0	0	0.289774	5.55543
OTU169	3	1	3	1	2	2	0	0	0	0	1	0	0	0	0	0	0	0	98.814	≥95	GCA_002382855.1	17	13	16	98	458	38	138	260.801	124.48	49.6743	297.877	835.031
OTU177	0	0	3	0	0	0	0	0	0	0	0	0	0	20	0	0	0	0	100	≥95	GCA_023628455.1	64	18	12	73	400	34	122	55.734	11.8663	2.12898	37.1212	40.5356
OTU180	0	0	3	0	0	0	0	0	0	0	0	1	2	0	0	0	0	10	98.951	≥95	GCA_003290485.1	1	0	5	5	41	5	26	NA	NA	NA	NA	NA
OTU184	2	4	3	0	0	0	2	0	2	0	0	0	2	0	3	0	0	0	96.183	≥95	GCA_000002855.2	24	5	18	60	380	31	116	188.345	27.9984	30.1604	147.517	439.916
OTU185	0	0	3	0	0	0	0	0	0	0	0	0	0	0	0	5	5	3	100	≥95	GCA_003589665.1	14	4	8	52	279	26	110	16.2845	2.36161	15.3139	39.7195	175.219
OTU187	0	0	3	0	0	0	0	1	0	0	0	0	5	0	0	0	0	10	98.667	≥95	GCA_000182765.2	2	0	4	5	74	5	37	0	0	0.254373	0	8.4223
OTU190	0	0	3	0	0	0	0	0	0	0	0	0	0	15	0	0	0	0	100	≥95	GCA_013618385.1	35	9	16	95	412	40	129	0.3752	0.297231	1.65791	6.60068	27.5158
OTU194	5	0	3	0	0	0	1	5	2	0	1	0	0	0	0	0	0	0	95	≥95	GCA_002796755.1	7	1	15	57	340	22	103	0	0	2.717	3.93251	48.1278
OTU195	0	0	3	0	0	0	0	0	0	0	0	0	0	16	0	0	0	0	98.611	≥95	GCA_016767195.1	48	7	20	76	456	37	134	0	2.42897	0	3.66626	6.6518
OTU200	0	0	3	0	0	0	0	0	0	0	0	0	0	1	0	0	0	9	100	≥95	GCA_013461495.1	32	5	15	58	363	31	118	6.26291	2.18233	1.70807	21.6422	28.3507
OTU201	0	0	3	0	0	10	0	0	0	0	0	0	0	0	0	0	0	0	100	≥95	GCA_000006335.3	2	0	5	6	75	6	36	1.66396	0	0.508746	0	12.0672
OTU206	0	0	3	0	3	0	0	0	0	0	0	0	0	4	0	0	0	3	100	≥95	GCA_004367155.1	33	9	16	100	426	39	132	1.95799	0.297231	0.636225	10.4806	17.1859
OTU209	0	0	3	0	0	0	0	0	0	5	2	4	0	0	0	0	0	0	95.038	≥95	Sorbr1	43	10	16	48	299	31	110	53.8916	4.09756	4.08224	18.1718	77.4012
OTU218	3	0	3	0	0	1	1	0	2	0	0	0	0	0	0	0	0	0	95.669	≥95	GCA_002382855.1	17	13	16	98	458	38	138	260.801	124.48	49.6743	297.877	835.031
OTU219	0	0	3	2	1	2	0	0	0	0	0	0	0	0	0	0	0	0	96.947	≥95	GCA_023625855.1	14	6	11	77	392	31	120	335.068	123.268	52.3371	289.699	1510.25
OTU225	0	0	3	0	0	0	0	0	0	0	0	0	0	0	0	0	0	8	100	≥95	GCA_018994065.1	104	15	22	152	770	40	130	1.4896	0.186186	1.7256	18.6736	28.4657
OTU229	0	0	3	0	0	0	0	0	0	0	0	0	0	10	0	0	0	0	96.996	≥95	GCA_015852385.1	4	0	8	29	150	7	47	0	0	0	0	0.527766
OTU234	0	0	3	0	0	0	0	0	0	0	0	0	6	0	0	0	0	1	99.13	≥95	GCA_003614995.1	29	14	20	91	412	38	130	0	0	0.718144	10.6582	4.34236
OTU236	0	0	3	0	0	0	0	0	0	0	0	0	0	4	0	0	0	2	98.253	≥95	GCA_020087025.1	10	2	7	24	131	16	65	0	0	0.461857	0	0.483728
OTU239	0	0	3	0	0	0	0	0	0	0	0	4	0	0	0	0	0	0	98.983	≥95	GCA_001937815.1	12	5	6	45	285	19	84	0.466875	0	0	0.317154	1.21409
OTU242	0	0	3	0	0	0	0	0	0	0	0	0	0	0	3	0	0	2	95.902	≥95	GCA_002803225.1	33	11	30	82	527	35	130	14.292	27.9295	2.78481	36.7004	48.8515
OTU254	0	0	3	0	0	0	0	0	0	2	0	0	0	0	0	0	0	5	100	≥95	Morhum1	3	0	7	33	124	7	43	0	0	0	0	0.277704
OTU257	0	0	3	0	0	0	0	0	0	0	0	0	1	0	0	0	0	3	100	≥95	GCA_019022425.1	8	6	15	49	270	29	101	214.742	25.7964	53.6414	233.47	587.709
OTU259	0	0	3	0	0	0	0	0	0	0	0	0	4	0	0	0	0	2	99.111	≥95	GCA_000182765.2	2	0	4	5	74	5	37	0	0	0.254373	0	8.4223
OTU265	0	0	3	0	0	0	0	0	0	0	0	0	0	6	0	0	0	0	95.69	≥95	GCA_023628695.1	20	3	11	56	301	26	109	3.99348	0.325954	2.01821	27.7051	85.173
OTU269	0	0	3	0	0	1	0	0	0	0	0	0	2	0	0	0	0	1	98.696	≥95	GCA_022813745.1	5	2	5	23	140	13	61	0.290204	0	0	0	0.803495
OTU271	0	0	3	0	4	0	0	0	0	0	0	0	0	0	0	0	0	0	96.8	≥95	GCA_000338995.1	53	11	19	86	434	37	137	0	1.07109	0	3.10376	8.76262
OTU283	0	0	3	0	0	0	0	0	0	0	0	0	0	0	1	0	0	2	96.186	≥95	GCA_023078705.1	49	4	46	114	463	32	114	0	0	0.227171	0.844874	18.6913
OTU286	0	0	3	0	0	0	0	0	0	0	1	1	0	0	0	0	0	0	95.417	≥95	GCA_005765155.1	9	2	8	33	233	19	90	2.68342	0	2.80717	11.6419	121.764
OTU291	1	0	3	0	0	0	0	0	1	0	0	0	0	0	1	0	0	0	96.109	≥95	GCA_001896365.1	16	13	18	94	440	37	138	257.131	135.987	48.9486	279.324	858.4
OTU295	0	0	3	1	0	0	0	0	0	0	0	0	0	0	0	0	0	0	95.72	≥95	GCA_013186415.1	35	10	16	115	504	41	141	1.37088	2.72816	2.02501	14.6209	124.662
OTU13	1	4	3	0	2	0	2	0	1	1	0	6	12	5	6	3562	2783	1762	NA	NA	NA	NA	NA	NA	NA	NA	NA	NA	NA	NA	NA	NA	NA
OTU14	36	39	3	324	362	569	2187	2955	3315	2	2	0	0	0	1	1	2	1	NA	NA	NA	NA	NA	NA	NA	NA	NA	NA	NA	NA	NA	NA	NA
OTU19	38	45	3	707	887	727	82	40	120	5	2	15	359	240	643	2	18	10	NA	NA	NA	NA	NA	NA	NA	NA	NA	NA	NA	NA	NA	NA	NA
OTU23	324	238	3	68	75	71	616	333	225	150	55	298	1	0	1	0	1	0	NA	NA	NA	NA	NA	NA	NA	NA	NA	NA	NA	NA	NA	NA	NA
OTU31	3	0	3	0	0	0	1	0	0	557	409	236	0	0	0	0	0	0	NA	NA	NA	NA	NA	NA	NA	NA	NA	NA	NA	NA	NA	NA	NA
OTU43	0	0	3	0	0	0	0	0	0	121	103	369	0	0	0	0	0	0	NA	NA	NA	NA	NA	NA	NA	NA	NA	NA	NA	NA	NA	NA	NA
OTU44	0	0	3	1	0	0	80	113	156	236	87	122	0	0	0	0	0	0	NA	NA	NA	NA	NA	NA	NA	NA	NA	NA	NA	NA	NA	NA	NA
OTU45	3	0	3	0	0	0	0	0	0	115	204	281	0	0	0	0	0	0	NA	NA	NA	NA	NA	NA	NA	NA	NA	NA	NA	NA	NA	NA	NA
OTU50	3	2	3	21	30	32	95	156	217	1	0	0	0	0	0	0	0	0	NA	NA	NA	NA	NA	NA	NA	NA	NA	NA	NA	NA	NA	NA	NA
OTU51	17	24	3	17	15	9	17	25	35	2	0	20	92	126	65	0	1	2	NA	NA	NA	NA	NA	NA	NA	NA	NA	NA	NA	NA	NA	NA	NA
OTU52	2	0	3	0	0	0	0	0	0	89	252	58	1	0	0	0	0	0	NA	NA	NA	NA	NA	NA	NA	NA	NA	NA	NA	NA	NA	NA	NA
OTU54	22	31	3	28	21	15	2	1	2	1	0	0	43	2	127	20	75	3	NA	NA	NA	NA	NA	NA	NA	NA	NA	NA	NA	NA	NA	NA	NA
OTU57	0	0	3	0	0	0	0	0	0	51	81	183	0	0	0	0	0	0	NA	NA	NA	NA	NA	NA	NA	NA	NA	NA	NA	NA	NA	NA	NA
OTU58	0	0	3	6	8	5	75	92	249	0	0	0	0	0	0	0	0	0	NA	NA	NA	NA	NA	NA	NA	NA	NA	NA	NA	NA	NA	NA	NA
OTU63	0	0	3	0	0	0	0	0	0	0	0	35	0	219	0	0	0	1	NA	NA	NA	NA	NA	NA	NA	NA	NA	NA	NA	NA	NA	NA	NA
OTU66	0	0	3	0	0	0	0	0	0	0	0	0	0	254	0	0	0	0	NA	NA	NA	NA	NA	NA	NA	NA	NA	NA	NA	NA	NA	NA	NA
OTU67	0	0	3	0	0	0	0	0	0	0	0	138	0	0	0	0	0	0	NA	NA	NA	NA	NA	NA	NA	NA	NA	NA	NA	NA	NA	NA	NA
OTU68	64	51	3	0	0	0	0	0	0	0	0	0	0	0	0	0	0	0	NA	NA	NA	NA	NA	NA	NA	NA	NA	NA	NA	NA	NA	NA	NA
OTU71	0	0	3	1	0	0	0	0	0	61	56	21	0	2	0	0	0	0	NA	NA	NA	NA	NA	NA	NA	NA	NA	NA	NA	NA	NA	NA	NA
OTU72	2	1	3	5	5	1	5	0	4	0	0	0	13	4	15	21	25	23	NA	NA	NA	NA	NA	NA	NA	NA	NA	NA	NA	NA	NA	NA	NA
OTU73	0	0	3	0	0	0	0	0	0	0	0	59	0	34	0	0	0	0	NA	NA	NA	NA	NA	NA	NA	NA	NA	NA	NA	NA	NA	NA	NA
OTU75	0	0	3	0	0	0	0	0	0	0	0	0	0	127	0	0	0	0	NA	NA	NA	NA	NA	NA	NA	NA	NA	NA	NA	NA	NA	NA	NA
OTU79	0	0	3	0	0	0	0	0	0	0	0	0	0	127	0	0	0	0	NA	NA	NA	NA	NA	NA	NA	NA	NA	NA	NA	NA	NA	NA	NA
OTU80	3	0	3	0	0	0	1	1	0	9	40	23	0	0	0	0	0	0	NA	NA	NA	NA	NA	NA	NA	NA	NA	NA	NA	NA	NA	NA	NA
OTU87	0	0	3	21	30	18	0	0	0	0	0	0	0	0	0	0	0	0	NA	NA	NA	NA	NA	NA	NA	NA	NA	NA	NA	NA	NA	NA	NA
OTU89	0	0	3	5	0	5	0	0	0	12	0	0	26	0	0	0	0	27	NA	NA	NA	NA	NA	NA	NA	NA	NA	NA	NA	NA	NA	NA	NA
OTU90	3	7	3	0	0	0	0	2	4	0	4	35	0	0	0	0	0	0	NA	NA	NA	NA	NA	NA	NA	NA	NA	NA	NA	NA	NA	NA	NA
OTU92	0	0	3	0	1	1	0	0	0	5	3	0	37	0	0	0	0	33	NA	NA	NA	NA	NA	NA	NA	NA	NA	NA	NA	NA	NA	NA	NA
OTU93	2	4	3	0	0	1	0	1	0	0	0	0	13	0	28	0	17	0	NA	NA	NA	NA	NA	NA	NA	NA	NA	NA	NA	NA	NA	NA	NA
OTU96	0	0	3	0	0	0	0	0	0	0	0	51	0	0	0	0	0	0	NA	NA	NA	NA	NA	NA	NA	NA	NA	NA	NA	NA	NA	NA	NA
OTU100	5	6	3	7	6	14	0	0	1	0	0	0	0	0	1	0	1	3	NA	NA	NA	NA	NA	NA	NA	NA	NA	NA	NA	NA	NA	NA	NA
OTU101	12	15	3	0	0	0	0	0	0	0	0	0	0	0	0	0	0	0	NA	NA	NA	NA	NA	NA	NA	NA	NA	NA	NA	NA	NA	NA	NA
OTU104	0	0	3	0	0	0	0	0	0	7	15	26	0	0	0	0	0	0	NA	NA	NA	NA	NA	NA	NA	NA	NA	NA	NA	NA	NA	NA	NA
OTU105	0	0	3	0	0	0	0	0	0	0	0	0	0	0	0	10	28	3	NA	NA	NA	NA	NA	NA	NA	NA	NA	NA	NA	NA	NA	NA	NA
OTU107	1	1	3	1	1	0	0	0	0	0	0	0	6	0	24	4	9	0	NA	NA	NA	NA	NA	NA	NA	NA	NA	NA	NA	NA	NA	NA	NA
OTU110	0	0	3	0	0	0	0	0	0	0	1	34	0	0	0	0	0	0	NA	NA	NA	NA	NA	NA	NA	NA	NA	NA	NA	NA	NA	NA	NA
OTU112	0	0	3	0	0	0	0	0	0	0	0	0	0	0	0	23	5	9	NA	NA	NA	NA	NA	NA	NA	NA	NA	NA	NA	NA	NA	NA	NA
OTU113	0	0	3	7	9	11	0	0	0	0	0	0	2	0	6	0	3	0	NA	NA	NA	NA	NA	NA	NA	NA	NA	NA	NA	NA	NA	NA	NA
OTU115	0	0	3	0	2	0	0	0	0	0	0	0	18	0	0	0	0	27	NA	NA	NA	NA	NA	NA	NA	NA	NA	NA	NA	NA	NA	NA	NA
OTU116	0	0	3	0	0	0	0	0	0	0	0	0	25	0	0	0	0	21	NA	NA	NA	NA	NA	NA	NA	NA	NA	NA	NA	NA	NA	NA	NA
OTU117	0	0	3	0	1	0	0	0	0	0	0	0	30	0	0	0	0	15	NA	NA	NA	NA	NA	NA	NA	NA	NA	NA	NA	NA	NA	NA	NA
OTU118	0	0	3	0	0	0	0	0	0	0	0	0	0	0	0	16	6	10	NA	NA	NA	NA	NA	NA	NA	NA	NA	NA	NA	NA	NA	NA	NA
OTU119	0	0	3	0	0	0	0	0	0	0	3	26	0	0	0	0	0	0	NA	NA	NA	NA	NA	NA	NA	NA	NA	NA	NA	NA	NA	NA	NA
OTU121	0	0	3	0	0	0	0	0	0	0	0	0	0	48	0	0	0	4	NA	NA	NA	NA	NA	NA	NA	NA	NA	NA	NA	NA	NA	NA	NA
OTU122	0	0	3	0	0	0	0	0	0	4	7	15	0	0	0	0	0	0	NA	NA	NA	NA	NA	NA	NA	NA	NA	NA	NA	NA	NA	NA	NA
OTU124	0	0	3	2	6	11	2	6	4	0	0	0	0	0	0	0	0	0	NA	NA	NA	NA	NA	NA	NA	NA	NA	NA	NA	NA	NA	NA	NA
OTU125	0	0	3	0	0	0	0	0	0	0	0	0	22	0	0	0	0	13	NA	NA	NA	NA	NA	NA	NA	NA	NA	NA	NA	NA	NA	NA	NA
OTU127	0	0	3	1	0	0	0	0	0	0	0	0	13	0	0	0	0	21	NA	NA	NA	NA	NA	NA	NA	NA	NA	NA	NA	NA	NA	NA	NA
OTU128	0	0	3	0	0	0	0	0	0	16	18	1	0	0	0	0	0	0	NA	NA	NA	NA	NA	NA	NA	NA	NA	NA	NA	NA	NA	NA	NA
OTU129	0	0	3	0	0	0	0	0	0	0	0	0	9	0	0	0	0	25	NA	NA	NA	NA	NA	NA	NA	NA	NA	NA	NA	NA	NA	NA	NA
OTU131	0	0	3	0	0	0	0	0	0	0	0	0	13	0	0	0	0	17	NA	NA	NA	NA	NA	NA	NA	NA	NA	NA	NA	NA	NA	NA	NA
OTU133	1	0	3	0	0	0	0	0	0	1	1	13	0	0	0	0	0	0	NA	NA	NA	NA	NA	NA	NA	NA	NA	NA	NA	NA	NA	NA	NA
OTU135	0	0	3	0	0	0	0	0	0	0	0	7	0	13	0	1	0	0	NA	NA	NA	NA	NA	NA	NA	NA	NA	NA	NA	NA	NA	NA	NA
OTU137	0	0	3	0	0	0	0	0	1	7	16	0	0	0	0	0	0	0	NA	NA	NA	NA	NA	NA	NA	NA	NA	NA	NA	NA	NA	NA	NA
OTU139	0	0	3	0	0	0	0	0	0	0	1	21	0	0	0	0	0	0	NA	NA	NA	NA	NA	NA	NA	NA	NA	NA	NA	NA	NA	NA	NA
OTU140	0	0	3	0	0	0	0	0	0	0	0	0	0	0	0	9	12	6	NA	NA	NA	NA	NA	NA	NA	NA	NA	NA	NA	NA	NA	NA	NA
OTU141	0	0	3	0	0	0	0	0	0	0	0	0	0	31	0	0	0	2	NA	NA	NA	NA	NA	NA	NA	NA	NA	NA	NA	NA	NA	NA	NA
OTU144	0	0	3	0	0	0	0	0	0	4	0	0	11	0	0	0	0	14	NA	NA	NA	NA	NA	NA	NA	NA	NA	NA	NA	NA	NA	NA	NA
OTU146	0	0	3	0	0	0	0	0	0	0	0	15	0	0	0	0	0	0	NA	NA	NA	NA	NA	NA	NA	NA	NA	NA	NA	NA	NA	NA	NA
OTU148	0	0	3	0	0	0	0	0	0	0	0	0	0	1	5	6	3	1	NA	NA	NA	NA	NA	NA	NA	NA	NA	NA	NA	NA	NA	NA	NA
OTU151	0	0	3	0	0	0	0	0	0	0	0	0	0	0	5	0	17	0	NA	NA	NA	NA	NA	NA	NA	NA	NA	NA	NA	NA	NA	NA	NA
OTU152	0	0	3	0	0	0	0	0	0	2	0	19	0	0	0	0	0	0	NA	NA	NA	NA	NA	NA	NA	NA	NA	NA	NA	NA	NA	NA	NA
OTU154	0	0	3	0	0	0	0	0	0	9	9	2	0	0	0	0	0	0	NA	NA	NA	NA	NA	NA	NA	NA	NA	NA	NA	NA	NA	NA	NA
OTU155	0	0	3	0	0	0	0	0	0	0	0	0	9	0	0	0	0	17	NA	NA	NA	NA	NA	NA	NA	NA	NA	NA	NA	NA	NA	NA	NA
OTU156	0	0	3	0	2	0	0	4	0	0	0	0	0	9	0	0	0	9	NA	NA	NA	NA	NA	NA	NA	NA	NA	NA	NA	NA	NA	NA	NA
OTU157	0	0	3	2	4	0	2	1	4	2	0	7	0	0	0	0	0	0	NA	NA	NA	NA	NA	NA	NA	NA	NA	NA	NA	NA	NA	NA	NA
OTU158	0	0	3	0	0	0	0	0	0	0	0	0	2	3	7	1	1	5	NA	NA	NA	NA	NA	NA	NA	NA	NA	NA	NA	NA	NA	NA	NA
OTU161	0	0	3	0	0	0	0	0	0	0	0	0	0	26	0	0	0	0	NA	NA	NA	NA	NA	NA	NA	NA	NA	NA	NA	NA	NA	NA	NA
OTU162	0	0	3	0	0	0	7	8	9	1	0	0	0	0	0	0	0	0	NA	NA	NA	NA	NA	NA	NA	NA	NA	NA	NA	NA	NA	NA	NA
OTU165	0	0	3	0	0	0	0	0	0	0	0	0	0	0	0	10	0	0	NA	NA	NA	NA	NA	NA	NA	NA	NA	NA	NA	NA	NA	NA	NA
OTU167	0	0	3	2	1	3	0	0	0	0	0	0	7	0	2	0	2	1	NA	NA	NA	NA	NA	NA	NA	NA	NA	NA	NA	NA	NA	NA	NA
OTU168	0	0	3	0	0	0	0	0	0	0	0	0	14	0	0	0	0	9	NA	NA	NA	NA	NA	NA	NA	NA	NA	NA	NA	NA	NA	NA	NA
OTU170	0	0	3	0	0	0	0	0	0	0	0	0	9	0	0	0	0	11	NA	NA	NA	NA	NA	NA	NA	NA	NA	NA	NA	NA	NA	NA	NA
OTU171	0	0	3	0	0	0	0	0	0	0	0	0	0	11	0	0	0	7	NA	NA	NA	NA	NA	NA	NA	NA	NA	NA	NA	NA	NA	NA	NA
OTU172	0	0	3	3	0	0	0	0	0	1	0	0	7	0	0	0	0	7	NA	NA	NA	NA	NA	NA	NA	NA	NA	NA	NA	NA	NA	NA	NA
OTU173	0	0	3	0	0	0	0	0	0	0	0	0	14	0	0	0	0	7	NA	NA	NA	NA	NA	NA	NA	NA	NA	NA	NA	NA	NA	NA	NA
OTU174	1	0	3	2	2	2	0	4	6	0	0	0	0	0	0	0	0	0	NA	NA	NA	NA	NA	NA	NA	NA	NA	NA	NA	NA	NA	NA	NA
OTU175	0	0	3	0	0	0	5	5	10	1	0	0	0	0	0	0	0	0	NA	NA	NA	NA	NA	NA	NA	NA	NA	NA	NA	NA	NA	NA	NA
OTU176	0	0	3	0	0	0	0	0	0	0	0	0	7	4	7	0	0	0	NA	NA	NA	NA	NA	NA	NA	NA	NA	NA	NA	NA	NA	NA	NA
OTU178	0	0	3	0	0	0	4	3	15	0	0	0	0	0	0	0	0	0	NA	NA	NA	NA	NA	NA	NA	NA	NA	NA	NA	NA	NA	NA	NA
OTU179	0	0	3	0	0	0	0	0	0	0	0	0	0	18	1	0	0	1	NA	NA	NA	NA	NA	NA	NA	NA	NA	NA	NA	NA	NA	NA	NA
OTU181	0	0	3	0	0	0	0	0	0	0	0	0	6	0	0	0	0	9	NA	NA	NA	NA	NA	NA	NA	NA	NA	NA	NA	NA	NA	NA	NA
OTU182	0	0	3	2	4	10	0	0	0	0	0	0	0	0	0	0	0	0	NA	NA	NA	NA	NA	NA	NA	NA	NA	NA	NA	NA	NA	NA	NA
OTU183	6	0	3	0	0	0	0	0	0	0	1	0	0	6	0	0	0	0	NA	NA	NA	NA	NA	NA	NA	NA	NA	NA	NA	NA	NA	NA	NA
OTU186	0	0	3	0	0	0	0	0	0	2	0	0	0	0	0	0	0	7	NA	NA	NA	NA	NA	NA	NA	NA	NA	NA	NA	NA	NA	NA	NA
OTU188	0	0	3	0	0	0	0	0	0	0	0	0	5	0	0	0	0	11	NA	NA	NA	NA	NA	NA	NA	NA	NA	NA	NA	NA	NA	NA	NA
OTU189	0	0	3	0	0	0	0	6	0	0	0	0	0	2	0	0	0	8	NA	NA	NA	NA	NA	NA	NA	NA	NA	NA	NA	NA	NA	NA	NA
OTU191	0	0	3	0	0	0	3	10	5	0	0	0	0	0	0	0	0	0	NA	NA	NA	NA	NA	NA	NA	NA	NA	NA	NA	NA	NA	NA	NA
OTU192	0	0	3	0	0	0	0	0	0	0	0	0	0	16	0	0	0	0	NA	NA	NA	NA	NA	NA	NA	NA	NA	NA	NA	NA	NA	NA	NA
OTU193	0	0	3	0	0	0	0	0	0	0	0	0	6	0	0	0	0	8	NA	NA	NA	NA	NA	NA	NA	NA	NA	NA	NA	NA	NA	NA	NA
OTU196	0	0	3	0	0	12	0	0	0	0	0	0	0	0	0	0	0	0	NA	NA	NA	NA	NA	NA	NA	NA	NA	NA	NA	NA	NA	NA	NA
OTU197	0	0	3	0	0	0	0	0	0	4	0	0	0	0	0	0	0	7	NA	NA	NA	NA	NA	NA	NA	NA	NA	NA	NA	NA	NA	NA	NA
OTU198	0	0	3	0	0	0	0	0	0	2	0	0	0	13	0	0	0	0	NA	NA	NA	NA	NA	NA	NA	NA	NA	NA	NA	NA	NA	NA	NA
OTU199	0	0	3	0	0	0	0	0	0	0	0	0	0	15	0	0	0	0	NA	NA	NA	NA	NA	NA	NA	NA	NA	NA	NA	NA	NA	NA	NA
OTU202	0	0	3	0	0	0	0	0	0	0	0	0	0	14	0	0	0	1	NA	NA	NA	NA	NA	NA	NA	NA	NA	NA	NA	NA	NA	NA	NA
OTU203	0	0	3	0	0	0	0	0	0	0	0	0	0	10	3	0	0	1	NA	NA	NA	NA	NA	NA	NA	NA	NA	NA	NA	NA	NA	NA	NA
OTU204	0	0	3	0	0	0	0	0	0	4	2	4	0	0	0	0	0	0	NA	NA	NA	NA	NA	NA	NA	NA	NA	NA	NA	NA	NA	NA	NA
OTU205	0	0	3	2	5	3	0	0	0	0	0	0	0	0	0	0	0	0	NA	NA	NA	NA	NA	NA	NA	NA	NA	NA	NA	NA	NA	NA	NA
OTU207	0	0	3	0	0	0	0	0	0	0	0	7	0	0	0	0	0	0	NA	NA	NA	NA	NA	NA	NA	NA	NA	NA	NA	NA	NA	NA	NA
OTU208	0	0	3	7	0	1	0	0	0	0	1	0	0	0	0	0	0	0	NA	NA	NA	NA	NA	NA	NA	NA	NA	NA	NA	NA	NA	NA	NA
OTU210	0	0	3	0	0	0	0	0	0	0	0	0	0	12	0	0	0	1	NA	NA	NA	NA	NA	NA	NA	NA	NA	NA	NA	NA	NA	NA	NA
OTU211	0	0	3	0	0	0	0	0	0	1	0	5	0	0	0	0	0	0	NA	NA	NA	NA	NA	NA	NA	NA	NA	NA	NA	NA	NA	NA	NA
OTU212	0	0	3	4	0	1	0	0	0	0	2	0	0	0	0	0	0	0	NA	NA	NA	NA	NA	NA	NA	NA	NA	NA	NA	NA	NA	NA	NA
OTU213	0	0	3	3	0	2	0	0	0	0	0	0	0	0	0	0	0	0	NA	NA	NA	NA	NA	NA	NA	NA	NA	NA	NA	NA	NA	NA	NA
OTU214	0	0	3	0	0	0	0	0	0	0	0	0	0	7	0	0	0	2	NA	NA	NA	NA	NA	NA	NA	NA	NA	NA	NA	NA	NA	NA	NA
OTU215	0	0	3	0	0	0	0	0	0	1	0	5	0	0	0	0	0	0	NA	NA	NA	NA	NA	NA	NA	NA	NA	NA	NA	NA	NA	NA	NA
OTU216	0	0	3	0	0	0	0	0	0	0	0	0	0	0	0	0	5	6	NA	NA	NA	NA	NA	NA	NA	NA	NA	NA	NA	NA	NA	NA	NA
OTU217	0	0	3	0	0	0	0	0	0	0	0	0	0	11	0	0	0	1	NA	NA	NA	NA	NA	NA	NA	NA	NA	NA	NA	NA	NA	NA	NA
OTU220	0	0	3	0	0	0	1	9	1	0	0	0	0	0	0	0	0	0	NA	NA	NA	NA	NA	NA	NA	NA	NA	NA	NA	NA	NA	NA	NA
OTU221	0	0	3	0	0	0	0	0	0	0	0	0	0	0	7	0	0	1	NA	NA	NA	NA	NA	NA	NA	NA	NA	NA	NA	NA	NA	NA	NA
OTU222	0	0	3	0	0	0	1	7	3	0	0	0	0	0	0	0	0	0	NA	NA	NA	NA	NA	NA	NA	NA	NA	NA	NA	NA	NA	NA	NA
OTU223	0	0	3	0	0	0	0	0	0	0	0	0	3	0	0	0	0	7	NA	NA	NA	NA	NA	NA	NA	NA	NA	NA	NA	NA	NA	NA	NA
OTU224	0	0	3	0	1	0	1	7	1	0	0	0	0	0	0	0	0	0	NA	NA	NA	NA	NA	NA	NA	NA	NA	NA	NA	NA	NA	NA	NA
OTU226	0	0	3	0	0	0	0	0	0	0	0	0	7	0	0	0	0	2	NA	NA	NA	NA	NA	NA	NA	NA	NA	NA	NA	NA	NA	NA	NA
OTU227	0	0	3	0	1	1	0	0	0	0	0	0	0	0	2	0	0	0	NA	NA	NA	NA	NA	NA	NA	NA	NA	NA	NA	NA	NA	NA	NA
OTU228	0	1	3	0	2	1	0	1	0	0	0	0	0	0	0	0	1	0	NA	NA	NA	NA	NA	NA	NA	NA	NA	NA	NA	NA	NA	NA	NA
OTU230	0	0	3	0	0	0	0	0	0	0	0	0	0	0	0	0	8	0	NA	NA	NA	NA	NA	NA	NA	NA	NA	NA	NA	NA	NA	NA	NA
OTU231	0	0	3	0	0	0	0	0	0	0	0	0	0	0	0	0	0	7	NA	NA	NA	NA	NA	NA	NA	NA	NA	NA	NA	NA	NA	NA	NA
OTU232	0	1	3	0	2	1	0	0	0	0	0	0	1	0	0	1	0	0	NA	NA	NA	NA	NA	NA	NA	NA	NA	NA	NA	NA	NA	NA	NA
OTU233	0	0	3	0	0	0	0	0	0	0	0	0	5	0	0	0	0	3	NA	NA	NA	NA	NA	NA	NA	NA	NA	NA	NA	NA	NA	NA	NA
OTU235	0	0	3	0	0	0	0	0	0	0	0	0	0	0	0	2	3	0	NA	NA	NA	NA	NA	NA	NA	NA	NA	NA	NA	NA	NA	NA	NA
OTU237	0	0	3	0	0	0	0	0	0	6	0	0	0	0	0	0	0	1	NA	NA	NA	NA	NA	NA	NA	NA	NA	NA	NA	NA	NA	NA	NA
OTU238	0	0	3	0	0	0	0	0	0	0	0	0	0	0	0	0	0	6	NA	NA	NA	NA	NA	NA	NA	NA	NA	NA	NA	NA	NA	NA	NA
OTU240	1	0	3	0	0	2	0	0	3	0	0	0	1	0	0	0	0	0	NA	NA	NA	NA	NA	NA	NA	NA	NA	NA	NA	NA	NA	NA	NA
OTU241	0	0	3	0	0	0	0	0	0	0	0	0	0	0	1	0	0	6	NA	NA	NA	NA	NA	NA	NA	NA	NA	NA	NA	NA	NA	NA	NA
OTU243	0	0	3	0	0	4	0	0	0	0	0	0	1	0	0	0	0	2	NA	NA	NA	NA	NA	NA	NA	NA	NA	NA	NA	NA	NA	NA	NA
OTU244	1	0	3	0	0	0	0	0	0	0	0	0	0	0	0	0	0	6	NA	NA	NA	NA	NA	NA	NA	NA	NA	NA	NA	NA	NA	NA	NA
OTU245	0	1	3	0	0	0	1	0	3	0	0	0	0	0	1	0	0	0	NA	NA	NA	NA	NA	NA	NA	NA	NA	NA	NA	NA	NA	NA	NA
OTU246	0	0	3	0	4	1	0	0	0	0	0	0	0	0	0	0	0	0	NA	NA	NA	NA	NA	NA	NA	NA	NA	NA	NA	NA	NA	NA	NA
OTU247	0	0	3	0	0	0	0	0	0	0	0	0	0	0	0	0	3	1	NA	NA	NA	NA	NA	NA	NA	NA	NA	NA	NA	NA	NA	NA	NA
OTU248	0	0	3	0	0	0	0	0	0	1	2	0	0	0	0	0	0	0	NA	NA	NA	NA	NA	NA	NA	NA	NA	NA	NA	NA	NA	NA	NA
OTU249	0	0	3	0	1	1	0	0	0	0	0	0	1	0	0	0	0	0	NA	NA	NA	NA	NA	NA	NA	NA	NA	NA	NA	NA	NA	NA	NA
OTU250	0	0	3	0	0	0	0	0	0	0	0	0	0	0	0	0	0	4	NA	NA	NA	NA	NA	NA	NA	NA	NA	NA	NA	NA	NA	NA	NA
OTU251	0	0	3	0	3	0	0	2	1	0	0	0	0	0	0	0	0	0	NA	NA	NA	NA	NA	NA	NA	NA	NA	NA	NA	NA	NA	NA	NA
OTU252	0	0	3	0	0	0	0	0	0	5	0	0	0	0	0	0	0	1	NA	NA	NA	NA	NA	NA	NA	NA	NA	NA	NA	NA	NA	NA	NA
OTU253	0	0	3	0	0	0	0	0	0	0	0	0	0	5	0	0	0	2	NA	NA	NA	NA	NA	NA	NA	NA	NA	NA	NA	NA	NA	NA	NA
OTU255	0	0	3	5	0	0	0	0	0	0	0	0	0	0	0	0	0	0	NA	NA	NA	NA	NA	NA	NA	NA	NA	NA	NA	NA	NA	NA	NA
OTU256	0	0	3	0	0	0	0	0	0	0	0	0	0	6	0	0	0	1	NA	NA	NA	NA	NA	NA	NA	NA	NA	NA	NA	NA	NA	NA	NA
OTU258	0	0	3	0	0	0	0	0	0	0	2	2	0	0	0	0	0	0	NA	NA	NA	NA	NA	NA	NA	NA	NA	NA	NA	NA	NA	NA	NA
OTU260	1	1	3	0	0	0	0	0	2	0	0	0	0	0	0	0	0	0	NA	NA	NA	NA	NA	NA	NA	NA	NA	NA	NA	NA	NA	NA	NA
OTU261	0	0	3	0	0	0	0	0	0	0	0	0	5	0	0	0	0	1	NA	NA	NA	NA	NA	NA	NA	NA	NA	NA	NA	NA	NA	NA	NA
OTU262	1	0	3	0	0	0	0	0	1	0	0	0	0	0	0	1	1	0	NA	NA	NA	NA	NA	NA	NA	NA	NA	NA	NA	NA	NA	NA	NA
OTU263	0	0	3	0	0	0	0	0	0	0	0	5	0	0	0	0	0	0	NA	NA	NA	NA	NA	NA	NA	NA	NA	NA	NA	NA	NA	NA	NA
OTU264	0	0	3	0	0	0	0	3	3	0	0	0	0	0	0	0	0	0	NA	NA	NA	NA	NA	NA	NA	NA	NA	NA	NA	NA	NA	NA	NA
OTU266	0	0	3	0	0	0	0	0	0	0	0	0	3	0	0	0	0	2	NA	NA	NA	NA	NA	NA	NA	NA	NA	NA	NA	NA	NA	NA	NA
OTU267	0	0	3	0	0	0	0	0	0	2	2	0	0	0	0	0	0	0	NA	NA	NA	NA	NA	NA	NA	NA	NA	NA	NA	NA	NA	NA	NA
OTU268	0	0	3	0	0	0	0	0	0	0	0	0	5	0	0	0	0	0	NA	NA	NA	NA	NA	NA	NA	NA	NA	NA	NA	NA	NA	NA	NA
OTU270	0	0	3	0	0	0	0	3	2	0	0	0	0	0	0	0	0	0	NA	NA	NA	NA	NA	NA	NA	NA	NA	NA	NA	NA	NA	NA	NA
OTU272	0	0	3	0	2	0	0	0	3	0	0	0	0	0	0	0	0	0	NA	NA	NA	NA	NA	NA	NA	NA	NA	NA	NA	NA	NA	NA	NA
OTU273	0	0	3	0	0	0	0	0	0	0	0	0	0	4	0	0	0	0	NA	NA	NA	NA	NA	NA	NA	NA	NA	NA	NA	NA	NA	NA	NA
OTU274	0	0	3	0	1	1	0	1	0	0	0	0	1	0	0	0	0	0	NA	NA	NA	NA	NA	NA	NA	NA	NA	NA	NA	NA	NA	NA	NA
OTU275	0	0	3	1	0	0	0	0	0	0	0	0	0	0	0	0	0	0	NA	NA	NA	NA	NA	NA	NA	NA	NA	NA	NA	NA	NA	NA	NA
OTU276	0	0	3	0	3	0	0	0	0	0	0	0	0	0	0	0	0	0	NA	NA	NA	NA	NA	NA	NA	NA	NA	NA	NA	NA	NA	NA	NA
OTU277	0	0	3	0	0	0	0	0	0	0	0	0	0	4	0	0	0	0	NA	NA	NA	NA	NA	NA	NA	NA	NA	NA	NA	NA	NA	NA	NA
OTU278	0	0	3	0	0	0	0	0	0	0	0	2	0	0	0	0	0	0	NA	NA	NA	NA	NA	NA	NA	NA	NA	NA	NA	NA	NA	NA	NA
OTU279	0	0	3	0	2	0	0	0	0	0	0	0	1	0	0	0	0	0	NA	NA	NA	NA	NA	NA	NA	NA	NA	NA	NA	NA	NA	NA	NA
OTU280	1	0	3	0	0	0	0	0	0	0	0	2	0	0	0	0	0	0	NA	NA	NA	NA	NA	NA	NA	NA	NA	NA	NA	NA	NA	NA	NA
OTU281	2	0	3	0	0	0	0	0	0	0	0	0	0	0	0	0	0	1	NA	NA	NA	NA	NA	NA	NA	NA	NA	NA	NA	NA	NA	NA	NA
OTU282	0	0	3	0	0	0	0	0	0	0	0	1	0	0	0	0	0	0	NA	NA	NA	NA	NA	NA	NA	NA	NA	NA	NA	NA	NA	NA	NA
OTU284	0	0	3	0	0	0	0	0	0	3	0	1	0	0	0	0	0	0	NA	NA	NA	NA	NA	NA	NA	NA	NA	NA	NA	NA	NA	NA	NA
OTU285	0	0	3	0	0	0	0	0	0	0	0	0	0	0	0	0	0	2	NA	NA	NA	NA	NA	NA	NA	NA	NA	NA	NA	NA	NA	NA	NA
OTU287	0	0	3	0	0	0	1	0	2	0	0	0	0	0	0	0	0	0	NA	NA	NA	NA	NA	NA	NA	NA	NA	NA	NA	NA	NA	NA	NA
OTU288	0	0	3	0	0	0	0	0	0	0	0	0	1	0	1	0	1	0	NA	NA	NA	NA	NA	NA	NA	NA	NA	NA	NA	NA	NA	NA	NA
OTU289	0	0	3	0	1	0	0	0	0	0	0	0	0	0	0	0	0	0	NA	NA	NA	NA	NA	NA	NA	NA	NA	NA	NA	NA	NA	NA	NA
OTU290	0	0	3	0	0	0	0	0	0	0	0	0	0	0	3	0	0	0	NA	NA	NA	NA	NA	NA	NA	NA	NA	NA	NA	NA	NA	NA	NA
OTU292	0	0	3	0	1	0	0	0	0	0	0	0	0	0	0	0	0	0	NA	NA	NA	NA	NA	NA	NA	NA	NA	NA	NA	NA	NA	NA	NA
OTU293	1	0	3	0	0	0	1	0	0	0	0	0	0	0	0	0	0	0	NA	NA	NA	NA	NA	NA	NA	NA	NA	NA	NA	NA	NA	NA	NA
OTU294	1	0	3	0	0	0	0	0	0	0	0	0	0	0	0	0	0	0	NA	NA	NA	NA	NA	NA	NA	NA	NA	NA	NA	NA	NA	NA	NA
OTU296	0	0	3	0	0	0	0	0	0	0	0	0	0	0	2	0	1	0	NA	NA	NA	NA	NA	NA	NA	NA	NA	NA	NA	NA	NA	NA	NA
OTU298	0	0	3	0	0	1	0	0	0	0	0	0	0	0	0	0	0	0	NA	NA	NA	NA	NA	NA	NA	NA	NA	NA	NA	NA	NA	NA	NA
OTU299	0	0	3	0	0	0	0	0	0	0	2	0	0	0	0	0	0	0	NA	NA	NA	NA	NA	NA	NA	NA	NA	NA	NA	NA	NA	NA	NA
OTU300	0	0	3	0	0	0	0	0	0	0	0	2	0	0	0	0	0	0	NA	NA	NA	NA	NA	NA	NA	NA	NA	NA	NA	NA	NA	NA	NA
OTU301	0	0	3	0	1	0	0	0	0	0	0	0	0	0	0	0	0	0	NA	NA	NA	NA	NA	NA	NA	NA	NA	NA	NA	NA	NA	NA	NA
OTU303	0	0	3	0	0	0	0	0	0	0	0	0	0	0	0	0	0	1	NA	NA	NA	NA	NA	NA	NA	NA	NA	NA	NA	NA	NA	NA	NA
OTU304	0	0	3	2	0	0	0	0	0	0	0	0	0	0	0	0	0	0	NA	NA	NA	NA	NA	NA	NA	NA	NA	NA	NA	NA	NA	NA	NA
OTU306	0	0	3	0	0	0	0	0	0	0	0	2	0	0	0	0	0	0	NA	NA	NA	NA	NA	NA	NA	NA	NA	NA	NA	NA	NA	NA	NA
OTU307	0	0	3	0	0	0	0	0	0	2	0	0	0	0	0	0	0	0	NA	NA	NA	NA	NA	NA	NA	NA	NA	NA	NA	NA	NA	NA	NA
OTU308	0	0	3	0	0	0	0	0	0	0	0	0	0	0	0	0	0	1	NA	NA	NA	NA	NA	NA	NA	NA	NA	NA	NA	NA	NA	NA	NA
OTU309	0	0	3	1	0	0	0	0	0	0	0	0	0	0	0	0	0	0	NA	NA	NA	NA	NA	NA	NA	NA	NA	NA	NA	NA	NA	NA	NA
OTU310	0	0	3	0	0	0	0	0	0	2	0	0	0	0	0	0	0	0	NA	NA	NA	NA	NA	NA	NA	NA	NA	NA	NA	NA	NA	NA	NA
OTU311	0	0	3	0	0	0	0	0	0	0	0	0	0	0	2	0	0	0	NA	NA	NA	NA	NA	NA	NA	NA	NA	NA	NA	NA	NA	NA	NA
