# Supplementary material for: A novel decomposer-exploiter interaction framework of plant residue microbial decomposition
Source: Genome Biol. 2025 Feb 3;26:20. doi: 10.1186/s13059-025-03486-w (PMC11792400; doi:10.1186/s13059-025-03486-w)
Supplement: Supplementary file 4 — Additional file 4. The annotated CAZymes in metatranscriptomes. [file 13059_2025_3486_MOESM4_ESM.xlsx]

## Sheet: Sheet1
Samples	Proteins_IDs	CAZymes	Annotation	Bacterial sequences	Fungal sequences	TPM values (Repeat 1)	TPM values (Repeat 2)	TPM values (Repeat 3)
CSK	CSK_TRINITY_DN1_c89_g2_i1.p2	GT51	-	1	0	0.639753	0.641176	0.827039
CSK	CSK_TRINITY_DN1000078_c0_g1_i1.p1	GH30_8	Xylanases	1	0	0.113523	0.0305538	0.0874068
CSK	CSK_TRINITY_DN1000154_c0_g1_i1.p1	GH38	-	0	0	0.202886	0.139359	0.228303
CSK	CSK_TRINITY_DN1000179_c0_g1_i1.p1	GT51	-	1	0	0.0797378	0.0847004	0.159783
CSK	CSK_TRINITY_DN1000239_c0_g1_i3.p1	GT50	-	0	0	0.234518	0.199875	0.191746
CSK	CSK_TRINITY_DN1000936_c0_g1_i1.p2	GT51	-	1	0	0.252373	0.305403	0.194019
CSK	CSK_TRINITY_DN1001246_c0_g1_i1.p1	GH13_11	-	1	0	0.0797378	0.338802	0.159783
CSK	CSK_TRINITY_DN100165_c0_g1_i2.p1	AA3	-	1	0	0.253782	0.252568	0.399492
CSK	CSK_TRINITY_DN100187_c0_g1_i2.p2	GT29	-	0	0	0.574583	0.21624	0.608781
CSK	CSK_TRINITY_DN1001909_c0_g1_i1.p1	CE11	-	0	0	0.127686	0.103	0.13086
CSK	CSK_TRINITY_DN1001939_c0_g1_i1.p1	GT2_Glyco_tranf_2_4	-	1	0	0.212524	0.336652	0.105273
CSK	CSK_TRINITY_DN1002060_c0_g1_i1.p1	GH25	-	0	0	0.554535	0.595714	0.642619
CSK	CSK_TRINITY_DN100320_c0_g1_i1.p2	GH13_26	-	1	0	0.322404	0.45776	0.418723
CSK	CSK_TRINITY_DN100320_c0_g1_i4.p2	GH13_26	-	1	0	0	0	0.189784
CSK	CSK_TRINITY_DN100325_c0_g1_i1.p2	GH23	-	1	0	0.134426	0.152189	0.198119
CSK	CSK_TRINITY_DN100325_c0_g1_i2.p2	GH23	-	1	0	0.160486	0.240113	0.0921122
CSK	CSK_TRINITY_DN1003738_c0_g1_i1.p1	GT24	-	0	0	0.157159	0.167007	0.0787661
CSK	CSK_TRINITY_DN1003813_c0_g1_i1.p1	GT24	-	0	0	0.115062	0.121442	0.113644
CSK	CSK_TRINITY_DN1003833_c0_g1_i1.p1	GH102	-	1	0	0.139752	0.0499186	0.14225
CSK	CSK_TRINITY_DN1004054_c0_g1_i1.p1	GT2_Glycos_transf_2	-	0	0	0.161878	0.257848	0
CSK	CSK_TRINITY_DN1004343_c0_g1_i1.p1	AA2	Ligninolytic enzymes	0	1	0.417265	0.619868	0.25033
CSK	CSK_TRINITY_DN1004996_c0_g1_i1.p1	GT51	-	1	0	0.0951601	0.402879	0.283904
CSK	CSK_TRINITY_DN1005079_c0_g1_i1.p1	GT4	-	1	0	0	0.299511	0.0474165
CSK	CSK_TRINITY_DN1005410_c0_g1_i1.p1	GT62	-	0	1	0.259936	0.111262	0.105575
CSK	CSK_TRINITY_DN100546_c0_g1_i1.p1	CE11	-	0	0	0.314318	0.0835037	0.236298
CSK	CSK_TRINITY_DN1005804_c0_g1_i1.p1	GH20	-	0	0	0.0956461	0.10247	0
CSK	CSK_TRINITY_DN100581_c0_g1_i1.p1	GT64	-	0	0	0.122388	0.142625	0
CSK	CSK_TRINITY_DN100581_c0_g1_i2.p1	GT64	-	0	0	0.122388	0.178281	0.252603
CSK	CSK_TRINITY_DN1006252_c0_g1_i1.p1	GH18	-	0	1	0.279689	0.0273944	0.156837
CSK	CSK_TRINITY_DN1006410_c0_g1_i1.p1	GH13_3	-	1	0	0.321481	0	0.156525
CSK	CSK_TRINITY_DN100666_c0_g1_i1.p1	GH125	-	0	1	0.319455	0.172689	0.254229
CSK	CSK_TRINITY_DN1007146_c0_g1_i1.p1	AA9	Cellulases	0	1	0	1.19602	0
CSK	CSK_TRINITY_DN100847_c0_g1_i1.p1	GT14	-	0	0	0.129554	0.279674	0.171811
CSK	CSK_TRINITY_DN1008967_c0_g1_i1.p1	CE1	OHs+PBHs	1	0	0.328707	0.0872359	0
CSK	CSK_TRINITY_DN1009072_c0_g1_i1.p1	GH13_36	-	1	0	0.047823	0.051235	0.0973083
CSK	CSK_TRINITY_DN1009168_c0_g1_i1.p2	GH43_24	-	1	0	0.144524	0.0769079	0.0726284
CSK	CSK_TRINITY_DN101062_c0_g1_i1.p1	GH28	-	1	0	0.0917227	0.0494437	0.141612
CSK	CSK_TRINITY_DN1010737_c0_g1_i1.p1	GH29	-	1	0	0.122728	0.395121	0.0835045
CSK	CSK_TRINITY_DN10108_c0_g1_i5.p1	GH2	OHs+PBHs	0	0	0.229017	0.138485	0.203875
CSK	CSK_TRINITY_DN1011500_c0_g1_i1.p1	PL9_2	-	1	0	0.130212	0.252483	0.26765
CSK	CSK_TRINITY_DN1011923_c0_g1_i1.p1	GH16_3	-	1	0	0.146494	0	0.147168
CSK	CSK_TRINITY_DN1012067_c0_g1_i1.p1	GH25	-	0	0	0.515521	0.406396	0.387034
CSK	CSK_TRINITY_DN1012091_c0_g1_i1.p1	CE1	OHs+PBHs	1	0	0.114126	0.0921443	0.292882
CSK	CSK_TRINITY_DN1012137_c0_g1_i1.p1	GH43_1	OHs+PBHs	1	0	0	0.43051	0.174851
CSK	CSK_TRINITY_DN1012279_c0_g1_i1.p1	GT2_Glycos_transf_2	-	1	0	0.131371	0.138143	0.258056
CSK	CSK_TRINITY_DN1012507_c0_g1_i1.p3	GT2_Glycos_transf_2	-	1	0	0.128427	0.135079	0.126193
CSK	CSK_TRINITY_DN1013352_c0_g1_i1.p1	GH114	-	0	1	0.312697	0.220283	0.103338
CSK	CSK_TRINITY_DN101465_c0_g1_i1.p2	GH15	-	0	0	0.110697	0.179446	0.271789
CSK	CSK_TRINITY_DN1015088_c0_g1_i2.p1	GT4	-	1	0	0.170113	0.0912411	0.0867427
CSK	CSK_TRINITY_DN1015210_c0_g1_i1.p2	GH13_20	-	1	0	0	0.211255	0.133202
CSK	CSK_TRINITY_DN1015529_c0_g1_i1.p1	GT26	-	1	0	0.349558	0	0.169671
CSK	CSK_TRINITY_DN1015879_c0_g1_i1.p1	GH13_10	-	1	0	0.152366	0.131153	0.250018
CSK	CSK_TRINITY_DN1017254_c0_g1_i1.p1	GT4	-	1	0	0	0.211597	0.196156
CSK	CSK_TRINITY_DN101730_c0_g3_i1.p2	GH109	-	1	0	0.398686	0.517109	0.164907
CSK	CSK_TRINITY_DN1017709_c0_g1_i1.p1	GT4	-	1	0	0.0785796	0	0.157532
CSK	CSK_TRINITY_DN101783_c0_g1_i1.p2	GT2_Glycos_transf_2	-	1	0	0.0514891	0.165332	0.209176
CSK	CSK_TRINITY_DN1018040_c0_g1_i1.p1	GH76	-	1	0	0.135068	0.0965301	0.0917222
CSK	CSK_TRINITY_DN1018042_c0_g1_i1.p2	AA3_2	-	1	0	0.12367	0.0442355	0.0420663
CSK	CSK_TRINITY_DN1018159_c0_g1_i1.p1	GH19	-	0	0	0.0694597	0.147973	0
CSK	CSK_TRINITY_DN10189_c0_g3_i1.p1	CE1	OHs+PBHs	1	0	0.272236	0.482623	0.441063
CSK	CSK_TRINITY_DN101902_c0_g3_i1.p1	GH13_23	-	1	0	0.282071	0.0432508	0.370242
CSK	CSK_TRINITY_DN101902_c0_g4_i1.p1	GH13_23	-	0	0	0.124253	0.17931	0
CSK	CSK_TRINITY_DN101902_c0_g4_i2.p1	GH13_23	-	1	0	0.199014	0.11444	0.155357
CSK	CSK_TRINITY_DN101902_c0_g5_i1.p2	GH13_23	-	1	0	0.356516	0.379532	0.143409
CSK	CSK_TRINITY_DN1019388_c0_g1_i1.p2	CE4	OHs+PBHs	1	0	0.144524	0.307632	0.0726284
CSK	CSK_TRINITY_DN102003_c0_g1_i1.p2	GT51	-	1	0	0.271211	0	0.0901328
CSK	CSK_TRINITY_DN102003_c0_g2_i1.p2	GT51	-	1	0	0.0581789	0.497259	0
CSK	CSK_TRINITY_DN102003_c1_g1_i1.p2	GT51	-	1	0	0.149569	0.215361	0.102944
CSK	CSK_TRINITY_DN1023022_c0_g1_i1.p1	GT4	-	1	0	0.239115	0.461115	0.194617
CSK	CSK_TRINITY_DN1023071_c0_g1_i1.p1	GH16_1	-	0	1	0.131371	0	0.258056
CSK	CSK_TRINITY_DN1024116_c0_g1_i1.p1	GT4	-	0	0	0	0.720536	0
CSK	CSK_TRINITY_DN1024729_c0_g1_i1.p3	GT4	-	1	0	0.170748	0.403836	0.314684
CSK	CSK_TRINITY_DN1024893_c0_g1_i1.p2	GT9	-	1	0	0.344407	0.182618	0.257977
CSK	CSK_TRINITY_DN102491_c0_g1_i1.p1	GH116	OHs+PBHs	0	0	0.198666	0.183323	0.378763
CSK	CSK_TRINITY_DN1024945_c0_g1_i1.p1	CE4	OHs+PBHs	1	0	0.115062	0.242883	0
CSK	CSK_TRINITY_DN1025279_c0_g1_i1.p1	AA9	Cellulases	0	1	0.148165	0.287021	0.0608055
CSK	CSK_TRINITY_DN1025372_c0_g1_i1.p1	AA2	Ligninolytic enzymes	0	1	0.0595945	0.0962	0.152845
CSK	CSK_TRINITY_DN10255_c0_g1_i2.p1	GH38	-	0	0	0.858725	0.922053	0.862403
CSK	CSK_TRINITY_DN10255_c0_g1_i4.p1	GH38	-	0	0	0.0895736	0.166471	0.226188
CSK	CSK_TRINITY_DN10255_c0_g1_i5.p1	GH38	-	0	0	0.852468	1.12496	1.34469
CSK	CSK_TRINITY_DN10255_c0_g1_i6.p1	GH38	-	0	0	0.501611	0.569988	0.636729
CSK	CSK_TRINITY_DN1025527_c0_g1_i1.p1	GT9	-	0	0	0.156812	0.101212	0.192904
CSK	CSK_TRINITY_DN1026243_c0_g1_i1.p1	GH3	OHs+PBHs	1	0	0.0903942	0.0324235	0.0927206
CSK	CSK_TRINITY_DN102674_c0_g1_i1.p1	GH13_23	-	0	0	0.138919	0.0739866	0
CSK	CSK_TRINITY_DN102693_c0_g1_i1.p1	GH3	OHs+PBHs	1	0	0.203152	0.200231	0.0272874
CSK	CSK_TRINITY_DN102693_c0_g1_i2.p3	GH3	OHs+PBHs	1	0	0.42235	0	0
CSK	CSK_TRINITY_DN102693_c0_g1_i3.p2	GH3	OHs+PBHs	1	0	0.165234	0.51909	0
CSK	CSK_TRINITY_DN102693_c0_g2_i1.p2	GH3	OHs+PBHs	1	0	0.146069	0	0.247579
CSK	CSK_TRINITY_DN1027131_c0_g1_i1.p1	GT9	-	1	0	0	0.0753225	0.215171
CSK	CSK_TRINITY_DN1028260_c0_g1_i1.p1	GH102	-	1	0	0.200563	0.162081	0.283558
CSK	CSK_TRINITY_DN1028449_c0_g1_i1.p1	GT4	-	1	0	0.0685733	0.146118	0.0690617
CSK	CSK_TRINITY_DN102890_c0_g1_i1.p2	GH73	-	0	0	0.0615087	0.0656585	0.310856
CSK	CSK_TRINITY_DN1029648_c0_g1_i1.p1	GH130	-	0	0	0	0.208733	0.0658238
CSK	CSK_TRINITY_DN103018_c0_g1_i1.p1	CE1	OHs+PBHs	0	0	0.103768	0.185904	0.0354077
CSK	CSK_TRINITY_DN1030575_c0_g1_i1.p1	GT2_Glycos_transf_2	-	1	0	0	0	0.155344
CSK	CSK_TRINITY_DN1031125_c0_g1_i1.p2	AA6	-	1	0	0.505834	0.153816	0.0726284
CSK	CSK_TRINITY_DN1031196_c0_g1_i1.p1	GH16_18	-	0	1	0	0.258545	0.120898
CSK	CSK_TRINITY_DN1031719_c0_g1_i1.p1	GH23	-	1	0	0.0904038	0.095793	0.0901328
CSK	CSK_TRINITY_DN1031938_c0_g1_i1.p1	GH33	-	1	0	0.10499	0.0561673	0.0532906
CSK	CSK_TRINITY_DN103350_c0_g1_i1.p1	GT20	-	1	0	0.164893	0.176942	0.126199
CSK	CSK_TRINITY_DN103381_c0_g1_i1.p2	GT2_Glycos_transf_2	-	1	0	0.130486	0	0.197472
CSK	CSK_TRINITY_DN1034015_c0_g1_i1.p1	GH27	-	0	0	0.0608126	0.194781	0
CSK	CSK_TRINITY_DN1035551_c0_g1_i1.p2	GH171	-	1	0	0	0.121719	0.0576824
CSK	CSK_TRINITY_DN1035705_c0_g1_i1.p1	GH18	-	0	0	0.0968659	0.20494	0
CSK	CSK_TRINITY_DN103584_c0_g1_i2.p1	GH132	-	0	1	0.417545	0.346391	0.346685
CSK	CSK_TRINITY_DN103584_c0_g1_i3.p1	GH132	-	0	1	0.417545	0.346391	0.346685
CSK	CSK_TRINITY_DN1035989_c0_g1_i1.p1	GH23	-	1	0	0.0982699	0.105246	0.149874
CSK	CSK_TRINITY_DN1036498_c0_g1_i1.p3	GH3	OHs+PBHs	1	0	0.204619	0	0.101464
CSK	CSK_TRINITY_DN1036556_c0_g1_i1.p1	GH125	-	1	0	0.182438	0	0.0614877
CSK	CSK_TRINITY_DN1037116_c0_g1_i1.p1	GT4	-	1	0	0.130688	0.140153	0.0444045
CSK	CSK_TRINITY_DN1037298_c0_g1_i1.p2	GH23	-	1	0	0.131756	0.0941901	0.0895198
CSK	CSK_TRINITY_DN1037371_c0_g1_i1.p2	GT51	-	0	0	0.215249	0.225216	0
CSK	CSK_TRINITY_DN1037463_c0_g1_i1.p2	GT51	-	0	0	0	0.34606	0.160818
CSK	CSK_TRINITY_DN1037912_c0_g1_i1.p1	CE1	OHs+PBHs	0	1	0.20572	0	0.138123
CSK	CSK_TRINITY_DN1038029_c0_g1_i1.p1	CE11	-	1	0	0.204619	0	0.304391
CSK	CSK_TRINITY_DN103828_c0_g1_i1.p1	AA9	Cellulases	0	1	1.09583	0.403545	0.473571
CSK	CSK_TRINITY_DN10385_c0_g1_i1.p1	AA9	Cellulases	0	1	8.43554	8.00109	4.95697
CSK	CSK_TRINITY_DN1039500_c0_g1_i1.p1	GH162	-	0	0	0.158802	0.127855	0
CSK	CSK_TRINITY_DN1039636_c0_g1_i1.p1	GH43_18	OHs+PBHs	1	0	0.117367	0.336032	0.159848
CSK	CSK_TRINITY_DN1039957_c0_g1_i1.p1	GH84	-	0	0	0.124442	0.132813	0.125741
CSK	CSK_TRINITY_DN104061_c0_g1_i1.p1	GH43_1	OHs+PBHs	1	0	0.147405	0.157868	0.0499581
CSK	CSK_TRINITY_DN10429_c1_g2_i2.p1	GT30	-	0	0	0.421919	0.770286	0.706664
CSK	CSK_TRINITY_DN10429_c1_g2_i2.p2	GT2_Glycos_transf_2	-	1	0	0.357617	0.414709	0.310777
CSK	CSK_TRINITY_DN10429_c3_g1_i1.p4	GT2_Glycos_transf_2	-	1	0	0.423686	0.587717	0.540638
CSK	CSK_TRINITY_DN1043221_c0_g1_i1.p1	CE1	OHs+PBHs	1	0	0.19032	0.302159	0.189269
CSK	CSK_TRINITY_DN1043276_c0_g1_i1.p1	GT28	-	1	0	0.28548	0	0.0946346
CSK	CSK_TRINITY_DN1043296_c0_g1_i1.p1	PL38	-	1	0	0	0.242883	0.227289
CSK	CSK_TRINITY_DN10441_c0_g3_i1.p2	CE1	OHs+PBHs	1	0	0.0531437	0.12431	0.18279
CSK	CSK_TRINITY_DN10441_c0_g3_i3.p2	CE1	OHs+PBHs	1	0	0.0531437	0.12431	0.18279
CSK	CSK_TRINITY_DN10441_c0_g5_i2.p4	GH103	-	1	0	0.334291	0.641453	0.5172
CSK	CSK_TRINITY_DN1045723_c0_g1_i1.p2	GT51	-	1	0	0.413478	0.144703	0.270181
CSK	CSK_TRINITY_DN1045906_c0_g1_i1.p2	GH4	-	1	0	0.16074	0.336992	0.156525
CSK	CSK_TRINITY_DN1046582_c0_g1_i1.p2	CE5	OHs+PBHs	0	1	0.200856	0.318484	0.199311
CSK	CSK_TRINITY_DN1047608_c0_g1_i1.p3	GT19	-	1	0	0	0.0739866	0.209776
CSK	CSK_TRINITY_DN1047679_c0_g1_i1.p1	GH27	-	1	0	0.10231	0	0.304391
CSK	CSK_TRINITY_DN104796_c0_g1_i1.p1	GH23	-	1	0	0.227045	0.51967	0.607645
CSK	CSK_TRINITY_DN104796_c1_g1_i1.p1	GH23	-	0	0	0.148489	0.789926	0.298261
CSK	CSK_TRINITY_DN1048222_c0_g1_i1.p1	CE15	-	1	0	0	0.0965301	0.229306
CSK	CSK_TRINITY_DN1048399_c0_g1_i1.p3	GH159	-	1	0	0.212524	0.112217	0.105273
CSK	CSK_TRINITY_DN104901_c0_g1_i2.p1	GH163	-	1	0	0.221403	0	0.0902421
CSK	CSK_TRINITY_DN1049083_c0_g1_i1.p1	GH114	-	0	1	0.223055	0.119229	0
CSK	CSK_TRINITY_DN1049148_c0_g1_i1.p3	GT26	-	1	0	0.297161	0	0.145101
CSK	CSK_TRINITY_DN1049484_c0_g1_i1.p3	PL3_2	-	0	1	0.190155	0.398673	0.184547
CSK	CSK_TRINITY_DN1049597_c0_g1_i1.p1	GT27	-	0	0	0	0.174472	0.0822328
CSK	CSK_TRINITY_DN1049767_c0_g1_i1.p1	GH99	-	0	0	0.172204	0.0913092	0.0859925
CSK	CSK_TRINITY_DN105011_c0_g1_i1.p1	AA7	-	0	1	1.02331	1.06527	0.810208
CSK	CSK_TRINITY_DN1050499_c0_g1_i1.p3	GT4	-	1	0	0.457387	0	0
CSK	CSK_TRINITY_DN105072_c0_g1_i2.p2	GT30	-	1	0	0	0.0683992	0
CSK	CSK_TRINITY_DN105072_c0_g1_i3.p3	GT30	-	1	0	0.0747327	0.360782	0.117446
CSK	CSK_TRINITY_DN105103_c0_g1_i1.p1	AA12	-	0	1	2.38553	1.27531	1.18188
CSK	CSK_TRINITY_DN105130_c0_g1_i1.p3	GH4	-	1	0	0	0	0.419552
CSK	CSK_TRINITY_DN105130_c0_g1_i2.p3	GH4	-	1	0	0.223055	0.0596143	0
CSK	CSK_TRINITY_DN1052119_c0_g1_i1.p1	GH5_5	Cellulases	0	1	0.172667	0.0615015	0.116567
CSK	CSK_TRINITY_DN1052418_c0_g1_i1.p2	GT51	-	1	0	0.182438	0.129854	0.184463
CSK	CSK_TRINITY_DN1052528_c0_g1_i1.p1	GH13_11	-	1	0	0	0.273928	0.257977
CSK	CSK_TRINITY_DN1053013_c0_g1_i1.p1	CE1	OHs+PBHs	0	0	0.130688	0.18687	0.266427
CSK	CSK_TRINITY_DN1054448_c0_g1_i1.p1	GT104	-	1	0	0.124442	0.0664066	0.188611
CSK	CSK_TRINITY_DN10555_c0_g1_i1.p4	GT2_Glycos_transf_2	-	1	0	0.220869	0.116651	0.109314
CSK	CSK_TRINITY_DN1055914_c0_g1_i1.p1	GT61	-	0	0	0.117556	0.495952	0
CSK	CSK_TRINITY_DN1056032_c0_g1_i1.p1	CE4	OHs+PBHs	1	0	0.274293	0.0730591	0.0690617
CSK	CSK_TRINITY_DN1056784_c0_g1_i1.p1	GH23	-	1	0	0.0821767	0.0872359	0.164466
CSK	CSK_TRINITY_DN1056916_c0_g1_i1.p2	GT55	-	0	1	0.111528	0.0596143	0.0565165
CSK	CSK_TRINITY_DN1056972_c0_g1_i1.p1	GH5_10	-	0	0	0.0948024	0.101577	0.0482345
CSK	CSK_TRINITY_DN1057765_c0_g1_i1.p1	GH13_16	-	1	0	0.0809388	0.429747	0.0810411
CSK	CSK_TRINITY_DN105851_c0_g1_i1.p2	GH3	OHs+PBHs	1	0	0.0805917	0.129752	0.164552
CSK	CSK_TRINITY_DN1059496_c0_g1_i1.p1	GH10	Xylanases	1	0	0.141082	0.265343	0.252653
CSK	CSK_TRINITY_DN106048_c0_g1_i3.p1	GT49	-	0	0	0.0913726	0.188618	0.0611891
CSK	CSK_TRINITY_DN106048_c0_g1_i4.p1	GT49	-	0	0	0.422194	0.0682076	0.319557
CSK	CSK_TRINITY_DN10616_c0_g1_i2.p1	GT1	-	0	0	0.140754	0.0692112	0.231474
CSK	CSK_TRINITY_DN10616_c0_g1_i3.p1	GT1	-	0	0	0.281508	0.458126	0.308632
CSK	CSK_TRINITY_DN1061680_c0_g1_i1.p1	GH23	-	1	0	0.0694597	0.147973	0.0699253
CSK	CSK_TRINITY_DN106173_c0_g1_i1.p1	GH29	-	1	0	0.171982	0.313509	0.100789
CSK	CSK_TRINITY_DN106183_c0_g1_i1.p1	GH78	-	1	0	0.070897	0.205399	0
CSK	CSK_TRINITY_DN106183_c0_g1_i2.p1	GH78	-	1	0	0.0591838	0	0.0932232
CSK	CSK_TRINITY_DN106213_c0_g1_i1.p1	GH27	-	0	0	0.236772	0.340643	0.26442
CSK	CSK_TRINITY_DN106307_c0_g1_i1.p1	CE11	-	1	0	0.0495884	0.132756	0.100817
CSK	CSK_TRINITY_DN106307_c0_g1_i2.p1	CE11	-	1	0	0.0495884	0.132756	0.100817
CSK	CSK_TRINITY_DN106396_c0_g1_i1.p2	GH103	-	1	0	0.29034	0.129854	0.184463
CSK	CSK_TRINITY_DN106412_c1_g1_i1.p1	AA2	Ligninolytic enzymes	0	0	0	0.132813	0.251481
CSK	CSK_TRINITY_DN106485_c1_g1_i3.p1	GT43	-	0	0	1.26593	0.291182	0.679899
CSK	CSK_TRINITY_DN1065128_c0_g1_i1.p1	GT2_Glycos_transf_2	-	1	0	0.204619	0.21624	0.304391
CSK	CSK_TRINITY_DN106603_c0_g1_i1.p1	GH144	-	1	0	0.0505209	0.216351	0.359337
CSK	CSK_TRINITY_DN1066213_c0_g1_i1.p1	GH5_2	Cellulases	0	0	0.262741	0.138143	0.387084
CSK	CSK_TRINITY_DN1066592_c0_g1_i1.p2	GT4	-	1	0	0.0703694	0.0749378	0.212411
CSK	CSK_TRINITY_DN106669_c0_g1_i2.p2	GH1	OHs+PBHs	1	0	0.157637	0.0846177	0.081387
CSK	CSK_TRINITY_DN106719_c0_g1_i1.p1	GT2_Glyco_tranf_2_3	-	1	0	0.0982699	0.105246	0.149874
CSK	CSK_TRINITY_DN1067399_c0_g1_i1.p1	GH43_18	OHs+PBHs	1	0	0.0569457	0.243437	0.0576824
CSK	CSK_TRINITY_DN106749_c0_g1_i1.p1	GT51	-	1	0	0.0636961	0.13591	0.0643099
CSK	CSK_TRINITY_DN106749_c0_g2_i1.p1	GT51	-	1	0	0.0742444	0.157985	0.0745652
CSK	CSK_TRINITY_DN106883_c0_g1_i1.p1	GT2_Glycos_transf_2	-	1	0	0	0.215835	0
CSK	CSK_TRINITY_DN106883_c0_g1_i2.p1	GT2_Glycos_transf_2	-	1	0	0.219741	0.277659	0.220752
CSK	CSK_TRINITY_DN1069516_c0_g1_i1.p1	GT2_Glycos_transf_2	-	1	0	0.366333	0.358101	0.341118
CSK	CSK_TRINITY_DN106977_c0_g1_i1.p1	AA3	-	0	1	1.61741	0.366524	0.389603
CSK	CSK_TRINITY_DN1070304_c0_g1_i1.p2	GT2_Glycos_transf_2	-	0	0	0.338051	0	0.222828
CSK	CSK_TRINITY_DN1070430_c0_g1_i1.p1	CE11	-	1	0	0.0874951	0.185525	0.26198
CSK	CSK_TRINITY_DN1071462_c0_g1_i1.p3	GH24	-	1	0	0	0.436188	0.2023
CSK	CSK_TRINITY_DN107150_c0_g1_i1.p2	GT25	-	1	0	0.041542	0.356591	0.169541
CSK	CSK_TRINITY_DN1071589_c0_g1_i1.p1	GT51	-	1	0	0.275652	0	0.135091
CSK	CSK_TRINITY_DN107160_c0_g1_i1.p1	CE11	-	1	0	0.146494	0.389682	0.073584
CSK	CSK_TRINITY_DN10747_c0_g2_i1.p2	GT108	-	1	0	0.0483367	0.156286	0.0994448
CSK	CSK_TRINITY_DN107527_c0_g1_i1.p1	GT65	-	0	0	0.0874519	0.256221	0.245841
CSK	CSK_TRINITY_DN107527_c0_g1_i2.p1	GT65	-	0	0	0	0.17429	0.220427
CSK	CSK_TRINITY_DN1075766_c0_g1_i1.p1	GH166	-	1	0	0	0.328246	0.305135
CSK	CSK_TRINITY_DN1076327_c0_g1_i1.p1	GH19	-	1	0	0	0.188237	0.174381
CSK	CSK_TRINITY_DN107824_c0_g1_i1.p1	CE4	OHs+PBHs	1	0	0.497711	0.17864	0.369146
CSK	CSK_TRINITY_DN107872_c0_g1_i2.p1	AA6	-	1	0	0.156489	0.546051	0.319697
CSK	CSK_TRINITY_DN107929_c0_g1_i1.p1	GT2_Glycos_transf_2	-	0	0	0.416835	0.872377	0.606899
CSK	CSK_TRINITY_DN1079318_c0_g1_i1.p1	GH32	-	1	0	0.144524	0	0.0726284
CSK	CSK_TRINITY_DN107940_c0_g1_i9.p4	GH109	-	1	0	0.349073	0.248629	0.471179
CSK	CSK_TRINITY_DN1080946_c0_g1_i1.p1	GH10	Xylanases	1	0	0	0	0.354813
CSK	CSK_TRINITY_DN1081185_c0_g1_i1.p1	CE12	OHs+PBHs	1	0	0.243836	0	0.237026
CSK	CSK_TRINITY_DN108157_c1_g1_i1.p1	AA7	-	0	1	0.522535	0.593062	0.351256
CSK	CSK_TRINITY_DN1081667_c0_g1_i1.p2	GH4	-	1	0	0.151563	0.108176	0
CSK	CSK_TRINITY_DN108185_c0_g1_i1.p1	GH37	-	1	0	0.129637	0.0463461	0
CSK	CSK_TRINITY_DN1082939_c0_g1_i1.p1	GH10	Xylanases	1	0	0.0428676	0.183922	0
CSK	CSK_TRINITY_DN1084313_c0_g1_i1.p4	GT4	-	1	0	0	0	0.457908
CSK	CSK_TRINITY_DN1084960_c0_g1_i1.p1	AA8	-	0	1	0	0.168496	0.156525
CSK	CSK_TRINITY_DN108498_c0_g1_i1.p1	GH12	Cellulases	1	0	0.079935	0.302392	0.440835
CSK	CSK_TRINITY_DN108621_c1_g1_i1.p1	GH23	-	1	0	0.142958	0.115217	0.0731305
CSK	CSK_TRINITY_DN1086429_c0_g1_i1.p2	GH16_3	-	1	0	0.184771	0.581062	0
CSK	CSK_TRINITY_DN1087110_c0_g1_i1.p3	GH19	-	1	0	0	0	0.313051
CSK	CSK_TRINITY_DN108791_c0_g1_i1.p1	GH88	-	1	0	0.170837	0.0608593	0.115365
CSK	CSK_TRINITY_DN1090098_c0_g1_i1.p2	GT2_Glycos_transf_2	-	0	0	0	0	0.588469
CSK	CSK_TRINITY_DN10903_c0_g1_i2.p1	GH23	-	1	0	6.33757	13.2894	8.19584
CSK	CSK_TRINITY_DN10903_c0_g1_i5.p1	GH23	-	0	0	0.246875	0.587436	0.620803
CSK	CSK_TRINITY_DN10903_c0_g1_i8.p1	GH23	-	1	0	2.65914	5.22005	2.42702
CSK	CSK_TRINITY_DN10913_c0_g2_i1.p2	GH103	-	1	0	0.359623	0.34019	0.336666
CSK	CSK_TRINITY_DN10913_c0_g2_i2.p1	GH103	-	1	0	0.582051	0.144458	0.442304
CSK	CSK_TRINITY_DN10913_c0_g2_i5.p2	GH103	-	1	0	0	0	0
CSK	CSK_TRINITY_DN109705_c0_g1_i1.p1	GH31	-	0	0	0.270739	0.198253	0.182625
CSK	CSK_TRINITY_DN109916_c0_g1_i1.p2	CE11	-	0	0	0.22904	0.162387	0.102144
CSK	CSK_TRINITY_DN109916_c0_g1_i15.p2	CE11	-	0	0	0.22904	0.162387	0.102144
CSK	CSK_TRINITY_DN109916_c0_g1_i3.p1	CE11	-	0	0	0.0752771	0.160156	0.302291
CSK	CSK_TRINITY_DN109916_c0_g1_i5.p2	CE11	-	0	0	0.466963	0.166416	0.155871
CSK	CSK_TRINITY_DN109916_c0_g1_i7.p4	CE11	-	0	0	0.22904	0.162387	0.102144
CSK	CSK_TRINITY_DN109946_c0_g1_i1.p2	GH16_18	-	0	1	2.56203	2.40193	1.96734
CSK	CSK_TRINITY_DN110193_c0_g1_i2.p3	GT2_Glycos_transf_2	-	1	0	0.131415	0.141719	0.0902198
CSK	CSK_TRINITY_DN110213_c0_g1_i1.p2	GT51	-	0	0	0.28548	0	0
CSK	CSK_TRINITY_DN110226_c0_g1_i1.p2	GH13_23	-	1	0	0.142606	0.151813	0
CSK	CSK_TRINITY_DN110271_c0_g1_i1.p3	GH64	-	1	0	0.146738	0.429624	0.367146
CSK	CSK_TRINITY_DN110393_c0_g1_i1.p1	GH5_14	-	0	0	0.106026	0.121531	0
CSK	CSK_TRINITY_DN110393_c0_g1_i2.p1	GH5_14	-	0	0	0	0.0911432	0.279755
CSK	CSK_TRINITY_DN110522_c0_g1_i1.p2	GH13_9	-	1	0	0.0974345	0.302149	0.184047
CSK	CSK_TRINITY_DN110522_c0_g1_i2.p1	GH13_9	-	0	0	0.109462	0.0990944	0.127916
CSK	CSK_TRINITY_DN11055_c0_g1_i2.p2	GH22	-	0	0	0.51273	0.935236	0.876876
CSK	CSK_TRINITY_DN11055_c0_g1_i4.p1	GH22	-	0	0	0.524971	0.463812	0.52396
CSK	CSK_TRINITY_DN11055_c0_g1_i5.p2	GH22	-	0	0	0	0	0.079716
CSK	CSK_TRINITY_DN11059_c0_g1_i3.p1	GH18	-	0	0	0.445068	0.312482	0.351115
CSK	CSK_TRINITY_DN11059_c0_g1_i5.p1	GH18	-	0	0	0.106409	0.286887	0.322864
CSK	CSK_TRINITY_DN11059_c0_g1_i7.p1	GH18	-	0	0	0.173021	0.363251	0.167261
CSK	CSK_TRINITY_DN11059_c0_g1_i8.p1	GH18	-	0	0	0.123611	0.171104	0.130341
CSK	CSK_TRINITY_DN110625_c1_g1_i2.p1	GH1	OHs+PBHs	0	0	0.285898	0	0.588804
CSK	CSK_TRINITY_DN110637_c0_g1_i1.p1	GH9	Cellulases	0	1	0.0421954	0.000714381	0.136455
CSK	CSK_TRINITY_DN110637_c0_g1_i2.p1	GH9	Cellulases	0	1	0.221409	0.304112	0.191274
CSK	CSK_TRINITY_DN110670_c0_g1_i2.p1	GT10	-	0	0	0.204898	0.409942	0.244755
CSK	CSK_TRINITY_DN110674_c0_g1_i2.p1	CE1	OHs+PBHs	0	1	0.0861347	0	0.062094
CSK	CSK_TRINITY_DN110674_c0_g1_i3.p1	CE1	OHs+PBHs	0	1	1.44304	1.63859	0.657524
CSK	CSK_TRINITY_DN111169_c0_g1_i1.p1	GH31	-	0	0	0.310006	0.133405	0.286067
CSK	CSK_TRINITY_DN111243_c0_g1_i1.p2	GH20	-	1	0	0.124442	0.0664066	0.0628703
CSK	CSK_TRINITY_DN111488_c0_g1_i6.p1	GH1	OHs+PBHs	0	0	0.189652	0.16082	0.175088
CSK	CSK_TRINITY_DN111586_c0_g1_i1.p1	GH3	OHs+PBHs	1	0	0.0948024	0	0.192938
CSK	CSK_TRINITY_DN111780_c0_g1_i1.p1	GT5	-	0	0	0.181222	0.0808781	0
CSK	CSK_TRINITY_DN111780_c0_g1_i11.p1	GT5	-	0	0	0	0	0
CSK	CSK_TRINITY_DN111780_c0_g1_i18.p1	GT5	-	0	0	0.181222	0.0808781	0
CSK	CSK_TRINITY_DN111780_c0_g1_i3.p1	GT5	-	0	0	0.347422	0.108012	0
CSK	CSK_TRINITY_DN111780_c0_g1_i5.p3	GT5	-	0	0	0.490196	0.891813	1.45026
CSK	CSK_TRINITY_DN111780_c0_g1_i8.p1	GT5	-	0	0	9.78219e-09	0.15538	0.334701
CSK	CSK_TRINITY_DN111824_c0_g1_i1.p1	GT51	-	1	0	0.356541	0.32847	0.298908
CSK	CSK_TRINITY_DN111876_c0_g1_i1.p2	GH23	-	1	0	0.166906	0.0885526	0.417216
CSK	CSK_TRINITY_DN11209_c1_g1_i1.p1	GT35	-	0	0	0.12974	0.157638	0.167463
CSK	CSK_TRINITY_DN11216_c0_g1_i14.p1	GT35	-	0	0	0.174024	0.0936005	0.206124
CSK	CSK_TRINITY_DN11216_c0_g1_i19.p1	GT35	-	0	0	0.309186	0.440906	0.452126
CSK	CSK_TRINITY_DN11216_c0_g1_i20.p1	GT35	-	0	0	0.299392	0.110777	0.237233
CSK	CSK_TRINITY_DN11216_c0_g1_i30.p1	GT35	-	0	0	0	0	0.0102334
CSK	CSK_TRINITY_DN11216_c0_g1_i33.p1	GT35	-	0	0	0.299392	0.110777	0.237233
CSK	CSK_TRINITY_DN1122_c1_g1_i2.p1	GT104	-	1	0	0.0157733	0.0339337	0.0242524
CSK	CSK_TRINITY_DN1122_c1_g1_i5.p1	GT104	-	1	0	0.0157733	0.0339337	0.0242524
CSK	CSK_TRINITY_DN1122_c1_g1_i7.p1	GT104	-	1	0	0.0157733	0.0339337	0.0242524
CSK	CSK_TRINITY_DN1122_c1_g1_i8.p1	GT104	-	1	0	0.0157733	0.0339337	0.0242524
CSK	CSK_TRINITY_DN112550_c0_g1_i1.p1	GT28	-	1	0	0.110435	0	0.218627
CSK	CSK_TRINITY_DN112565_c0_g1_i2.p3	AA3	-	1	0	0.276634	0.19031	0.104057
CSK	CSK_TRINITY_DN112805_c0_g1_i1.p1	GH5_2	Cellulases	0	0	0.0505209	0.324527	0.359337
CSK	CSK_TRINITY_DN112901_c0_g1_i1.p1	GH72	-	0	1	1.29328	0.847232	0.648473
CSK	CSK_TRINITY_DN11318_c0_g1_i1.p1	GH18	-	0	0	0	0.372836	0.101055
CSK	CSK_TRINITY_DN11318_c0_g1_i2.p1	GH18	-	0	0	0.308223	0.746546	0.63182
CSK	CSK_TRINITY_DN11318_c0_g1_i3.p1	GH18	-	0	0	0.0619446	0.0226875	0.126455
CSK	CSK_TRINITY_DN11343_c4_g1_i1.p1	CE1	OHs+PBHs	1	0	0.147876	0.158857	0.0756022
CSK	CSK_TRINITY_DN113448_c0_g1_i1.p1	AA3_2	-	1	0	0.026957	0.0870955	0.138464
CSK	CSK_TRINITY_DN113591_c0_g2_i1.p1	GT4	-	1	0	0.115973	0.0894585	0.153944
CSK	CSK_TRINITY_DN113596_c1_g1_i1.p1	CE14	-	0	0	0.656225	0.614296	0.556475
CSK	CSK_TRINITY_DN113623_c0_g1_i1.p1	GH38	-	0	0	0	0.402879	0.283904
CSK	CSK_TRINITY_DN113623_c0_g2_i1.p1	GH38	-	0	0	0.220298	0.118336	0.0750946
CSK	CSK_TRINITY_DN113654_c0_g1_i1.p2	GH1	OHs+PBHs	1	0	0.408003	0.109189	0.414475
CSK	CSK_TRINITY_DN113928_c0_g1_i1.p1	GH19	-	1	0	0.15843	0.0784065	0.171956
CSK	CSK_TRINITY_DN113928_c0_g1_i2.p1	GH19	-	1	0	0	0.156581	0.113404
CSK	CSK_TRINITY_DN114352_c1_g1_i1.p2	GH43_7	Xylanases	1	0	0.0744503	0.0799734	0.0761167
CSK	CSK_TRINITY_DN11448_c0_g2_i1.p3	GH47	-	1	0	0.322301	0.20627	0.195174
CSK	CSK_TRINITY_DN114501_c0_g1_i2.p1	GH88	-	1	0	0.310716	0.375331	0.238071
CSK	CSK_TRINITY_DN114847_c0_g1_i12.p1	GT47	-	0	0	0	0	0
CSK	CSK_TRINITY_DN114847_c0_g1_i15.p1	GT47	-	0	0	1.11459	0.111331	0.701852
CSK	CSK_TRINITY_DN114953_c0_g1_i3.p4	GT2_Glycos_transf_2	-	1	0	0.193732	0.10247	0.192527
CSK	CSK_TRINITY_DN115077_c0_g1_i1.p1	GH76	-	1	0	0.140904	0.223839	0.189633
CSK	CSK_TRINITY_DN115077_c0_g1_i2.p1	GH76	-	1	0	0.105678	0.0746131	0.0948167
CSK	CSK_TRINITY_DN1151_c1_g1_i1.p3	GH4	-	1	0	0.192193	0.23378	0.254793
CSK	CSK_TRINITY_DN1151_c1_g1_i2.p3	GH4	-	1	0	0.192193	0.23378	0.254793
CSK	CSK_TRINITY_DN1151_c1_g1_i3.p4	GH4	-	1	0	0.192193	0.23378	0.254793
CSK	CSK_TRINITY_DN1151_c1_g1_i4.p4	GH4	-	1	0	0.192193	0.23378	0.254793
CSK	CSK_TRINITY_DN11513_c0_g1_i1.p2	GT2_Glycos_transf_2	-	1	0	0.612835	0.503987	0.454611
CSK	CSK_TRINITY_DN11513_c0_g2_i1.p1	GT2_Glycos_transf_2	-	1	0	0.22213	0.0341324	0.520394
CSK	CSK_TRINITY_DN115319_c4_g1_i1.p2	GT2_Glycos_transf_2	-	1	0	0.0696267	0.149678	0.0712666
CSK	CSK_TRINITY_DN115635_c0_g1_i3.p1	GT10	-	0	0	0.674234	0.0989213	0.565703
CSK	CSK_TRINITY_DN115635_c0_g3_i3.p1	GT10	-	0	0	0.326601	0	0.46621
CSK	CSK_TRINITY_DN115635_c0_g3_i5.p1	GT10	-	0	0	0.597832	0.057248	0.45201
CSK	CSK_TRINITY_DN115635_c0_g3_i6.p1	GT10	-	0	0	0.42404	0.243819	0.349612
CSK	CSK_TRINITY_DN115647_c0_g2_i1.p1	GT6	-	0	0	0.513709	0	0.37858
CSK	CSK_TRINITY_DN116013_c0_g1_i3.p1	GH18	-	0	0	0.198871	0.294941	0.385206
CSK	CSK_TRINITY_DN116024_c0_g1_i1.p2	CE4	OHs+PBHs	1	0	0.156575	0.164123	0.152568
CSK	CSK_TRINITY_DN116219_c0_g1_i1.p3	GT2_Glycos_transf_2	-	1	0	0.301314	0.389082	0.154534
CSK	CSK_TRINITY_DN116264_c0_g2_i4.p1	GT16	-	0	0	0.381156	0.0313194	0.226546
CSK	CSK_TRINITY_DN11654_c0_g1_i1.p1	GH2	OHs+PBHs	0	0	0.127032	0.166909	0.0959627
CSK	CSK_TRINITY_DN11654_c0_g1_i3.p1	GH2	OHs+PBHs	0	0	0.173197	0.137896	0.285975
CSK	CSK_TRINITY_DN116655_c0_g1_i1.p1	GH171	-	1	0	0.0397004	0.127855	0.0405415
CSK	CSK_TRINITY_DN116930_c0_g1_i1.p2	GH30_1	-	1	0	0.11588	0.278364	0.239703
CSK	CSK_TRINITY_DN116930_c0_g1_i1.p5	GH16_3	-	1	0	0.0588868	0.0846677	0.106112
CSK	CSK_TRINITY_DN116930_c0_g1_i2.p1	GH16_3	-	1	0	0.0294434	0.296337	0.0530562
CSK	CSK_TRINITY_DN11749_c0_g1_i1.p2	GT20	-	1	0	0.185429	0.420604	0.331982
CSK	CSK_TRINITY_DN11749_c0_g1_i4.p2	GT20	-	1	0	0.110199	0.0610757	0.0766656
CSK	CSK_TRINITY_DN117545_c0_g1_i1.p1	AA12	-	0	1	0	8.86082e-10	0.0669377
CSK	CSK_TRINITY_DN117545_c0_g1_i3.p1	AA12	-	0	1	0.711841	0.464656	0.231085
CSK	CSK_TRINITY_DN11765_c0_g1_i4.p1	GH45	Cellulases	0	1	1.81763	1.1544	0.458534
CSK	CSK_TRINITY_DN117871_c0_g1_i1.p2	GT51	-	1	0	0.164893	0.0884711	0.0420663
CSK	CSK_TRINITY_DN117871_c0_g1_i2.p3	GT51	-	1	0	0	0.183084	0.169671
CSK	CSK_TRINITY_DN118148_c0_g1_i2.p1	GH5_14	-	0	0	0.172204	0.273928	0.171985
CSK	CSK_TRINITY_DN11853_c0_g1_i1.p1	GH25	-	0	0	0.330448	0.197227	0.112642
CSK	CSK_TRINITY_DN11938_c0_g1_i1.p1	CE1	OHs+PBHs	0	1	8.92513	5.59116	3.73389
CSK	CSK_TRINITY_DN11938_c0_g1_i2.p1	CE1	OHs+PBHs	0	1	0.493506	0	0.374539
CSK	CSK_TRINITY_DN119571_c1_g1_i1.p2	GT32	-	0	0	0.324174	0.0317177	0.423337
CSK	CSK_TRINITY_DN120142_c0_g1_i2.p2	GH15	-	1	0	0.392195	0.500421	0.458263
CSK	CSK_TRINITY_DN120142_c0_g2_i1.p3	GH15	-	1	0	0.137679	0.156935	0.12318
CSK	CSK_TRINITY_DN120142_c0_g2_i2.p1	GT20	-	1	0	0.257802	0.311276	0.335857
CSK	CSK_TRINITY_DN120142_c0_g2_i3.p1	GT20	-	1	0	0.212662	0.203632	0.218411
CSK	CSK_TRINITY_DN120142_c0_g2_i4.p2	GH15	-	1	0	0.126348	0.143419	0.106724
CSK	CSK_TRINITY_DN120454_c0_g1_i2.p2	GT4	-	1	0	0	0.448869	0.105273
CSK	CSK_TRINITY_DN120475_c0_g1_i1.p1	GH1	OHs+PBHs	0	0	0.347502	0.125002	0.238867
CSK	CSK_TRINITY_DN120767_c1_g1_i1.p1	GH109	-	1	0	0.427848	0.372888	0.299632
CSK	CSK_TRINITY_DN120806_c0_g1_i1.p1	GT31	-	0	0	0.125322	0.0345049	0.0835796
CSK	CSK_TRINITY_DN12107_c0_g1_i1.p1	GH7	Cellulases	0	1	0.0936724	0.153687	0.324556
CSK	CSK_TRINITY_DN12107_c0_g1_i2.p1	GH7	Cellulases	0	1	0.395367	0.500666	0.51683
CSK	CSK_TRINITY_DN121074_c0_g1_i3.p1	GH33	-	0	0	0.545832	0.0196401	0.375396
CSK	CSK_TRINITY_DN121159_c0_g2_i1.p1	CE11	-	1	0	0.172204	0.365237	0
CSK	CSK_TRINITY_DN12119_c0_g1_i1.p1	GT20	-	0	1	0	0	0.000429059
CSK	CSK_TRINITY_DN12119_c0_g1_i2.p1	GT20	-	0	1	0.930011	0.774138	0.832569
CSK	CSK_TRINITY_DN12119_c0_g1_i4.p1	GT20	-	0	1	0	0	0.000429059
CSK	CSK_TRINITY_DN12119_c0_g1_i5.p1	GT20	-	0	1	0	0	0
CSK	CSK_TRINITY_DN12119_c0_g1_i9.p1	GT20	-	0	1	0	0	0.000429059
CSK	CSK_TRINITY_DN12133_c0_g1_i1.p1	GH13_1	-	0	0	0.5739	0.468742	0.435309
CSK	CSK_TRINITY_DN12146_c0_g2_i3.p1	GT2_Glycos_transf_2	-	0	0	0.658377	0.516627	0.575802
CSK	CSK_TRINITY_DN121491_c0_g1_i1.p1	CE9	-	0	0	0.16939	0.334339	0.347815
CSK	CSK_TRINITY_DN121535_c0_g1_i1.p2	AA4	-	0	0	0.374848	0.120789	0.0766383
CSK	CSK_TRINITY_DN121685_c0_g1_i3.p1	CE11	-	1	0	0.0802721	0.130309	0.0952593
CSK	CSK_TRINITY_DN121685_c0_g1_i4.p1	CE11	-	1	0	0.361225	0.439794	0.476297
CSK	CSK_TRINITY_DN121685_c0_g1_i5.p1	CE11	-	1	0	0.361225	0.439794	0.476297
CSK	CSK_TRINITY_DN121734_c1_g1_i1.p1	GH92	-	1	0	0.257701	0.827825	0.449906
CSK	CSK_TRINITY_DN121734_c1_g1_i2.p1	GH92	-	1	0	0.600618	0.616572	0.680607
CSK	CSK_TRINITY_DN121825_c0_g1_i2.p1	GT105	-	0	0	0.482525	0.0516894	0.392649
CSK	CSK_TRINITY_DN121834_c0_g1_i1.p2	GT51	-	1	0	0.230125	0.121442	0
CSK	CSK_TRINITY_DN12197_c0_g3_i1.p3	GT9	-	1	0	0.18158	0.195906	0.3327
CSK	CSK_TRINITY_DN12213_c0_g1_i1.p1	GT92	-	0	0	0.135675	0.123127	0.114363
CSK	CSK_TRINITY_DN12213_c0_g1_i12.p1	GT92	-	0	0	0.0976507	0.180363	0.375798
CSK	CSK_TRINITY_DN12213_c0_g1_i2.p1	GT92	-	0	0	0.0777754	0.0814381	0.146991
CSK	CSK_TRINITY_DN12213_c0_g1_i9.p1	GT92	-	0	0	0	0.197385	0.00187948
CSK	CSK_TRINITY_DN122334_c0_g1_i1.p1	GH5_2	Cellulases	1	0	0.141295	0.296443	0.138294
CSK	CSK_TRINITY_DN12267_c0_g1_i1.p1	GH24	-	0	0	0.919663	0.681865	0.940984
CSK	CSK_TRINITY_DN12267_c0_g1_i2.p1	GH24	-	0	0	0.3499	0.371034	0.57864
CSK	CSK_TRINITY_DN122705_c0_g1_i2.p1	GH93	-	1	0	0.186004	0.0667023	0.127141
CSK	CSK_TRINITY_DN122761_c0_g1_i1.p2	GT2_Glyco_trans_2_3	-	1	0	0.193732	0.20494	0
CSK	CSK_TRINITY_DN123098_c0_g1_i1.p1	AA12	-	1	0	0.122704	0.0994154	0.0950689
CSK	CSK_TRINITY_DN12312_c0_g1_i2.p1	GH73	-	1	0	2.35524	4.65175	2.07509
CSK	CSK_TRINITY_DN12312_c0_g1_i3.p1	GH73	-	1	0	0.199729	0.360243	0.261936
CSK	CSK_TRINITY_DN12312_c0_g1_i4.p1	GH73	-	1	0	7.00413	19.2481	11.101
CSK	CSK_TRINITY_DN12312_c0_g1_i6.p1	GH73	-	1	0	0.855306	1.24579	1.26884
CSK	CSK_TRINITY_DN12312_c0_g1_i7.p1	GH73	-	1	0	4.31279	6.34311	2.45236
CSK	CSK_TRINITY_DN123235_c0_g1_i7.p1	GT76	-	0	0	0.370832	0.141147	0.404358
CSK	CSK_TRINITY_DN12350_c1_g2_i1.p2	GH103	-	1	0	0.0839066	0.110021	0.125385
CSK	CSK_TRINITY_DN12350_c1_g3_i1.p2	GH103	-	1	0	0.27276	0.577527	0.279347
CSK	CSK_TRINITY_DN123635_c2_g1_i1.p1	AA3_2	-	0	1	0.351419	0.26326	0.140054
CSK	CSK_TRINITY_DN12374_c0_g1_i7.p2	GT84	-	1	0	0	0	0
CSK	CSK_TRINITY_DN12374_c0_g1_i8.p2	GT84	-	1	0	0.330269	0.458148	0.490577
CSK	CSK_TRINITY_DN12374_c0_g2_i1.p1	GT84	-	1	0	0.17396	0.187249	0.148778
CSK	CSK_TRINITY_DN12399_c0_g1_i1.p3	GT51	-	1	0	0.186663	0.132813	0.188611
CSK	CSK_TRINITY_DN124492_c0_g1_i2.p1	CE9	-	1	0	0.124722	0.0670861	0.0319669
CSK	CSK_TRINITY_DN12480_c0_g1_i1.p1	GT51	-	1	0	0.338976	0.179819	0.338794
CSK	CSK_TRINITY_DN12480_c0_g2_i1.p1	GT51	-	1	0	0.333812	0.177105	0.417216
CSK	CSK_TRINITY_DN12480_c0_g2_i2.p1	GT51	-	1	0	0.0834529	0.0885526	0.0834432
CSK	CSK_TRINITY_DN12480_c1_g1_i1.p1	GT51	-	1	0	0.354292	0.245396	0.234161
CSK	CSK_TRINITY_DN12480_c1_g2_i1.p3	GT51	-	1	0	0.146866	0.0394455	0.150189
CSK	CSK_TRINITY_DN12480_c1_g3_i1.p2	GT51	-	1	0	0.371387	0.314895	0.301475
CSK	CSK_TRINITY_DN12480_c3_g1_i1.p1	GT51	-	1	0	0	0.240921	0.114187
CSK	CSK_TRINITY_DN125349_c0_g1_i1.p1	GT31	-	0	0	0.376953	0.0717314	0.228312
CSK	CSK_TRINITY_DN125367_c0_g1_i2.p1	GH37	-	0	0	0.129584	0.139596	0.186463
CSK	CSK_TRINITY_DN125408_c0_g1_i1.p2	GH31	-	0	0	0.122329	0.0293799	0.0702652
CSK	CSK_TRINITY_DN125633_c0_g1_i1.p2	AA3_2	-	0	0	0.143825	0.122664	0.152271
CSK	CSK_TRINITY_DN125633_c0_g1_i2.p1	AA3_2	-	0	0	0.0279626	0.0581667	0.0667219
CSK	CSK_TRINITY_DN125960_c0_g1_i3.p1	GH1	OHs+PBHs	0	0	0.274669	0.166523	0.412099
CSK	CSK_TRINITY_DN126052_c0_g1_i1.p2	AA7	-	0	1	0.113339	0.0787234	0.0187132
CSK	CSK_TRINITY_DN126052_c0_g1_i2.p1	AA7	-	0	1	0.235351	0.377278	0.0860346
CSK	CSK_TRINITY_DN126089_c0_g1_i2.p1	GH7	Cellulases	0	1	0.39496	0.158054	0.196517
CSK	CSK_TRINITY_DN126167_c0_g1_i2.p1	GH102	-	0	0	0.289933	0.75213	0.268594
CSK	CSK_TRINITY_DN126899_c0_g1_i1.p1	GH109	-	1	0	0.329786	0.353884	0.673061
CSK	CSK_TRINITY_DN126934_c0_g3_i2.p1	GH73	-	1	0	0.320657	0.40789	0.209404
CSK	CSK_TRINITY_DN127272_c0_g1_i1.p1	GH20	-	0	1	0.268484	0.362943	0.347389
CSK	CSK_TRINITY_DN127442_c0_g1_i2.p1	GH103	-	1	0	0.216637	0	0.214499
CSK	CSK_TRINITY_DN127464_c0_g1_i1.p1	GH92	-	1	0	0.155216	0.334747	0.228312
CSK	CSK_TRINITY_DN127627_c0_g1_i1.p2	AA3	-	1	0	0.30716	0.455189	0.565184
CSK	CSK_TRINITY_DN127708_c0_g1_i1.p2	GT20	-	0	0	0.284202	0.0435741	0.0414429
CSK	CSK_TRINITY_DN12806_c0_g1_i4.p5	GT19	-	1	0	0.0629136	0.148658	0.205779
CSK	CSK_TRINITY_DN12806_c0_g1_i6.p5	GT19	-	1	0	0.0629136	0.148658	0.205779
CSK	CSK_TRINITY_DN12806_c0_g1_i7.p4	GT19	-	1	0	0.0629136	0.148658	0.205779
CSK	CSK_TRINITY_DN128125_c0_g1_i2.p1	GT20	-	1	0	0.282317	0.303944	0.231877
CSK	CSK_TRINITY_DN12813_c4_g1_i1.p1	GT2_Glycos_transf_2	-	1	0	0.460249	0.971532	1.47738
CSK	CSK_TRINITY_DN128328_c0_g1_i2.p2	GH20	-	1	0	0.0961445	0.155765	0.148933
CSK	CSK_TRINITY_DN12840_c0_g1_i1.p1	GT3	-	0	0	0.97565	0.970191	1.22969
CSK	CSK_TRINITY_DN128661_c0_g1_i1.p1	GH73	-	1	0	0.521413	0.558674	0.289407
CSK	CSK_TRINITY_DN128724_c0_g1_i1.p4	GH144	-	1	0	0.290082	0.335275	0.149446
CSK	CSK_TRINITY_DN128724_c0_g3_i1.p3	GH144	-	1	0	0.160024	0.190248	0.237229
CSK	CSK_TRINITY_DN128799_c0_g1_i1.p1	GH43_5	OHs+PBHs	1	0	0.041542	0.0891477	0.254311
CSK	CSK_TRINITY_DN128912_c0_g1_i1.p1	GH171	-	1	0	0.102978	0.110221	0.313763
CSK	CSK_TRINITY_DN12906_c0_g1_i1.p1	GH92	-	1	0	0.087496	0.28099	0.156014
CSK	CSK_TRINITY_DN12906_c0_g1_i2.p1	GH92	-	1	0	0.318947	0.398085	0.232273
CSK	CSK_TRINITY_DN129443_c0_g1_i1.p1	GT4	-	1	0	0.162401	0.0435741	0.165771
CSK	CSK_TRINITY_DN129489_c0_g1_i1.p1	GT29	-	0	0	0.357189	0	0.500369
CSK	CSK_TRINITY_DN1298_c5_g1_i1.p2	GT51	-	1	0	0.10231	0.5406	0.405854
CSK	CSK_TRINITY_DN130086_c0_g1_i1.p1	GH20	-	1	0	0.0326951	0.140648	0.167494
CSK	CSK_TRINITY_DN130706_c0_g2_i1.p1	GH5_5	Cellulases	1	0	0.221814	0.317714	0.0756022
CSK	CSK_TRINITY_DN130811_c0_g1_i2.p2	GT51	-	1	0	0	0.341863	0
CSK	CSK_TRINITY_DN130811_c0_g1_i3.p2	GT51	-	1	0	0.152366	0.282662	0.0596559
CSK	CSK_TRINITY_DN130811_c0_g1_i5.p2	GT51	-	1	0	0	0	0.137261
CSK	CSK_TRINITY_DN13099_c0_g1_i1.p1	GT51	-	1	0	0.177081	0.0482102	0.145475
CSK	CSK_TRINITY_DN13099_c0_g1_i2.p2	GT51	-	1	0	0	0.192841	0.000342676
CSK	CSK_TRINITY_DN13099_c0_g1_i4.p2	GT51	-	1	0	0.0788621	0	0.175596
CSK	CSK_TRINITY_DN131123_c0_g1_i1.p1	GT29	-	0	0	0.662608	0.116651	0.437255
CSK	CSK_TRINITY_DN131161_c0_g1_i1.p1	CE9	-	1	0	0.0554118	0.0869653	0.0765283
CSK	CSK_TRINITY_DN131161_c0_g1_i2.p1	CE9	-	0	0	0.00904844	0.157315	0.227478
CSK	CSK_TRINITY_DN1312_c1_g1_i2.p2	GH23	-	1	0	1.16029	1.23667	2.10945
CSK	CSK_TRINITY_DN13122_c0_g1_i1.p1	GH141	-	0	0	0.359787	0.256397	0.327384
CSK	CSK_TRINITY_DN131439_c0_g1_i1.p1	GH31	-	0	0	0.181893	0.147083	0.0702136
CSK	CSK_TRINITY_DN131952_c0_g1_i1.p1	GH35	-	0	0	0.0756942	0	8.55502e-09
CSK	CSK_TRINITY_DN131952_c0_g1_i2.p1	GH35	-	0	0	0.0597233	0	0.260197
CSK	CSK_TRINITY_DN132468_c0_g1_i1.p1	GH4	-	1	0	0.130486	0.626198	0.197472
CSK	CSK_TRINITY_DN132476_c0_g1_i1.p1	GH78	-	1	0	0.067442	0.217534	0.207199
CSK	CSK_TRINITY_DN13263_c0_g1_i4.p1	GT1	-	0	0	0.26023	0.386892	0.795968
CSK	CSK_TRINITY_DN13263_c0_g1_i7.p1	GT1	-	0	0	0.350982	0.514702	0.138272
CSK	CSK_TRINITY_DN133032_c0_g1_i1.p1	GH73	-	1	0	0.261693	0.338272	0.322725
CSK	CSK_TRINITY_DN133079_c0_g1_i1.p1	GT49	-	0	0	0.0957643	0.240334	0.0654298
CSK	CSK_TRINITY_DN133159_c0_g1_i1.p1	GH17	-	0	0	0.0728326	0.209317	0.124861
CSK	CSK_TRINITY_DN133446_c0_g1_i10.p2	GH84	-	0	0	0.109015	0.0757337	0.134803
CSK	CSK_TRINITY_DN133446_c0_g1_i11.p1	GH84	-	0	0	0	0.0148414	0.0820814
CSK	CSK_TRINITY_DN133446_c0_g1_i13.p1	GH84	-	0	0	0.0905224	0.189319	0.152544
CSK	CSK_TRINITY_DN133446_c0_g1_i14.p1	GH84	-	0	0	0.186408	0.0887867	0.121047
CSK	CSK_TRINITY_DN133446_c0_g1_i3.p1	GH84	-	0	0	0	0.023136	0
CSK	CSK_TRINITY_DN133446_c0_g1_i4.p1	GH84	-	0	0	0.0982587	0.252839	0.219517
CSK	CSK_TRINITY_DN133446_c0_g1_i9.p1	GH84	-	0	0	0.0323178	0.0706147	0
CSK	CSK_TRINITY_DN133518_c0_g1_i1.p1	GH13_26	-	1	0	0.0861018	0	0.34397
CSK	CSK_TRINITY_DN13357_c0_g1_i1.p1	GH20	-	0	0	0.0902138	0	0.272928
CSK	CSK_TRINITY_DN13357_c0_g1_i14.p1	GH20	-	0	0	0.499403	0.578152	0.491954
CSK	CSK_TRINITY_DN13357_c0_g1_i17.p1	GH20	-	0	0	0.100901	0.11016	0.0777421
CSK	CSK_TRINITY_DN13357_c0_g1_i19.p1	GH20	-	0	0	0.0618506	0.0986312	0.0841244
CSK	CSK_TRINITY_DN13357_c0_g1_i21.p1	GH20	-	0	0	0.107074	0.0703579	0.24814
CSK	CSK_TRINITY_DN13357_c0_g1_i23.p1	GH20	-	0	0	0.289878	0.300802	0.45652
CSK	CSK_TRINITY_DN13357_c0_g1_i24.p1	GH20	-	0	0	0.0262522	0.0561635	0
CSK	CSK_TRINITY_DN13357_c0_g1_i25.p1	GH20	-	0	0	0.089771	2.11788e-09	0.115868
CSK	CSK_TRINITY_DN13357_c0_g1_i26.p1	GH20	-	0	0	0.0268044	0.217326	0.280614
CSK	CSK_TRINITY_DN13357_c0_g1_i6.p1	GH20	-	0	0	0.148731	0.151255	0
CSK	CSK_TRINITY_DN134106_c0_g2_i1.p1	AA9	Cellulases	0	1	2.04984	1.62243	0.595827
CSK	CSK_TRINITY_DN134106_c0_g2_i2.p1	AA9	Cellulases	0	1	0	0	0
CSK	CSK_TRINITY_DN134290_c0_g1_i1.p2	GT4	-	1	0	0.250359	0.0885526	0.25033
CSK	CSK_TRINITY_DN13435_c0_g1_i1.p1	GT1	-	0	0	0.239497	0	0.232532
CSK	CSK_TRINITY_DN13435_c0_g1_i3.p1	GT1	-	0	0	0.718491	0.575472	0.465063
CSK	CSK_TRINITY_DN134990_c2_g1_i4.p1	GT33	-	0	0	0	0	0.208799
CSK	CSK_TRINITY_DN134990_c2_g1_i7.p1	GT33	-	0	0	0.720331	0.758028	0.735405
CSK	CSK_TRINITY_DN13517_c1_g1_i1.p1	GT35	-	1	0	0.346849	0.392413	0.324002
CSK	CSK_TRINITY_DN135259_c0_g1_i1.p1	GT57	-	0	0	0.327698	0.258882	0.29986
CSK	CSK_TRINITY_DN135395_c0_g1_i2.p1	GT2_Glyco_tranf_2_3	-	0	0	0	0.51709	0.241795
CSK	CSK_TRINITY_DN13542_c1_g1_i2.p1	GH13_1	-	0	0	0.0254705	0	0.143858
CSK	CSK_TRINITY_DN13542_c1_g1_i3.p1	GH13_1	-	0	0	0.184139	0.209438	0.250306
CSK	CSK_TRINITY_DN13542_c1_g1_i5.p1	GH13_1	-	0	0	0.230494	0	0.336037
CSK	CSK_TRINITY_DN13542_c1_g1_i7.p1	GH13_1	-	0	0	0.0690175	0.111168	0.202592
CSK	CSK_TRINITY_DN13542_c1_g1_i8.p1	GH13_1	-	0	0	0	0.0650184	0.128053
CSK	CSK_TRINITY_DN1358_c0_g1_i2.p1	AA1_3	Ligninolytic enzymes	0	1	0	0.112984	0.115071
CSK	CSK_TRINITY_DN1358_c0_g1_i4.p1	AA1_3	Ligninolytic enzymes	0	1	1.55399	1.27676	0.832526
CSK	CSK_TRINITY_DN1358_c0_g1_i5.p1	AA1_3	Ligninolytic enzymes	0	1	1.33793	1.02541	0.818229
CSK	CSK_TRINITY_DN1358_c0_g2_i1.p1	AA1_3	Ligninolytic enzymes	0	1	11.6995	9.31882	7.23181
CSK	CSK_TRINITY_DN135836_c0_g1_i1.p1	GH73	-	0	0	0.656853	0.276287	0.129028
CSK	CSK_TRINITY_DN13584_c0_g2_i1.p2	GH23	-	1	0	0.581466	0.708887	0.934305
CSK	CSK_TRINITY_DN135963_c0_g1_i1.p2	GH15	-	1	0	0.195729	0	0.131648
CSK	CSK_TRINITY_DN136031_c0_g1_i1.p1	AA1	Ligninolytic enzymes	1	0	0.0879978	0.146849	0.0914208
CSK	CSK_TRINITY_DN136031_c0_g3_i1.p1	AA1	Ligninolytic enzymes	1	0	0.0709103	0.229305	0.0972824
CSK	CSK_TRINITY_DN136069_c0_g1_i1.p1	GH31	-	0	0	0.408298	0.32674	0.296846
CSK	CSK_TRINITY_DN136109_c0_g1_i1.p1	AA2	Ligninolytic enzymes	0	1	0.102677	0.19358	0.0791585
CSK	CSK_TRINITY_DN136177_c0_g1_i1.p1	GT2_Glycos_transf_2	-	1	0	0.177797	0.287021	0.0912083
CSK	CSK_TRINITY_DN136650_c1_g1_i2.p1	GT14	-	0	0	0.300023	0.102301	0.100901
CSK	CSK_TRINITY_DN136650_c1_g1_i6.p1	GT14	-	0	0	0.306929	0.113939	0.202927
CSK	CSK_TRINITY_DN136650_c1_g1_i9.p1	GT14	-	0	0	0.575237	0.261708	0.246698
CSK	CSK_TRINITY_DN13671_c0_g1_i3.p1	GT76	-	0	0	0.133511	0	0
CSK	CSK_TRINITY_DN13671_c0_g1_i4.p1	GT76	-	0	0	0.18033	0.518649	0.373687
CSK	CSK_TRINITY_DN13671_c0_g1_i5.p1	GT76	-	0	0	0.133511	0	0
CSK	CSK_TRINITY_DN13671_c0_g1_i5.p2	GT76	-	0	0	0.816212	0.603767	0.41526
CSK	CSK_TRINITY_DN13671_c0_g1_i7.p1	GT76	-	0	0	2.12545e-08	0.00729603	0.0994849
CSK	CSK_TRINITY_DN13686_c0_g1_i1.p1	GH37	-	0	0	0.91431	0.88975	0.573838
CSK	CSK_TRINITY_DN13686_c0_g1_i2.p1	GH37	-	0	0	0.00249676	0.0780058	0.375561
CSK	CSK_TRINITY_DN13686_c0_g1_i2.p2	GH37	-	0	0	0.25923	0.19691	0.257224
CSK	CSK_TRINITY_DN13686_c0_g1_i4.p1	GH37	-	0	0	0.323784	0.493366	0.490648
CSK	CSK_TRINITY_DN13695_c0_g1_i1.p1	GH16_18	-	0	1	0	0	0
CSK	CSK_TRINITY_DN13695_c0_g1_i2.p1	GH16_18	-	0	1	2.51992	2.67727	2.5153
CSK	CSK_TRINITY_DN137006_c0_g2_i1.p2	GH73	-	1	0	0.349241	0.238088	0.739468
CSK	CSK_TRINITY_DN137027_c0_g2_i1.p1	GT4	-	1	0	0.0469867	0.402798	0.382576
CSK	CSK_TRINITY_DN137074_c0_g2_i1.p1	GH23	-	1	0	0.287293	0.161899	0
CSK	CSK_TRINITY_DN137074_c0_g2_i2.p2	GH23	-	1	0	0	0.0559719	0.0828857
CSK	CSK_TRINITY_DN137414_c0_g1_i1.p2	GH31	-	1	0	0.0892972	0.191475	0.206024
CSK	CSK_TRINITY_DN137883_c0_g1_i1.p1	GH13_3	-	1	0	0.161878	0.0859495	0
CSK	CSK_TRINITY_DN137883_c0_g1_i2.p1	GH13_3	-	1	0	0	0	0.162082
CSK	CSK_TRINITY_DN13841_c2_g1_i1.p1	GT2_Glycos_transf_2	-	1	0	0.0900115	0.176747	0
CSK	CSK_TRINITY_DN13841_c2_g1_i2.p1	GT2_Glycos_transf_2	-	1	0	0.270034	0	0.253472
CSK	CSK_TRINITY_DN138728_c0_g1_i2.p1	CE1	OHs+PBHs	1	0	0.0954991	0.0710774	0.068802
CSK	CSK_TRINITY_DN138894_c0_g1_i2.p3	CE1	OHs+PBHs	0	0	0.10926	0.116838	0.0553968
CSK	CSK_TRINITY_DN139087_c0_g1_i1.p1	GH131	Cellulases	0	1	0.142958	0.26884	0.182826
CSK	CSK_TRINITY_DN13916_c0_g1_i1.p1	GT3	-	0	0	1.07294	1.88869	1.2909
CSK	CSK_TRINITY_DN13916_c1_g1_i1.p1	GT3	-	0	1	0.255539	0.25265	0.394842
CSK	CSK_TRINITY_DN140101_c1_g1_i1.p3	GT28	-	1	0	0.227016	0.438013	0.138721
CSK	CSK_TRINITY_DN140143_c0_g1_i2.p1	GH130	-	0	0	0.222733	0.31597	0.0745652
CSK	CSK_TRINITY_DN140241_c0_g2_i1.p1	GH23	-	1	0	0.424219	0.326048	0.68373
CSK	CSK_TRINITY_DN140512_c0_g1_i2.p1	GH37	-	1	0	0.224307	0.177715	0.148536
CSK	CSK_TRINITY_DN140512_c0_g1_i3.p2	GH37	-	1	0	0	0	0.135155
CSK	CSK_TRINITY_DN140512_c0_g1_i4.p1	GH37	-	1	0	0	0	0.123981
CSK	CSK_TRINITY_DN140616_c0_g1_i1.p1	GH29	-	0	0	0.0892972	0.0478686	0.136464
CSK	CSK_TRINITY_DN140764_c0_g1_i2.p1	GH152	-	0	0	0.679497	0.177883	0
CSK	CSK_TRINITY_DN141447_c0_g1_i1.p1	GH109	-	1	0	0.216247	0.169702	0.121598
CSK	CSK_TRINITY_DN141447_c0_g2_i1.p1	GH109	-	1	0	0.204572	0.247445	0.168981
CSK	CSK_TRINITY_DN141447_c0_g2_i2.p1	GH109	-	1	0	0.204572	0.247445	0.168981
CSK	CSK_TRINITY_DN141476_c0_g1_i1.p1	GH13_20	-	1	0	0.16224	0	0.16456
CSK	CSK_TRINITY_DN142557_c0_g1_i2.p1	CE11	-	0	0	0.207949	0.166894	0.21115
CSK	CSK_TRINITY_DN142633_c0_g1_i1.p1	GH2	OHs+PBHs	1	0	0.119964	0.0810039	0.17043
CSK	CSK_TRINITY_DN142717_c0_g1_i1.p1	GT31	-	0	0	0	0.350515	0.110794
CSK	CSK_TRINITY_DN142760_c0_g1_i1.p3	GT30	-	1	0	0	0.265658	0.166886
CSK	CSK_TRINITY_DN142888_c0_g1_i1.p2	GH1	OHs+PBHs	0	0	0.0324212	0.0699507	0.103112
CSK	CSK_TRINITY_DN142888_c0_g1_i2.p1	GH1	OHs+PBHs	0	0	0.0781543	0.167381	0
CSK	CSK_TRINITY_DN14292_c0_g1_i1.p1	AA9	Cellulases	0	1	10.8205	10.2322	4.88282
CSK	CSK_TRINITY_DN14292_c0_g1_i2.p1	AA9	Cellulases	0	1	0	0.205738	0
CSK	CSK_TRINITY_DN142938_c0_g1_i1.p1	AA3_2	-	0	0	0.78708	0.894584	0.835836
CSK	CSK_TRINITY_DN14332_c0_g1_i2.p1	CE1	OHs+PBHs	1	0	0.513758	0.183493	0
CSK	CSK_TRINITY_DN14332_c0_g1_i3.p1	CE1	OHs+PBHs	1	0	0.268744	0.351546	0.356561
CSK	CSK_TRINITY_DN14332_c0_g1_i3.p3	CE1	OHs+PBHs	1	0	0.217254	0.123231	0.16366
CSK	CSK_TRINITY_DN14332_c0_g1_i4.p1	CE1	OHs+PBHs	1	0	0	0.183493	0.16838
CSK	CSK_TRINITY_DN143542_c0_g1_i1.p1	GH3	OHs+PBHs	0	0	0.0734328	0.197227	0
CSK	CSK_TRINITY_DN143626_c0_g1_i1.p1	AA9	Cellulases	0	1	0.673838	0.335031	0.186463
CSK	CSK_TRINITY_DN14433_c0_g1_i1.p1	GT7	-	0	0	0.726375	0.669254	0.956008
CSK	CSK_TRINITY_DN14446_c0_g1_i2.p1	AA9	Cellulases	0	1	0.0832111	0.0937534	0
CSK	CSK_TRINITY_DN14446_c0_g1_i5.p1	AA9	Cellulases	0	1	1.3483	0.795904	0.484728
CSK	CSK_TRINITY_DN144490_c0_g1_i2.p1	GT5	-	1	0	0.134884	0.181278	0.138132
CSK	CSK_TRINITY_DN1448_c3_g1_i1.p1	GH10	Xylanases	1	0	0.529597	0.894725	0.721967
CSK	CSK_TRINITY_DN145182_c2_g1_i2.p1	GH27	-	1	0	0.203002	0.152509	0.124329
CSK	CSK_TRINITY_DN145182_c2_g1_i3.p1	GH27	-	1	0	0.203002	0.152509	0.124329
CSK	CSK_TRINITY_DN145245_c0_g1_i1.p1	GH76	-	0	1	0.442722	0.336644	0.080295
CSK	CSK_TRINITY_DN14551_c1_g1_i1.p1	GH43_1	OHs+PBHs	1	0	0.348421	0.350567	0.525905
CSK	CSK_TRINITY_DN146161_c0_g1_i1.p3	GT51	-	1	0	0	0.232495	0.215491
CSK	CSK_TRINITY_DN146378_c0_g1_i1.p1	GT6	-	0	0	0.563418	0	0.55707
CSK	CSK_TRINITY_DN146987_c0_g1_i2.p2	GT1	-	1	0	0.090904	0.130419	0.0431017
CSK	CSK_TRINITY_DN147025_c0_g1_i8.p1	GT4	-	1	0	0.05407	0.0291908	0.185762
CSK	CSK_TRINITY_DN147025_c0_g1_i9.p1	GT4	-	1	0	0.135175	0.175145	0.116101
CSK	CSK_TRINITY_DN14712_c0_g2_i2.p5	GH115	-	1	0	0.384648	0.377536	0.451077
CSK	CSK_TRINITY_DN147579_c0_g1_i1.p1	GH16_1	-	0	1	0.214165	0.171813	0.217304
CSK	CSK_TRINITY_DN14781_c0_g1_i12.p1	GT7	-	0	0	0.650045	0	0.322042
CSK	CSK_TRINITY_DN14794_c0_g1_i1.p1	AA9	Cellulases	0	1	0.818519	0.857986	0.889372
CSK	CSK_TRINITY_DN14797_c0_g1_i1.p2	GT20	-	1	0	0.119822	0.182367	0.129552
CSK	CSK_TRINITY_DN14797_c0_g1_i2.p1	GT20	-	1	0	4.15253e-06	0.113037	0.244442
CSK	CSK_TRINITY_DN14797_c0_g1_i3.p1	GT20	-	1	0	0.920236	0.84375	1.05097
CSK	CSK_TRINITY_DN14797_c0_g1_i5.p1	GT20	-	1	0	0.0279131	0	0.0571386
CSK	CSK_TRINITY_DN14797_c0_g1_i6.p1	GT20	-	1	0	0.237061	0.155837	0.278788
CSK	CSK_TRINITY_DN148053_c0_g1_i3.p1	GT43	-	0	0	0.542129	0.0823405	0.388361
CSK	CSK_TRINITY_DN148053_c0_g2_i1.p3	GT43	-	0	0	0.491237	0.0646363	0.423141
CSK	CSK_TRINITY_DN148053_c0_g2_i2.p3	GT43	-	0	0	0.491237	0.0646363	0.423141
CSK	CSK_TRINITY_DN14815_c0_g1_i1.p3	GT4	-	1	0	0.143367	0.148608	0.183485
CSK	CSK_TRINITY_DN14815_c0_g1_i10.p3	GT4	-	1	0	0.143367	0.148608	0.183485
CSK	CSK_TRINITY_DN14815_c0_g1_i2.p3	GT4	-	1	0	0.143367	0.148608	0.183485
CSK	CSK_TRINITY_DN14856_c0_g1_i1.p1	GH31	-	0	0	0.104181	0.120577	0.0932358
CSK	CSK_TRINITY_DN14856_c0_g1_i2.p1	GH31	-	0	0	0.165805	0.144894	0.124314
CSK	CSK_TRINITY_DN14856_c0_g1_i3.p1	GH31	-	0	0	0.185581	0.0609186	0.0312523
CSK	CSK_TRINITY_DN14864_c0_g1_i1.p1	GH1	OHs+PBHs	0	0	0.299679	0.229485	0.155003
CSK	CSK_TRINITY_DN14864_c0_g2_i1.p1	GH1	OHs+PBHs	0	0	0.394307	0.213191	0.252044
CSK	CSK_TRINITY_DN148873_c1_g1_i1.p1	GT2_Glycos_transf_2	-	1	0	0.212949	0.298587	0.241292
CSK	CSK_TRINITY_DN149264_c0_g1_i1.p1	GT98	-	0	0	0.210421	0.336291	0.273176
CSK	CSK_TRINITY_DN149730_c0_g1_i1.p1	GT11	-	0	0	0.18919	0.15577	0.290836
CSK	CSK_TRINITY_DN149730_c0_g1_i4.p2	GT11	-	0	0	0	0	0
CSK	CSK_TRINITY_DN150123_c0_g1_i1.p1	AA5	-	0	1	0.157989	0.199648	0.169472
CSK	CSK_TRINITY_DN150136_c0_g1_i1.p3	AA6	-	1	0	0	0.410926	0.190166
CSK	CSK_TRINITY_DN15021_c3_g1_i1.p2	GT51	-	0	0	0.0986244	0.260707	0.293761
CSK	CSK_TRINITY_DN15021_c3_g1_i2.p2	GT51	-	0	0	0.0986244	0.260707	0.293761
CSK	CSK_TRINITY_DN150270_c1_g1_i1.p2	GT51	-	1	0	0	0.282788	0.0887031
CSK	CSK_TRINITY_DN15099_c0_g1_i4.p2	GH158	-	1	0	0.531476	0.660336	0.518649
CSK	CSK_TRINITY_DN15099_c0_g1_i7.p2	GH158	-	1	0	0.212209	0.102256	0.219328
CSK	CSK_TRINITY_DN15099_c0_g1_i9.p2	GH158	-	1	0	0.531476	0.660336	0.518649
CSK	CSK_TRINITY_DN151754_c0_g1_i1.p1	GT24	-	0	0	0.145869	0	0.186484
CSK	CSK_TRINITY_DN15177_c3_g1_i5.p3	GH23	-	1	0	0	0.0296857	0.0734963
CSK	CSK_TRINITY_DN15177_c3_g1_i6.p1	GH23	-	1	0	0.170413	0.299756	0.167278
CSK	CSK_TRINITY_DN151927_c0_g1_i1.p1	GT35	-	0	0	0.0390321	0.105297	0.201204
CSK	CSK_TRINITY_DN15198_c0_g2_i1.p8	GT30	-	1	0	0.0587782	0.185982	0.0579775
CSK	CSK_TRINITY_DN15198_c0_g2_i2.p9	GT30	-	1	0	0.0587782	0.185982	0.0579775
CSK	CSK_TRINITY_DN1521_c0_g1_i1.p8	GT4	-	1	0	0.246035	0.164146	0.155428
CSK	CSK_TRINITY_DN1521_c0_g1_i6.p8	GT4	-	1	0	0.246035	0.164146	0.155428
CSK	CSK_TRINITY_DN152226_c0_g1_i1.p1	GH109	-	1	0	0.218333	0.373162	0.206468
CSK	CSK_TRINITY_DN15244_c1_g1_i3.p1	GT3	-	0	1	0.657797	0.486629	0.483326
CSK	CSK_TRINITY_DN15259_c1_g2_i1.p1	GT14	-	0	0	0.251166	0.369261	0.470058
CSK	CSK_TRINITY_DN152702_c0_g1_i3.p1	GT50	-	0	0	0.284729	0	0.173047
CSK	CSK_TRINITY_DN153_c0_g2_i1.p7	GT4	-	1	0	0.653902	0.984535	0.468983
CSK	CSK_TRINITY_DN15397_c1_g1_i2.p3	GT2_Glycos_transf_2	-	1	0	0.121625	0.259708	0.122975
CSK	CSK_TRINITY_DN15447_c0_g1_i1.p1	GH92	-	1	0	0.199276	0.394626	0.162285
CSK	CSK_TRINITY_DN15447_c0_g1_i2.p1	GH92	-	1	0	0.16066	0.0709233	0.126568
CSK	CSK_TRINITY_DN15447_c0_g1_i3.p1	GH92	-	1	0	0.102453	0.0318304	0.11888
CSK	CSK_TRINITY_DN15454_c0_g1_i1.p2	GT4	-	1	0	0.120113	0.379741	0.236772
CSK	CSK_TRINITY_DN15454_c0_g1_i3.p2	GT4	-	1	0	0.855862	1.39914	1.12908
CSK	CSK_TRINITY_DN154804_c0_g1_i1.p1	GH42	-	1	0	0.264267	0.170788	0.0543098
CSK	CSK_TRINITY_DN15493_c0_g1_i1.p1	GH92	-	1	0	0.0505437	0.0301079	0.0755906
CSK	CSK_TRINITY_DN15493_c0_g1_i3.p1	GH92	-	1	0	0.766995	0.59213	0.466225
CSK	CSK_TRINITY_DN155114_c0_g1_i3.p2	GH13_11	-	1	0	0.0449713	0	0.100029
CSK	CSK_TRINITY_DN155114_c0_g1_i4.p1	GH13_11	-	1	0	0.19406	0.257013	0.272285
CSK	CSK_TRINITY_DN155114_c1_g1_i1.p1	GH13_11	-	1	0	0.156231	0.130831	0.0595243
CSK	CSK_TRINITY_DN155114_c1_g1_i2.p1	GH13_11	-	1	0	0.126749	0.110913	0
CSK	CSK_TRINITY_DN155114_c5_g1_i1.p2	GH13_11	-	0	0	0.0588157	0.188482	0.178573
CSK	CSK_TRINITY_DN155457_c0_g1_i2.p1	GH19	-	0	0	0.115062	0.485766	0.227289
CSK	CSK_TRINITY_DN155607_c0_g1_i1.p2	GH1	OHs+PBHs	0	0	0.126583	0.452662	0.17215
CSK	CSK_TRINITY_DN156510_c0_g2_i2.p1	GH2	OHs+PBHs	1	0	0.377895	0.48412	0.278099
CSK	CSK_TRINITY_DN156530_c0_g1_i1.p1	GT2_Glycos_transf_2	-	1	0	0.414971	0.701079	0.453032
CSK	CSK_TRINITY_DN156530_c0_g1_i2.p1	GT2_Glycos_transf_2	-	1	0	0	0	7.77881e-10
CSK	CSK_TRINITY_DN156530_c0_g1_i3.p1	GT2_Glycos_transf_2	-	1	0	0.127796	0.216344	0.095067
CSK	CSK_TRINITY_DN156530_c2_g1_i2.p2	GT2_Glycos_transf_2	-	1	0	0.71358	0.798452	0.708519
CSK	CSK_TRINITY_DN156530_c2_g1_i2.p3	GT2_Glycos_transf_2	-	1	0	0.378958	0.784404	0.568382
CSK	CSK_TRINITY_DN156530_c2_g1_i3.p1	GT2_Glycos_transf_2	-	1	0	0.25954	0.0620839	0.0887946
CSK	CSK_TRINITY_DN156530_c2_g1_i4.p3	GT2_Glycos_transf_2	-	1	0	0.263787	0.283914	0.240606
CSK	CSK_TRINITY_DN156530_c2_g1_i7.p2	GT2_Glycos_transf_2	-	1	0	0.059465	0.133075	0.157449
CSK	CSK_TRINITY_DN156659_c0_g1_i3.p1	GH56	-	0	0	0.320232	0.123721	0.435605
CSK	CSK_TRINITY_DN15693_c0_g1_i1.p1	GH92	-	1	0	0.151308	0.273209	0.221257
CSK	CSK_TRINITY_DN15693_c0_g1_i2.p1	GH92	-	1	0	0.0478066	0.0976637	0.235827
CSK	CSK_TRINITY_DN15693_c0_g1_i3.p2	GH92	-	1	0	0.105867	0.0945551	0.0627249
CSK	CSK_TRINITY_DN15693_c0_g1_i4.p2	GH92	-	1	0	0.0211734	0.172675	0.0513769
CSK	CSK_TRINITY_DN15693_c0_g3_i1.p3	GH125	-	0	0	0.0805917	0.194628	0.102845
CSK	CSK_TRINITY_DN15693_c0_g3_i2.p3	GH125	-	0	0	0.0805917	0.194628	0.102845
CSK	CSK_TRINITY_DN15693_c0_g5_i1.p1	GH92	-	1	0	0.120144	0.158208	0.124407
CSK	CSK_TRINITY_DN15693_c0_g5_i2.p1	GH92	-	1	0	0.120144	0.158208	0.124407
CSK	CSK_TRINITY_DN157129_c0_g2_i1.p1	CE11	-	0	0	0.138776	0.372107	0.147224
CSK	CSK_TRINITY_DN157129_c0_g2_i2.p1	CE11	-	0	0	0	0	0.235905
CSK	CSK_TRINITY_DN157129_c0_g2_i3.p1	CE11	-	0	0	0.164476	0.106126	0
CSK	CSK_TRINITY_DN157129_c0_g2_i4.p1	CE11	-	0	0	0.185034	0.0531582	0
CSK	CSK_TRINITY_DN157221_c0_g1_i1.p2	GH55	-	1	0	0.114531	0.0928187	0.17756
CSK	CSK_TRINITY_DN157311_c0_g1_i1.p1	GH31	-	0	0	0.11564	0.0997334	0.071409
CSK	CSK_TRINITY_DN157364_c0_g1_i2.p1	AA11	-	0	1	0.141904	0.0305538	0.0874068
CSK	CSK_TRINITY_DN157548_c0_g1_i5.p2	GT17	-	0	0	0	0	0.576039
CSK	CSK_TRINITY_DN157548_c0_g1_i6.p1	GT17	-	0	0	0.238358	0.084979	0.271949
CSK	CSK_TRINITY_DN157700_c0_g1_i2.p1	GT2_Glycos_transf_2	-	1	0	0.169874	0.711531	0.330274
CSK	CSK_TRINITY_DN158037_c0_g1_i2.p1	GT51	-	1	0	0.416266	0	0.180494
CSK	CSK_TRINITY_DN15822_c1_g1_i1.p1	GH109	-	1	0	3.24062	1.99383	2.01296
CSK	CSK_TRINITY_DN15829_c0_g2_i1.p1	GH3	OHs+PBHs	1	0	0.252317	0.363555	0.13041
CSK	CSK_TRINITY_DN15855_c0_g1_i1.p1	GH25	-	0	0	0.599597	0.777077	0.721866
CSK	CSK_TRINITY_DN15855_c0_g1_i2.p1	GH25	-	0	0	0.599597	0.777077	0.721866
CSK	CSK_TRINITY_DN159052_c0_g1_i1.p1	GH25	-	1	0	0	0.0963837	0.247512
CSK	CSK_TRINITY_DN159052_c0_g1_i2.p2	GH25	-	1	0	0.194555	0.128179	0
CSK	CSK_TRINITY_DN159052_c1_g1_i1.p1	GH25	-	1	0	0.0595945	0.1924	0.275121
CSK	CSK_TRINITY_DN159483_c0_g1_i1.p2	GH109	-	1	0	0.257581	0.231507	0.259693
CSK	CSK_TRINITY_DN159553_c0_g1_i2.p1	GT2_Glyco_tranf_2_3	-	1	0	0.269671	0.193464	0.122948
CSK	CSK_TRINITY_DN159748_c0_g1_i2.p1	CE13	-	0	0	0.0534964	0.115505	0.110396
CSK	CSK_TRINITY_DN159912_c1_g2_i6.p2	CE7	OHs+PBHs	1	0	0.229674	0.217153	0.207703
CSK	CSK_TRINITY_DN160260_c0_g1_i1.p2	CE11	-	0	0	0.121625	0	0.307439
CSK	CSK_TRINITY_DN16034_c0_g1_i1.p1	GH5	Cellulases	1	0	0.455945	0.843962	0.629594
CSK	CSK_TRINITY_DN16044_c0_g1_i1.p1	GH37	-	0	0	0.318493	0.000179308	0.0686132
CSK	CSK_TRINITY_DN16044_c0_g1_i2.p1	GH37	-	0	0	0.102445	0.360972	0
CSK	CSK_TRINITY_DN16044_c0_g1_i4.p1	GH37	-	0	0	0	0.273224	0.0806501
CSK	CSK_TRINITY_DN16044_c0_g1_i4.p2	GH37	-	0	0	0.293595	0.217916	0.272105
CSK	CSK_TRINITY_DN16044_c0_g1_i5.p1	GH37	-	0	0	0.293595	0.217916	0.272105
CSK	CSK_TRINITY_DN16044_c0_g1_i8.p1	GH37	-	0	0	0	3.35124e-07	0.155077
CSK	CSK_TRINITY_DN161043_c0_g2_i1.p1	GH6	Cellulases	1	0	0.032302	0.277942	0.231716
CSK	CSK_TRINITY_DN161353_c0_g1_i1.p2	GT4	-	1	0	0.416679	0.547046	0.575448
CSK	CSK_TRINITY_DN161353_c0_g1_i2.p2	GT4	-	1	0	0.416679	0.547046	0.575448
CSK	CSK_TRINITY_DN161524_c1_g1_i1.p1	GH130	-	0	0	0	0.0942627	0.177406
CSK	CSK_TRINITY_DN161563_c0_g1_i1.p2	GH73	-	1	0	1.25988	1.62885	2.07833
CSK	CSK_TRINITY_DN161651_c0_g1_i1.p1	GH47	-	0	0	0	0.053879	0.154699
CSK	CSK_TRINITY_DN161651_c0_g1_i2.p1	GH47	-	0	0	0.160972	0.107758	0
CSK	CSK_TRINITY_DN16178_c0_g1_i1.p1	GT51	-	1	0	0.280165	0.185944	0.155378
CSK	CSK_TRINITY_DN16178_c1_g1_i1.p1	GT51	-	1	0	0	0.634792	0.392312
CSK	CSK_TRINITY_DN162030_c0_g1_i1.p4	GH3	OHs+PBHs	1	0	0.0609463	0	0.187514
CSK	CSK_TRINITY_DN162049_c0_g1_i1.p2	GT9	-	1	0	0.136598	0.256986	0.20979
CSK	CSK_TRINITY_DN16212_c0_g1_i2.p1	GT1	-	0	0	0.11345	0.165429	0.0351971
CSK	CSK_TRINITY_DN16212_c0_g1_i6.p1	GT1	-	0	0	0.178862	0.103521	0.172195
CSK	CSK_TRINITY_DN16212_c0_g1_i7.p1	GT1	-	0	0	0.0924547	0.165674	0.0572254
CSK	CSK_TRINITY_DN162215_c1_g1_i1.p1	GH38	-	0	0	0.258783	0.198571	0.0378011
CSK	CSK_TRINITY_DN162274_c0_g1_i1.p3	GH1	OHs+PBHs	1	0	0.169178	0.468858	0.397779
CSK	CSK_TRINITY_DN162347_c0_g1_i1.p2	GH13_9	-	1	0	0.142014	0.152617	0
CSK	CSK_TRINITY_DN162347_c0_g1_i2.p1	GH13_9	-	1	0	0.0710069	0.0763087	0.0726555
CSK	CSK_TRINITY_DN162570_c0_g2_i1.p1	GH3	OHs+PBHs	1	0	0.0961829	0.103797	0.138845
CSK	CSK_TRINITY_DN162732_c0_g1_i1.p1	GT108	-	1	0	0.657537	0.663464	0.721048
CSK	CSK_TRINITY_DN162814_c0_g1_i2.p2	GT31	-	0	0	0.549353	0.0389682	0.18396
CSK	CSK_TRINITY_DN162814_c0_g1_i4.p1	GT31	-	0	0	0.549353	0.0389682	0.18396
CSK	CSK_TRINITY_DN162814_c0_g1_i8.p1	GT31	-	0	0	0.408003	0.0545945	0.310857
CSK	CSK_TRINITY_DN162941_c0_g1_i1.p1	GH92	-	1	0	0.323536	0.288897	0.452787
CSK	CSK_TRINITY_DN162966_c0_g6_i1.p3	CE11	-	1	0	0.105979	0	0.192309
CSK	CSK_TRINITY_DN162966_c0_g6_i2.p3	CE11	-	1	0	0.918489	0.84301	0.673083
CSK	CSK_TRINITY_DN163225_c0_g1_i1.p3	GT2_Glycos_transf_2	-	1	0	0.259979	0.244658	0.332993
CSK	CSK_TRINITY_DN163306_c0_g1_i1.p2	CE7	OHs+PBHs	1	0	0.263513	0.235475	0.0447599
CSK	CSK_TRINITY_DN163319_c0_g2_i1.p1	GH72	-	0	1	0.743831	0.546694	0.60741
CSK	CSK_TRINITY_DN163319_c0_g2_i3.p1	GH72	-	0	1	0.743831	0.546694	0.60741
CSK	CSK_TRINITY_DN163337_c0_g1_i1.p1	GH13_25	-	0	1	0.184637	0.107433	0.132122
CSK	CSK_TRINITY_DN163355_c0_g1_i1.p1	GH103	-	0	0	0.170404	0.1104	0.19348
CSK	CSK_TRINITY_DN163390_c0_g1_i1.p1	GH16_3	-	0	1	1.18823	1.15389	1.16361
CSK	CSK_TRINITY_DN163429_c0_g4_i1.p2	AA7	-	1	0	0.273435	0.17468	0.192863
CSK	CSK_TRINITY_DN164013_c0_g1_i1.p1	CE7	OHs+PBHs	1	0	0.213021	0.228926	0.0363277
CSK	CSK_TRINITY_DN164117_c0_g1_i1.p1	GH18	-	0	0	0	0.0962	0.30569
CSK	CSK_TRINITY_DN16416_c0_g1_i1.p1	GH115	-	0	1	0.50005	0.25128	0.21407
CSK	CSK_TRINITY_DN16419_c0_g2_i3.p4	GT28	-	1	0	0.258305	0	0.0859925
CSK	CSK_TRINITY_DN16419_c0_g6_i1.p3	GT28	-	1	0	0.140739	0.899254	0.212411
CSK	CSK_TRINITY_DN16419_c5_g1_i1.p4	GT28	-	1	0	0.0310006	0.133405	0.127141
CSK	CSK_TRINITY_DN16427_c0_g1_i1.p2	GT51	-	1	0	0.426968	0.940983	0.551248
CSK	CSK_TRINITY_DN16427_c0_g1_i2.p1	GT51	-	1	0	0.579843	0.855559	1.00219
CSK	CSK_TRINITY_DN16427_c0_g2_i1.p1	GT51	-	0	0	0.313149	0.328246	0.305135
CSK	CSK_TRINITY_DN16427_c1_g1_i1.p3	GT51	-	0	0	0.122809	0.129273	0
CSK	CSK_TRINITY_DN164305_c0_g1_i1.p1	GH109	-	1	0	0.287092	0.155109	0.118688
CSK	CSK_TRINITY_DN164339_c0_g1_i1.p1	GH20	-	1	0	0.129637	0.0463461	0.132164
CSK	CSK_TRINITY_DN16444_c0_g2_i1.p1	GH16_3	-	1	0	0.208417	0.436188	0
CSK	CSK_TRINITY_DN164624_c3_g1_i5.p2	GT22	-	0	0	0.175858	0.031546	0.300758
CSK	CSK_TRINITY_DN16483_c0_g1_i1.p1	CE18	-	0	1	1.59995	1.16841	1.11203
CSK	CSK_TRINITY_DN165149_c0_g1_i1.p3	GH38	-	1	0	0.326214	0.347888	0.131648
CSK	CSK_TRINITY_DN165149_c0_g1_i2.p2	GH38	-	1	0	0.309788	0.0823405	0
CSK	CSK_TRINITY_DN165491_c0_g1_i1.p1	GH1	OHs+PBHs	0	0	0.126932	0.0341324	0.195148
CSK	CSK_TRINITY_DN165668_c0_g1_i1.p1	GT57	-	0	1	0.164214	0.206306	0.112442
CSK	CSK_TRINITY_DN165804_c0_g1_i1.p1	GH31	-	1	0	0.179947	0.129606	0.185923
CSK	CSK_TRINITY_DN165846_c0_g1_i1.p1	GT35	-	0	0	0.110602	0.226915	0.255563
CSK	CSK_TRINITY_DN165846_c0_g1_i2.p1	GT35	-	0	0	0.119233	0.138246	0
CSK	CSK_TRINITY_DN165896_c0_g2_i2.p5	CE4	OHs+PBHs	0	0	0.871889	1.14996	1.01881
CSK	CSK_TRINITY_DN16594_c0_g1_i1.p1	GT51	-	0	0	0.221919	0.20172	0.266762
CSK	CSK_TRINITY_DN16594_c0_g2_i1.p1	GT51	-	1	0	0.593023	0.506218	0.571399
CSK	CSK_TRINITY_DN16596_c0_g1_i10.p1	GT27	-	0	0	0.187244	0.169032	0.185722
CSK	CSK_TRINITY_DN16596_c0_g1_i11.p1	GT27	-	0	0	0	0.0800345	0.0248083
CSK	CSK_TRINITY_DN16596_c0_g1_i3.p1	GT27	-	0	0	0	0.0582422	0.139857
CSK	CSK_TRINITY_DN16596_c0_g1_i8.p1	GT27	-	0	0	0.141333	0.0899097	0.0846986
CSK	CSK_TRINITY_DN16596_c0_g1_i9.p1	GT27	-	0	0	0.0703173	0.0988695	0.110168
CSK	CSK_TRINITY_DN166000_c0_g1_i1.p3	GT76	-	0	1	0.230223	0.246006	0.291418
CSK	CSK_TRINITY_DN166124_c0_g1_i1.p1	GH109	-	1	0	0.248328	0.169712	0.256237
CSK	CSK_TRINITY_DN166124_c0_g1_i2.p1	GH109	-	1	0	0.145177	0.0513974	0.30644
CSK	CSK_TRINITY_DN16628_c0_g1_i1.p1	GH135	-	0	0	0	0.0621574	0.0699238
CSK	CSK_TRINITY_DN16628_c0_g1_i2.p1	GH135	-	0	0	0.419081	0.0897787	0.388311
CSK	CSK_TRINITY_DN16628_c0_g1_i5.p1	GH135	-	1	0	0.746834	0.214362	0.824416
CSK	CSK_TRINITY_DN16631_c0_g1_i2.p1	GT8	-	0	1	0.522768	0.386389	0.204188
CSK	CSK_TRINITY_DN166423_c0_g1_i2.p3	GH16_3	-	1	0	0.17499	0.185525	0.0873267
CSK	CSK_TRINITY_DN166487_c0_g2_i1.p2	GT20	-	1	0	0.121893	0.0983648	0.0312523
CSK	CSK_TRINITY_DN166534_c0_g1_i2.p1	GT2_Glycos_transf_2	-	1	0	0.0545832	0.0785605	0.281547
CSK	CSK_TRINITY_DN166898_c0_g2_i1.p1	AA9	Cellulases	0	1	0.465431	0.186472	0.647871
CSK	CSK_TRINITY_DN166930_c0_g1_i1.p1	GH20	-	0	0	0.496354	0.365982	0.57214
CSK	CSK_TRINITY_DN1680_c0_g1_i2.p1	PL31	-	0	0	0.508568	0.495814	0.70836
CSK	CSK_TRINITY_DN1680_c0_g1_i3.p1	PL31	-	0	0	0	0	0
CSK	CSK_TRINITY_DN1680_c0_g1_i4.p1	PL31	-	0	0	0.47697	0.45762	0.612311
CSK	CSK_TRINITY_DN1680_c0_g1_i5.p1	PL31	-	0	0	0.149579	0.106246	0.0321982
CSK	CSK_TRINITY_DN168241_c0_g1_i1.p1	GH29	-	1	0	0.107082	0.400898	0.162978
CSK	CSK_TRINITY_DN168358_c0_g1_i1.p1	AA6	-	0	0	0.454031	0.194672	0.231202
CSK	CSK_TRINITY_DN1684_c0_g1_i1.p1	AA3	-	1	0	0.655379	0.857518	1.08356
CSK	CSK_TRINITY_DN168428_c0_g1_i3.p1	GH23	-	1	0	0.219328	0.199634	0.206363
CSK	CSK_TRINITY_DN16845_c0_g2_i1.p1	GT2_Glycos_transf_2	-	1	0	0.199818	0.14324	0.136447
CSK	CSK_TRINITY_DN168481_c0_g1_i1.p1	GH23	-	1	0	0.184937	0.0994841	0.158028
CSK	CSK_TRINITY_DN168549_c0_g1_i2.p1	GH1	OHs+PBHs	0	0	0.276714	0	0.283262
CSK	CSK_TRINITY_DN168764_c0_g1_i1.p1	GH109	-	1	0	0.0382861	0.32892	0.11737
CSK	CSK_TRINITY_DN169185_c0_g1_i1.p1	GT2_Glycos_transf_2	-	0	0	0.890327	0.687596	0.486247
CSK	CSK_TRINITY_DN1692_c0_g1_i2.p1	GH37	-	0	0	2.05851	2.19312	1.9173
CSK	CSK_TRINITY_DN1692_c0_g1_i3.p1	GH37	-	0	0	1.26147	1.30717	1.12161
CSK	CSK_TRINITY_DN170192_c0_g1_i1.p1	GH29	-	1	0	0.239212	0.186734	0.0274845
CSK	CSK_TRINITY_DN170844_c0_g2_i1.p1	GH109	-	1	0	0.165904	0.119093	0.0283959
CSK	CSK_TRINITY_DN17090_c0_g1_i1.p3	GT5	-	1	0	1.47473	1.69845	2.01274
CSK	CSK_TRINITY_DN171311_c0_g2_i1.p1	GT51	-	1	0	0.0847439	0.179819	0.0846986
CSK	CSK_TRINITY_DN171841_c0_g3_i2.p1	CE9	-	1	0	0	0	0
CSK	CSK_TRINITY_DN171841_c0_g3_i3.p1	CE9	-	1	0	0.149586	0.317538	0.244067
CSK	CSK_TRINITY_DN171841_c0_g3_i5.p1	CE9	-	1	0	0.0937695	0.0983289	0.112829
CSK	CSK_TRINITY_DN17186_c0_g1_i1.p1	GT15	-	0	1	0.721586	0.421037	0.671179
CSK	CSK_TRINITY_DN17186_c0_g2_i1.p1	GT15	-	0	1	0.227046	0.35626	0.12761
CSK	CSK_TRINITY_DN172141_c0_g2_i2.p1	AA9	Cellulases	0	1	2.22885	1.92643	1.0655
CSK	CSK_TRINITY_DN172318_c0_g1_i1.p1	GH89	-	0	0	0.426257	0.0418167	0.339604
CSK	CSK_TRINITY_DN172394_c0_g1_i1.p1	GH27	-	1	0	0.253166	0.135799	0.0860751
CSK	CSK_TRINITY_DN17283_c0_g2_i3.p1	GH18	-	0	1	0.271779	0.246898	0
CSK	CSK_TRINITY_DN17283_c0_g2_i7.p1	GH18	-	0	1	0.146509	0.148391	0.13271
CSK	CSK_TRINITY_DN17283_c0_g2_i8.p1	GH18	-	0	1	0.0426501	0.109429	0.453661
CSK	CSK_TRINITY_DN17283_c0_g2_i9.p1	GH18	-	0	1	0.3225	0.408083	0.20205
CSK	CSK_TRINITY_DN172856_c0_g1_i1.p1	GT2_Glycos_transf_2	-	1	0	0	0.0661763	0.250702
CSK	CSK_TRINITY_DN173237_c0_g1_i1.p1	GH13_9	-	0	0	0.12608	0.0972178	0.130079
CSK	CSK_TRINITY_DN173533_c0_g1_i2.p2	GH1	OHs+PBHs	1	0	0.139499	0	0.126372
CSK	CSK_TRINITY_DN173533_c0_g1_i3.p2	GH1	OHs+PBHs	1	0	0.217728	0.257953	0.271125
CSK	CSK_TRINITY_DN173533_c1_g1_i1.p2	GH1	OHs+PBHs	1	0	0.110602	0.17864	0.0567917
CSK	CSK_TRINITY_DN173549_c0_g1_i1.p2	GH103	-	1	0	0.154894	0.164681	0.310688
CSK	CSK_TRINITY_DN173865_c0_g1_i2.p2	GH23	-	1	0	0	0.116651	0
CSK	CSK_TRINITY_DN174445_c0_g1_i2.p2	GH37	-	1	0	0.0453999	0.117541	0.158998
CSK	CSK_TRINITY_DN17456_c0_g1_i1.p1	GH109	-	1	0	0.552168	0.579923	0.285207
CSK	CSK_TRINITY_DN174628_c0_g1_i1.p1	GT12	-	0	0	0.538214	0.141296	0.396105
CSK	CSK_TRINITY_DN175074_c0_g1_i4.p3	GH8	Cellulases	1	0	0.13065	0.119275	0.103584
CSK	CSK_TRINITY_DN175074_c0_g1_i5.p3	GH8	Cellulases	1	0	0.13065	0.119275	0.103584
CSK	CSK_TRINITY_DN1753_c0_g1_i1.p6	CE11	-	1	0	1.77366	1.64837	1.56409
CSK	CSK_TRINITY_DN1753_c0_g1_i3.p2	CE11	-	1	0	0.349948	0.515806	0.469711
CSK	CSK_TRINITY_DN1753_c0_g1_i4.p5	CE11	-	1	0	1.77366	1.64837	1.56409
CSK	CSK_TRINITY_DN1753_c0_g2_i2.p1	CE11	-	0	0	3.05997	3.89741	3.35619
CSK	CSK_TRINITY_DN1753_c0_g3_i1.p2	CE11	-	0	0	0.522511	0.555837	1.78786
CSK	CSK_TRINITY_DN1753_c0_g3_i2.p1	CE11	-	0	0	3.30369	4.73454	3.37534
CSK	CSK_TRINITY_DN1753_c0_g4_i1.p5	CE11	-	0	0	1.22809	1.29273	1.32987
CSK	CSK_TRINITY_DN175331_c0_g1_i1.p4	GT2_Glycos_transf_2	-	1	0	0.0752771	0.240234	0.151146
CSK	CSK_TRINITY_DN175469_c0_g1_i1.p2	PL1_2	-	1	0	0	0.0885526	0.333773
CSK	CSK_TRINITY_DN17547_c0_g1_i1.p1	GH16_3	-	0	0	0.174334	0.198995	0.397207
CSK	CSK_TRINITY_DN17547_c0_g1_i2.p1	GH16_3	-	0	0	0.915253	1.09447	0.463409
CSK	CSK_TRINITY_DN17559_c0_g1_i1.p1	CE4	OHs+PBHs	1	0	0.0909891	0.212978	0.109671
CSK	CSK_TRINITY_DN17559_c0_g1_i2.p1	CE4	OHs+PBHs	1	0	0.0454945	0	0.109671
CSK	CSK_TRINITY_DN175707_c0_g1_i1.p1	GH23	-	1	0	0.446486	0.382949	0.136464
CSK	CSK_TRINITY_DN1759_c6_g1_i2.p5	GH27	-	0	0	0.0972252	0.340449	0.12498
CSK	CSK_TRINITY_DN17648_c0_g1_i4.p1	GH47	-	0	0	0.266717	0.0870778	0.309234
CSK	CSK_TRINITY_DN17648_c0_g1_i6.p1	GH47	-	0	0	0	0.144031	0
CSK	CSK_TRINITY_DN17648_c0_g1_i7.p1	GH47	-	0	0	0	0.161008	0.106253
CSK	CSK_TRINITY_DN17648_c0_g1_i9.p1	GH47	-	0	0	0.23276	0.0679311	0
CSK	CSK_TRINITY_DN176556_c0_g1_i2.p1	GH16_3	-	1	0	0.2072	0.333451	0.0699031
CSK	CSK_TRINITY_DN176616_c0_g1_i1.p2	CE1	OHs+PBHs	0	0	0.14096	0.1007	0.23911
CSK	CSK_TRINITY_DN176780_c0_g1_i1.p2	AA6	-	0	0	0.0486897	0.104304	0.0990315
CSK	CSK_TRINITY_DN176995_c0_g1_i1.p1	GH20	-	0	0	0.186663	0.265626	0
CSK	CSK_TRINITY_DN177004_c0_g1_i1.p2	GT2_Glycos_transf_2	-	1	0	0	0.264925	0.369401
CSK	CSK_TRINITY_DN177004_c0_g1_i2.p2	GT2_Glycos_transf_2	-	1	0	0.0324974	0.0146845	5.95095e-06
CSK	CSK_TRINITY_DN17702_c0_g1_i1.p1	GH25	-	0	0	0.167463	0.257213	0.404329
CSK	CSK_TRINITY_DN17702_c0_g1_i2.p1	GH25	-	0	0	0	0.0968984	0.0621461
CSK	CSK_TRINITY_DN177022_c0_g1_i1.p2	CE11	-	0	0	0.240225	0.253161	0.236772
CSK	CSK_TRINITY_DN177446_c0_g1_i2.p1	GT31	-	0	0	0.293731	0.0788909	0.337926
CSK	CSK_TRINITY_DN177446_c0_g1_i4.p1	GT31	-	0	0	0	0	0.165137
CSK	CSK_TRINITY_DN177447_c1_g1_i1.p1	GT51	-	0	0	0.133733	0.0712794	0.0673971
CSK	CSK_TRINITY_DN177957_c0_g1_i1.p1	GH103	-	1	0	0.133212	0.10743	0.272894
CSK	CSK_TRINITY_DN17853_c0_g1_i1.p1	GH20	-	0	0	0.56103	0.706449	0.655781
CSK	CSK_TRINITY_DN178801_c0_g1_i2.p1	GH109	-	0	0	1.38444	1.73976	1.05611
CSK	CSK_TRINITY_DN179486_c0_g1_i1.p2	GT9	-	1	0	0.193381	0.20627	0.130116
CSK	CSK_TRINITY_DN1796_c1_g1_i1.p1	GT2_Glycos_transf_2	-	0	0	0.294823	0.387188	0.369222
CSK	CSK_TRINITY_DN1796_c1_g1_i3.p1	GT2_Glycos_transf_2	-	0	0	0.104055	0.148918	0.194327
CSK	CSK_TRINITY_DN1796_c1_g2_i1.p1	GT2_Glycos_transf_2	-	1	0	0.286757	0.177379	0.292695
CSK	CSK_TRINITY_DN1796_c1_g2_i3.p1	GT2_Glycos_transf_2	-	0	0	0.0476685	0.0190069	0
CSK	CSK_TRINITY_DN180163_c0_g1_i1.p3	GT51	-	1	0	0	0	0.321749
CSK	CSK_TRINITY_DN18037_c0_g1_i1.p3	CE1	OHs+PBHs	1	0	0.282071	1.03802	0.740484
CSK	CSK_TRINITY_DN18037_c1_g1_i1.p1	CE1	OHs+PBHs	1	0	0.314318	0.250511	0.236298
CSK	CSK_TRINITY_DN18087_c0_g1_i1.p3	GT2_Glycos_transf_2	-	1	0	0.184987	0.284647	0.407324
CSK	CSK_TRINITY_DN18091_c0_g1_i1.p1	AA2	Ligninolytic enzymes	0	1	0.282724	0.322441	0.895487
CSK	CSK_TRINITY_DN18091_c0_g1_i2.p1	AA2	Ligninolytic enzymes	0	1	0.366259	0.533395	0.684037
CSK	CSK_TRINITY_DN18092_c0_g1_i1.p1	CE1	OHs+PBHs	0	0	0.553509	0.801296	0.554287
CSK	CSK_TRINITY_DN18092_c0_g1_i3.p1	CE1	OHs+PBHs	0	0	0.452391	0.639867	0.87678
CSK	CSK_TRINITY_DN181104_c0_g1_i1.p2	GT2_Glycos_transf_2	-	1	0	0.0885614	0.189915	0.135363
CSK	CSK_TRINITY_DN18113_c0_g1_i2.p1	GH13_3	-	1	0	0.223982	0.140839	0.141741
CSK	CSK_TRINITY_DN18113_c0_g1_i7.p2	GH13_3	-	1	0	0.147921	0.102866	0.107543
CSK	CSK_TRINITY_DN18113_c0_g2_i1.p2	GH13_3	-	0	0	0.0752771	0.160156	0.226718
CSK	CSK_TRINITY_DN18113_c0_g2_i2.p2	GH13_3	-	0	0	0.183582	0.0394455	0.187736
CSK	CSK_TRINITY_DN181453_c0_g1_i1.p1	GT29	-	0	0	0.552174	0	0.437255
CSK	CSK_TRINITY_DN181825_c0_g1_i1.p2	GH38	-	0	0	0.0782447	0.21002	0.0799242
CSK	CSK_TRINITY_DN181877_c0_g1_i2.p1	GT13	-	0	0	0.332805	0.0224377	0.428625
CSK	CSK_TRINITY_DN18189_c0_g1_i1.p4	GH25	-	1	0	0.251852	0.270624	0.478477
CSK	CSK_TRINITY_DN182167_c0_g1_i1.p1	GT2_Glycos_transf_2	-	1	0	0	0.27182	0.19293
CSK	CSK_TRINITY_DN18218_c0_g1_i1.p1	CE18	-	0	1	2.77053	2.18647	1.16627
CSK	CSK_TRINITY_DN18248_c0_g1_i1.p1	GH7	Cellulases	0	1	1.83621	1.17579	1.46458
CSK	CSK_TRINITY_DN18248_c0_g1_i15.p1	GH55	-	0	1	1.28783	0.59558	0.78598
CSK	CSK_TRINITY_DN18248_c0_g1_i22.p1	GH7	Cellulases	0	1	1.83621	1.17579	1.46458
CSK	CSK_TRINITY_DN18248_c0_g1_i24.p1	GH7	Cellulases	0	1	1.83621	1.17579	1.46458
CSK	CSK_TRINITY_DN18248_c0_g1_i4.p1	GH7	Cellulases	0	1	0.628178	0.470316	0.684184
CSK	CSK_TRINITY_DN18248_c0_g1_i9.p1	GH7	Cellulases	0	1	1.83621	1.17579	1.46458
CSK	CSK_TRINITY_DN18248_c0_g2_i1.p1	GH7	Cellulases	0	1	2.36159	1.18672	1.79833
CSK	CSK_TRINITY_DN18248_c0_g2_i2.p1	GH7	Cellulases	0	1	1.12402	1.38299	0.290318
CSK	CSK_TRINITY_DN18248_c0_g3_i1.p1	GH7	Cellulases	0	1	10.2482	6.30039	3.87328
CSK	CSK_TRINITY_DN182596_c0_g4_i1.p2	GH109	-	1	0	0.172512	0.393029	0.434827
CSK	CSK_TRINITY_DN182961_c0_g1_i1.p1	GT2_Glycos_transf_2	-	1	0	0.387464	0.10247	0.192527
CSK	CSK_TRINITY_DN18298_c0_g1_i1.p2	GH3	OHs+PBHs	1	0	0.111109	0.116199	0.117166
CSK	CSK_TRINITY_DN18298_c0_g1_i1.p3	GH144	-	1	0	0.159751	0.213052	0.14317
CSK	CSK_TRINITY_DN18298_c0_g1_i2.p2	GH3	OHs+PBHs	1	0	0.111109	0.116199	0.117166
CSK	CSK_TRINITY_DN18298_c0_g1_i2.p3	GH144	-	1	0	0.159751	0.213052	0.14317
CSK	CSK_TRINITY_DN18298_c0_g1_i4.p1	GH3	OHs+PBHs	1	0	0.111109	0.116199	0.117166
CSK	CSK_TRINITY_DN18298_c0_g1_i4.p3	GH144	-	1	0	0.159751	0.213052	0.14317
CSK	CSK_TRINITY_DN18298_c0_g1_i6.p1	GH3	OHs+PBHs	1	0	0.111109	0.116199	0.117166
CSK	CSK_TRINITY_DN18298_c0_g1_i6.p2	GH144	-	1	0	0.119384	0.11659	0.231111
CSK	CSK_TRINITY_DN183056_c1_g1_i1.p2	GT2_Glycos_transf_2	-	1	0	0.333812	0.265658	0.25033
CSK	CSK_TRINITY_DN18326_c0_g1_i1.p1	GT35	-	0	0	0.321889	0.361873	0.399505
CSK	CSK_TRINITY_DN183466_c0_g1_i1.p1	GH92	-	0	0	0.131581	0.353754	0.134803
CSK	CSK_TRINITY_DN183491_c0_g1_i2.p1	GH38	-	0	1	0.641459	0.460691	0.241879
CSK	CSK_TRINITY_DN183491_c0_g2_i1.p1	GH38	-	0	1	0.263513	0.0941901	0.13428
CSK	CSK_TRINITY_DN18357_c0_g1_i1.p2	GT19	-	1	0	0	0.0669386	0.0615089
CSK	CSK_TRINITY_DN18357_c0_g1_i2.p2	GT19	-	1	0	0.131824	0.0552761	0.216921
CSK	CSK_TRINITY_DN18357_c0_g1_i4.p3	GT19	-	1	0	0.131824	0.154166	0.083105
CSK	CSK_TRINITY_DN18357_c0_g4_i1.p2	GT19	-	1	0	0.199112	0.42922	0.163491
CSK	CSK_TRINITY_DN183576_c0_g1_i1.p1	GH43_11	OHs+PBHs	0	0	0.180808	0.191586	0.0901328
CSK	CSK_TRINITY_DN183768_c0_g1_i3.p1	GH56	-	0	0	0.106157	0	0.110532
CSK	CSK_TRINITY_DN183768_c0_g1_i7.p1	GH56	-	0	0	0.474919	0.0191875	0.47074
CSK	CSK_TRINITY_DN18378_c0_g1_i1.p1	AA11	-	0	1	1.19954	0.967125	0.511028
CSK	CSK_TRINITY_DN18378_c0_g1_i2.p1	AA11	-	0	1	1.16195	0.666006	0.412768
CSK	CSK_TRINITY_DN18378_c0_g1_i3.p1	AA11	-	0	1	0.560387	0.815186	0.877642
CSK	CSK_TRINITY_DN18378_c0_g1_i6.p1	AA11	-	0	1	1.93508	0.78717	1.11875
CSK	CSK_TRINITY_DN18382_c0_g1_i1.p1	GH76	-	0	1	1.39294	1.26627	0.350122
CSK	CSK_TRINITY_DN18382_c0_g1_i2.p1	GH76	-	0	1	0	0	0.244692
CSK	CSK_TRINITY_DN183998_c1_g2_i1.p2	GT28	-	1	0	0.148574	0.240545	0.0957778
CSK	CSK_TRINITY_DN184102_c0_g1_i1.p1	GH19	-	0	0	0.637925	0.364964	0.390342
CSK	CSK_TRINITY_DN18412_c0_g1_i1.p1	GH55	-	0	1	0.37762	0.354193	0.173959
CSK	CSK_TRINITY_DN18412_c0_g1_i2.p1	GH55	-	0	1	0.37762	0.354193	0.173959
CSK	CSK_TRINITY_DN184165_c0_g1_i1.p1	GT26	-	1	0	0.161095	0.232318	0.111191
CSK	CSK_TRINITY_DN184966_c0_g1_i1.p1	AA12	-	0	0	0.330826	0.341165	0.543783
CSK	CSK_TRINITY_DN185275_c0_g1_i1.p1	CE5	OHs+PBHs	0	1	0.164476	0.45988	0.134803
CSK	CSK_TRINITY_DN186650_c0_g1_i1.p2	GH109	-	1	0	0.101705	0.136972	0.104558
CSK	CSK_TRINITY_DN1867_c0_g1_i1.p1	GH19	-	1	0	0.239952	0.453148	1.08851
CSK	CSK_TRINITY_DN1867_c0_g1_i10.p1	GH19	-	1	0	3.01028	3.19132	5.04526
CSK	CSK_TRINITY_DN1867_c0_g1_i12.p1	GH19	-	0	0	0	0	0.362836
CSK	CSK_TRINITY_DN1867_c0_g1_i5.p1	GH19	-	1	0	3.41984	2.35021	4.5795
CSK	CSK_TRINITY_DN1867_c0_g1_i8.p1	GH19	-	1	0	0.109453	1.60703	0.49274
CSK	CSK_TRINITY_DN186811_c0_g1_i2.p1	GT7	-	0	0	0.160533	0.108348	0.120843
CSK	CSK_TRINITY_DN186811_c0_g1_i3.p1	GT7	-	0	0	0.2408	0.325044	0.120843
CSK	CSK_TRINITY_DN186874_c0_g1_i1.p1	GT31	-	0	0	0.148346	0.26643	0.152558
CSK	CSK_TRINITY_DN186885_c0_g2_i1.p3	GT51	-	1	0	0.102978	0.0551107	0.104588
CSK	CSK_TRINITY_DN186904_c0_g2_i1.p3	AA1	Ligninolytic enzymes	1	0	0.137545	0.118488	0.11301
CSK	CSK_TRINITY_DN186965_c0_g1_i1.p1	GT2_Glycos_transf_2	-	1	0	0.227045	0.342936	0.155006
CSK	CSK_TRINITY_DN187185_c0_g1_i1.p1	GH97	-	1	0	0.289452	0.144054	0.229248
CSK	CSK_TRINITY_DN187232_c1_g1_i1.p1	GH20	-	0	1	0.384884	0.444984	0.212712
CSK	CSK_TRINITY_DN187232_c1_g1_i2.p1	GH20	-	0	1	2.11831	1.9262	1.19384
CSK	CSK_TRINITY_DN187232_c1_g1_i3.p1	GH20	-	0	1	0.145995	0	0.121914
CSK	CSK_TRINITY_DN18735_c0_g2_i1.p1	GH23	-	1	0	0.113523	0.24443	0.291356
CSK	CSK_TRINITY_DN187524_c0_g1_i1.p1	GH13_33	-	1	0	0.198038	0.213683	0.204142
CSK	CSK_TRINITY_DN187526_c0_g1_i1.p1	GH23	-	1	0	0.478491	0.464298	0.62427
CSK	CSK_TRINITY_DN18765_c0_g1_i15.p1	GT27	-	0	0	0.225351	0.229859	0.485093
CSK	CSK_TRINITY_DN18765_c0_g1_i17.p1	GT27	-	0	0	0.465982	0.735617	0.528397
CSK	CSK_TRINITY_DN187734_c0_g1_i1.p1	GT4	-	1	0	0.064139	0.276709	0.132132
CSK	CSK_TRINITY_DN187799_c0_g1_i1.p1	AA3_2	-	1	0	0.169567	0.3423	0.479731
CSK	CSK_TRINITY_DN187920_c0_g1_i1.p1	GH13_20	-	1	0	0.0412811	0.0222662	0.233951
CSK	CSK_TRINITY_DN188094_c0_g1_i1.p1	GH13_8	-	0	1	0.0796719	0.0572088	0.0818622
CSK	CSK_TRINITY_DN188863_c0_g1_i2.p1	CE1	OHs+PBHs	1	0	0.157161	0.129278	0.277372
CSK	CSK_TRINITY_DN188863_c1_g1_i1.p2	CE1	OHs+PBHs	0	0	0.159016	0.235916	0.286846
CSK	CSK_TRINITY_DN188951_c0_g1_i2.p1	GH1	OHs+PBHs	1	0	0.303276	0.301782	0.45614
CSK	CSK_TRINITY_DN18907_c0_g1_i1.p1	CE1	OHs+PBHs	1	0	0.169488	0.269729	0
CSK	CSK_TRINITY_DN189113_c0_g1_i1.p2	GT31	-	0	0	0.891999	0.190536	0.645087
CSK	CSK_TRINITY_DN18917_c0_g1_i1.p1	GT9	-	1	0	0.352639	0.138929	0.0737732
CSK	CSK_TRINITY_DN18917_c0_g1_i2.p1	GT9	-	1	0	0.3457	0.34997	0.31938
CSK	CSK_TRINITY_DN18917_c0_g1_i4.p1	GT9	-	1	0	0.3457	0.34997	0.31938
CSK	CSK_TRINITY_DN189295_c0_g1_i2.p2	CE11	-	1	0	0.0703694	0.0749378	0.0708036
CSK	CSK_TRINITY_DN189410_c0_g1_i1.p1	GT5	-	1	0	0.146738	0.0678353	0.280758
CSK	CSK_TRINITY_DN189642_c0_g1_i1.p2	GT28	-	1	0	0.409239	0.21624	0
CSK	CSK_TRINITY_DN190004_c3_g1_i1.p1	GH35	-	0	0	0.289585	0.273964	0.387017
CSK	CSK_TRINITY_DN19004_c0_g1_i11.p1	GH20	-	0	0	0.242319	0.319384	0.35581
CSK	CSK_TRINITY_DN19004_c0_g1_i2.p1	GH20	-	0	0	0.242319	0.319384	0.35581
CSK	CSK_TRINITY_DN19004_c0_g1_i7.p1	GH20	-	0	0	0.242319	0.319384	0.35581
CSK	CSK_TRINITY_DN19004_c0_g1_i8.p1	GH20	-	0	0	0.385003	0.367592	0.292711
CSK	CSK_TRINITY_DN190234_c0_g1_i12.p1	GT23	-	0	0	0.152585	0.086777	0.0931113
CSK	CSK_TRINITY_DN190234_c0_g1_i13.p1	GT23	-	0	0	0.243328	0.178053	0.161505
CSK	CSK_TRINITY_DN190234_c0_g1_i4.p1	GT23	-	0	0	0	0.132145	0.00255066
CSK	CSK_TRINITY_DN190234_c0_g1_i7.p1	GT23	-	0	0	0.173679	0.144829	0.161066
CSK	CSK_TRINITY_DN190234_c0_g1_i8.p1	GT23	-	0	0	0.09333	0.217911	0.0457387
CSK	CSK_TRINITY_DN190375_c3_g1_i1.p1	CE4	OHs+PBHs	0	0	0.330515	0.560425	0.700498
CSK	CSK_TRINITY_DN190375_c3_g1_i2.p3	CE4	OHs+PBHs	0	0	0.917272	0.941211	1.02819
CSK	CSK_TRINITY_DN190601_c0_g1_i1.p1	GH20	-	0	0	0.182002	0.112419	0.0941142
CSK	CSK_TRINITY_DN190857_c0_g1_i1.p2	GH13_11	-	1	0	0.162558	0.175063	0.250475
CSK	CSK_TRINITY_DN190871_c0_g1_i1.p1	CE15	-	1	0	0.161183	0.259505	0.329104
CSK	CSK_TRINITY_DN19114_c0_g1_i2.p1	GH31	-	0	0	0.241526	0.283289	0.341598
CSK	CSK_TRINITY_DN19114_c0_g1_i3.p1	GH31	-	0	0	0.037057	0.0806086	0.0897406
CSK	CSK_TRINITY_DN19114_c0_g1_i4.p1	GH31	-	0	0	0.182438	0.089402	0.132267
CSK	CSK_TRINITY_DN19177_c0_g1_i1.p1	GH3	OHs+PBHs	1	0	0.0986219	0.368664	0.222969
CSK	CSK_TRINITY_DN19177_c0_g2_i1.p2	GH3	OHs+PBHs	1	0	0.25856	0.398055	0.236899
CSK	CSK_TRINITY_DN19177_c1_g1_i1.p1	GH3	OHs+PBHs	1	0	0.136757	0.276875	0.264669
CSK	CSK_TRINITY_DN19203_c0_g1_i3.p2	GT51	-	1	0	0.384652	0.289447	0.341876
CSK	CSK_TRINITY_DN19203_c0_g1_i4.p2	GT51	-	1	0	0.0290515	0.0964823	0
CSK	CSK_TRINITY_DN19207_c0_g1_i10.p1	GH31	-	0	0	0.111661	0.0284313	0.0852718
CSK	CSK_TRINITY_DN19207_c0_g1_i2.p1	GH31	-	0	0	0.311629	0.42878	0.328594
CSK	CSK_TRINITY_DN19207_c0_g1_i4.p1	GH31	-	0	0	0.137981	0.0868025	0
CSK	CSK_TRINITY_DN19207_c0_g1_i6.p1	GH31	-	0	0	0.169304	0.114662	0.221189
CSK	CSK_TRINITY_DN19207_c0_g1_i8.p1	GH31	-	0	0	0.0153924	0.160622	0.0739274
CSK	CSK_TRINITY_DN19207_c0_g1_i9.p1	GH31	-	0	0	0.196372	0.161759	0.20576
CSK	CSK_TRINITY_DN192105_c0_g1_i2.p1	GT27	-	0	0	0	0.216432	0.265886
CSK	CSK_TRINITY_DN192105_c0_g1_i4.p1	GT27	-	0	0	0.171898	0.216432	0.265886
CSK	CSK_TRINITY_DN192265_c0_g1_i1.p2	GT20	-	1	0	4.29756e-08	0	0.133659
CSK	CSK_TRINITY_DN192265_c0_g1_i2.p1	GT20	-	1	0	0.132374	0.20659	0.0466644
CSK	CSK_TRINITY_DN192796_c0_g1_i1.p1	GT31	-	0	0	0.342941	0.137941	0.349683
CSK	CSK_TRINITY_DN19308_c0_g1_i1.p1	GT2_Glycos_transf_2	-	1	0	0.363616	0.195629	0.155393
CSK	CSK_TRINITY_DN19308_c0_g2_i10.p4	GT2_Glycos_transf_2	-	1	0	0.0553012	0.129018	0.151445
CSK	CSK_TRINITY_DN19308_c0_g2_i12.p6	GT2_Glycos_transf_2	-	1	0	0.0553012	0.129018	0.151445
CSK	CSK_TRINITY_DN19308_c0_g2_i9.p6	GT2_Glycos_transf_2	-	1	0	0.0553012	0.129018	0.151445
CSK	CSK_TRINITY_DN193277_c0_g1_i1.p2	GH13_16	-	0	0	0.084967	0.325877	0.15537
CSK	CSK_TRINITY_DN193277_c0_g1_i6.p2	GH13_16	-	0	0	0.0286241	0.0826242	0.157558
CSK	CSK_TRINITY_DN193277_c0_g2_i2.p2	GH13_16	-	1	0	0.239805	0.172795	0.179089
CSK	CSK_TRINITY_DN193277_c1_g1_i1.p3	GH13_36	-	1	0	0.0754963	0.283801	0.347252
CSK	CSK_TRINITY_DN19332_c0_g1_i1.p3	GT51	-	1	0	0.407712	0.404847	0.417959
CSK	CSK_TRINITY_DN19332_c1_g1_i1.p3	GT51	-	0	0	0	0.271927	0
CSK	CSK_TRINITY_DN19332_c1_g1_i2.p3	GT51	-	1	0	0.12879	0.242418	0.132655
CSK	CSK_TRINITY_DN19388_c0_g1_i1.p1	GH19	-	0	0	0.0950767	0.542496	0.315645
CSK	CSK_TRINITY_DN19388_c0_g1_i2.p1	GH19	-	0	0	0.231017	0.0896573	0.194555
CSK	CSK_TRINITY_DN19388_c0_g1_i3.p1	GH19	-	0	0	0.0714082	0	0.124849
CSK	CSK_TRINITY_DN19388_c0_g1_i4.p1	GH19	-	0	0	0.451518	0.448286	0.194555
CSK	CSK_TRINITY_DN19388_c0_g2_i2.p1	GH19	-	0	0	5.58377	7.95735	5.4804
CSK	CSK_TRINITY_DN19388_c0_g2_i4.p1	GH19	-	0	0	4.53819	5.54452	4.07613
CSK	CSK_TRINITY_DN194452_c0_g1_i1.p1	GH3	OHs+PBHs	1	0	0.469724	0.492368	0.152568
CSK	CSK_TRINITY_DN19465_c0_g1_i1.p1	GH37	-	0	0	0.372038	0.161795	0.278508
CSK	CSK_TRINITY_DN19465_c0_g1_i12.p1	GH37	-	0	0	0	0.0714431	0
CSK	CSK_TRINITY_DN19465_c0_g1_i2.p1	GH37	-	0	0	0.139516	0.171598	0.0774507
CSK	CSK_TRINITY_DN19465_c0_g1_i3.p1	GH37	-	0	0	0	0.267199	0.263646
CSK	CSK_TRINITY_DN19465_c0_g1_i5.p1	GH37	-	0	0	0.157409	0.184956	0.315884
CSK	CSK_TRINITY_DN194768_c0_g1_i1.p1	GH109	-	1	0	0.356097	0.325642	0.538072
CSK	CSK_TRINITY_DN19520_c1_g1_i1.p1	GH3	OHs+PBHs	0	0	0.24653	0.0872359	0.0822328
CSK	CSK_TRINITY_DN195941_c0_g2_i1.p1	GT19	-	1	0	0.127585	0.136862	0.216857
CSK	CSK_TRINITY_DN196214_c0_g3_i1.p2	CE4	OHs+PBHs	1	0	0.596258	0.757951	0.460649
CSK	CSK_TRINITY_DN19644_c0_g1_i1.p3	GT5	-	1	0	1.00446	1.39929	1.61262
CSK	CSK_TRINITY_DN19652_c0_g1_i1.p1	GH109	-	1	0	0.0550105	0.0944207	0.129451
CSK	CSK_TRINITY_DN19652_c0_g1_i2.p1	GH109	-	1	0	0.158539	0.120681	0.0927921
CSK	CSK_TRINITY_DN197051_c0_g1_i1.p2	AA3_2	-	1	0	0.0749696	0.0805259	0.153277
CSK	CSK_TRINITY_DN197061_c0_g1_i2.p1	GT62	-	0	1	0.258416	0.138971	0.198613
CSK	CSK_TRINITY_DN197126_c1_g1_i1.p1	GT51	-	1	0	0	0.188237	0.174381
CSK	CSK_TRINITY_DN198106_c0_g1_i2.p1	GH5_5	Cellulases	1	0	0.303013	0.358653	0.21755
CSK	CSK_TRINITY_DN19845_c0_g1_i1.p1	GH13_1	-	0	1	0.625696	0.510549	0.64172
CSK	CSK_TRINITY_DN19845_c0_g1_i2.p1	GH13_1	-	0	1	0.625696	0.510549	0.64172
CSK	CSK_TRINITY_DN198774_c0_g2_i1.p2	GH13_23	-	1	0	0.202083	0.378615	0.308003
CSK	CSK_TRINITY_DN19915_c0_g1_i1.p1	GH109	-	1	0	0.372006	0.351414	0.32171
CSK	CSK_TRINITY_DN19915_c0_g1_i2.p1	GH109	-	1	0	0.124002	0.050202	0.116985
CSK	CSK_TRINITY_DN19922_c0_g1_i2.p1	GT92	-	0	0	0	0	0.19882
CSK	CSK_TRINITY_DN19922_c0_g1_i4.p1	GT92	-	0	0	0.241276	0.230531	0.226129
CSK	CSK_TRINITY_DN19922_c0_g1_i6.p2	GT92	-	0	0	0	0.19826	0
CSK	CSK_TRINITY_DN199353_c0_g1_i1.p1	GT2_Glycos_transf_2	-	0	0	0.365678	0.295094	0.531289
CSK	CSK_TRINITY_DN19969_c0_g1_i12.p1	GH37	-	0	0	0	0.249844	0
CSK	CSK_TRINITY_DN19969_c0_g1_i2.p1	GH37	-	0	0	0.179495	0	0.317852
CSK	CSK_TRINITY_DN19969_c0_g1_i4.p1	GH37	-	0	0	0.0476955	0.0513383	0.157218
CSK	CSK_TRINITY_DN200627_c0_g1_i1.p1	GT2_Glycos_transf_2	-	1	0	0	0.0850763	0.441072
CSK	CSK_TRINITY_DN200627_c0_g1_i3.p1	GT2_Glyco_tranf_2_3	-	1	0	0.16933	0.265392	0.207669
CSK	CSK_TRINITY_DN200744_c0_g1_i1.p2	AA3	-	1	0	0.180055	0.194753	0.186431
CSK	CSK_TRINITY_DN20083_c0_g1_i7.p5	GT25	-	1	0	0.166906	0	0.0834432
CSK	CSK_TRINITY_DN201026_c0_g1_i1.p1	CE4	OHs+PBHs	1	0	0.385282	0.135079	0.126193
CSK	CSK_TRINITY_DN20151_c0_g2_i1.p2	GT2_Glyco_tranf_2_3	-	1	0	0.167421	0.122836	0.272226
CSK	CSK_TRINITY_DN20151_c0_g2_i3.p2	GT2_Glyco_tranf_2_3	-	1	0	0.167421	0.122836	0.272226
CSK	CSK_TRINITY_DN20232_c0_g1_i1.p1	PL9_1	-	1	0	0.500503	1.28617	0.254335
CSK	CSK_TRINITY_DN20264_c0_g1_i1.p1	AA9	Cellulases	0	1	5.53106	3.99267	2.77559
CSK	CSK_TRINITY_DN20264_c0_g1_i2.p1	AA9	Cellulases	0	1	0	0	0
CSK	CSK_TRINITY_DN2027_c0_g1_i13.p2	GT51	-	1	0	0	0.0737612	0.112871
CSK	CSK_TRINITY_DN2027_c0_g1_i14.p2	GT51	-	1	0	0	0.0737612	0.112871
CSK	CSK_TRINITY_DN2027_c0_g1_i18.p2	GT51	-	1	0	0.297237	0.0958165	0.169093
CSK	CSK_TRINITY_DN2027_c0_g1_i2.p2	GT51	-	1	0	0.136029	0.113386	0.0839645
CSK	CSK_TRINITY_DN2027_c0_g1_i21.p2	GT51	-	1	0	0	0.0875327	0.0556398
CSK	CSK_TRINITY_DN2027_c0_g1_i5.p2	GT51	-	1	0	0	0.0875327	0.0556398
CSK	CSK_TRINITY_DN2027_c0_g1_i7.p2	GT51	-	1	0	0.136029	0.113386	0.0839645
CSK	CSK_TRINITY_DN20280_c0_g1_i1.p1	GH38	-	0	0	0.197811	0.252838	0.153888
CSK	CSK_TRINITY_DN20280_c0_g1_i2.p1	GH38	-	0	0	0.131874	0	0.038472
CSK	CSK_TRINITY_DN20297_c0_g1_i1.p2	GH72	-	0	1	0.644809	0.536239	0.85948
CSK	CSK_TRINITY_DN203003_c0_g1_i1.p1	CE5	OHs+PBHs	1	0	0.0563486	0.180691	0.114187
CSK	CSK_TRINITY_DN20323_c0_g2_i1.p1	GT35	-	0	1	0.507723	0.446513	0.172717
CSK	CSK_TRINITY_DN203419_c0_g1_i2.p1	GH43_31	-	1	0	0.204832	0.243071	0.232185
CSK	CSK_TRINITY_DN20352_c0_g1_i1.p1	AA1_2	Ligninolytic enzymes	0	1	0.482782	0.534761	0.657999
CSK	CSK_TRINITY_DN204010_c0_g1_i1.p3	GH3	OHs+PBHs	1	0	0.0614495	0.154682	0.0422154
CSK	CSK_TRINITY_DN204035_c0_g1_i1.p1	GH1	OHs+PBHs	0	0	0.259274	0.23173	0.0440547
CSK	CSK_TRINITY_DN204126_c0_g1_i1.p1	GH3	OHs+PBHs	1	0	0.139872	0.151014	0.360862
CSK	CSK_TRINITY_DN204246_c0_g2_i4.p1	GT27	-	0	0	0.491583	0.531896	0.701507
CSK	CSK_TRINITY_DN204654_c0_g1_i1.p1	GH109	-	1	0	0.280224	0.0796751	0.182883
CSK	CSK_TRINITY_DN204711_c0_g1_i1.p1	GT15	-	0	1	0.0855945	0.153574	0.0878645
CSK	CSK_TRINITY_DN204779_c1_g1_i1.p1	GH13_9	-	1	0	0.106026	0.113428	0.107607
CSK	CSK_TRINITY_DN204850_c0_g1_i2.p2	GT51	-	1	0	0	0.311812	0.435302
CSK	CSK_TRINITY_DN204947_c0_g1_i1.p1	GT31	-	0	0	0.461545	0	0.290622
CSK	CSK_TRINITY_DN205007_c0_g1_i1.p1	AA3_1AA8	Cellulases	0	1	0.211628	0.268603	0.340558
CSK	CSK_TRINITY_DN205169_c0_g1_i2.p2	GH92	-	1	0	0.166762	0.0897787	0.142704
CSK	CSK_TRINITY_DN20535_c1_g1_i16.p2	GT9	-	1	0	0.043788	0.121526	0.0516118
CSK	CSK_TRINITY_DN20535_c1_g1_i4.p2	GT9	-	1	0	0.043788	0.121526	0.0516118
CSK	CSK_TRINITY_DN20535_c1_g1_i7.p2	GT9	-	1	0	0.043788	0.121526	0.0516118
CSK	CSK_TRINITY_DN205376_c0_g1_i1.p1	GH16_18	-	0	1	0.154446	0.166669	0.218961
CSK	CSK_TRINITY_DN205414_c0_g1_i1.p3	CE9	-	1	0	0.0586193	0.126184	0.180455
CSK	CSK_TRINITY_DN205484_c0_g1_i1.p1	CE4	OHs+PBHs	1	0	0.0742444	0.236978	0.14913
CSK	CSK_TRINITY_DN205561_c0_g1_i1.p1	CE14	-	1	0	0.613858	0	0
CSK	CSK_TRINITY_DN205634_c0_g1_i1.p3	GT39	-	1	0	0.18996	0.175258	0.105716
CSK	CSK_TRINITY_DN205634_c0_g1_i2.p3	GT39	-	1	0	0.137819	0	0.243436
CSK	CSK_TRINITY_DN205709_c0_g1_i1.p2	GH4	-	1	0	0.117556	0	0.23191
CSK	CSK_TRINITY_DN205979_c0_g1_i1.p1	CE1	OHs+PBHs	0	1	0.493936	0.290501	0.254257
CSK	CSK_TRINITY_DN206273_c0_g1_i1.p1	GT51	-	1	0	0.0761287	0.12324	0.137383
CSK	CSK_TRINITY_DN2063_c0_g2_i2.p1	GH23	-	1	0	0.164665	0.266217	0.269234
CSK	CSK_TRINITY_DN2063_c0_g2_i3.p1	GH23	-	1	0	0.596794	0.832317	0.707641
CSK	CSK_TRINITY_DN206669_c0_g1_i1.p2	GH20	-	0	0	0.321656	0.153623	0.0365653
CSK	CSK_TRINITY_DN206749_c0_g1_i2.p1	AA4	-	1	0	0.364457	0.287814	0.33327
CSK	CSK_TRINITY_DN206850_c0_g1_i1.p1	GH13_6	-	0	0	0.107082	0.0572711	0.27163
CSK	CSK_TRINITY_DN20690_c0_g1_i3.p1	GT1	-	0	0	0.326225	0.282646	0.258356
CSK	CSK_TRINITY_DN207089_c0_g1_i1.p1	CE11	-	1	0	0.0629499	0.0671719	0.12717
CSK	CSK_TRINITY_DN207485_c0_g1_i1.p2	GT2_Glycos_transf_2	-	1	0	0.128603	0.137941	0.218552
CSK	CSK_TRINITY_DN207592_c0_g1_i1.p1	CE11	-	0	0	0	0	0.507318
CSK	CSK_TRINITY_DN20768_c0_g1_i2.p2	CE11	-	1	0	0.136209	0	0
CSK	CSK_TRINITY_DN20768_c0_g1_i3.p3	CE11	-	1	0	0	0.321543	0.508669
CSK	CSK_TRINITY_DN20768_c0_g2_i1.p1	CE11	-	1	0	0.535412	0.171813	0.162978
CSK	CSK_TRINITY_DN20776_c0_g1_i1.p1	GH3	OHs+PBHs	0	0	0.265065	0.0567139	0.107607
CSK	CSK_TRINITY_DN20776_c0_g2_i1.p1	GH3	OHs+PBHs	0	0	0.290598	0	0.192527
CSK	CSK_TRINITY_DN20776_c0_g3_i1.p2	GH3	OHs+PBHs	1	0	0.388908	0.440656	0.461111
CSK	CSK_TRINITY_DN20785_c0_g2_i1.p1	GH154	-	0	1	0.322763	0.184332	0.176518
CSK	CSK_TRINITY_DN207961_c0_g1_i1.p1	GT2_Glycos_transf_2	-	1	0	0.184526	0.131317	0.0621713
CSK	CSK_TRINITY_DN208059_c0_g1_i2.p1	GH73	-	1	0	0.169178	0.182334	0.174028
CSK	CSK_TRINITY_DN208125_c0_g1_i2.p1	GH109	-	1	0	0.0363315	0.0931259	0.0423166
CSK	CSK_TRINITY_DN208168_c0_g1_i1.p1	PL10_1	-	1	0	0.142606	0	0.286817
CSK	CSK_TRINITY_DN20817_c0_g1_i1.p1	GH47	-	0	0	0.111777	0.243792	0.188583
CSK	CSK_TRINITY_DN20817_c0_g1_i4.p1	GH47	-	0	0	0.252086	0.213156	0.23254
CSK	CSK_TRINITY_DN20817_c0_g1_i7.p1	GH47	-	0	0	0.0886254	0.186709	0.0610634
CSK	CSK_TRINITY_DN20824_c0_g1_i1.p1	CE11	-	1	0	0.0588157	0	0.178573
CSK	CSK_TRINITY_DN20824_c0_g1_i2.p1	CE11	-	1	0	0.235263	0.25131	0.41667
CSK	CSK_TRINITY_DN20824_c1_g1_i1.p1	CE11	-	0	0	0.321247	0.286356	0.651911
CSK	CSK_TRINITY_DN208263_c0_g1_i1.p1	GH39	OHs+PBHs	1	0	0.168505	0.423314	0.144176
CSK	CSK_TRINITY_DN208301_c0_g1_i1.p1	GT2_Glycos_transf_2	-	1	0	0	0.121719	0.288412
CSK	CSK_TRINITY_DN208301_c1_g1_i1.p1	GT2_Glycos_transf_2	-	1	0	0.212524	0.224435	0.105273
CSK	CSK_TRINITY_DN20840_c3_g1_i2.p1	GT27	-	0	0	0.293095	0.0287992	0.179089
CSK	CSK_TRINITY_DN208427_c0_g1_i1.p1	GH30_1	-	0	0	0.245575	0.397701	0.199116
CSK	CSK_TRINITY_DN208834_c0_g1_i1.p1	GT31	-	0	0	0.700796	0	0.757194
CSK	CSK_TRINITY_DN20900_c0_g1_i2.p2	GT81	-	1	0	0.145041	0.156461	0.0853978
CSK	CSK_TRINITY_DN209614_c0_g1_i1.p1	GH25	-	0	0	0.0860462	0.134712	0.246909
CSK	CSK_TRINITY_DN209614_c0_g1_i2.p1	GH25	-	0	0	0.670052	0.839721	0.799225
CSK	CSK_TRINITY_DN209614_c0_g1_i3.p1	GH25	-	0	0	0.295752	0.278	0.151204
CSK	CSK_TRINITY_DN209614_c0_g1_i4.p1	GH25	-	0	0	0.459433	0.57561	0.35211
CSK	CSK_TRINITY_DN209802_c0_g1_i1.p1	GT2_Glycos_transf_2	-	1	0	0.143079	0.128515	0.049068
CSK	CSK_TRINITY_DN20991_c1_g1_i1.p2	GT19	-	1	0	0.105591	0.189999	0.254244
CSK	CSK_TRINITY_DN210660_c0_g1_i1.p1	GT54	-	0	0	0.141295	0.148222	0.414881
CSK	CSK_TRINITY_DN210734_c0_g1_i2.p2	CE1	OHs+PBHs	1	0	0.217212	0.301677	0.27245
CSK	CSK_TRINITY_DN211354_c0_g1_i2.p1	GT43	-	0	0	0.159476	0.423502	0.159783
CSK	CSK_TRINITY_DN212626_c0_g1_i1.p1	CE4	OHs+PBHs	1	0	0.0482525	0	0.147243
CSK	CSK_TRINITY_DN21280_c2_g1_i1.p1	GH23	-	1	0	0	0.258545	0.362693
CSK	CSK_TRINITY_DN213927_c0_g1_i2.p1	GH31	-	0	0	0.173444	0.217203	0.259994
CSK	CSK_TRINITY_DN213927_c0_g1_i2.p2	GH31	-	0	0	4.1293e-08	0.628507	0
CSK	CSK_TRINITY_DN213927_c0_g1_i3.p1	GH31	-	0	0	0.506611	1.36701	0.825998
CSK	CSK_TRINITY_DN213927_c0_g1_i6.p1	GH31	-	0	0	1.20832	0.739445	1.67071
CSK	CSK_TRINITY_DN213927_c0_g1_i8.p1	GH31	-	0	0	0	0.454473	0.0906292
CSK	CSK_TRINITY_DN214398_c0_g1_i1.p2	GT2_Glycos_transf_2	-	1	0	0.220826	0.0714383	0.159169
CSK	CSK_TRINITY_DN214634_c0_g1_i1.p1	GH13_3	-	1	0	0.267892	0.191475	0.136464
CSK	CSK_TRINITY_DN214976_c0_g1_i1.p1	GH43_9	OHs+PBHs	1	0	0	0.265658	0
CSK	CSK_TRINITY_DN215172_c0_g1_i1.p3	GH3	OHs+PBHs	1	0	0	0.191586	0.0901328
CSK	CSK_TRINITY_DN21599_c0_g2_i1.p1	AA3	-	1	0	0.66858	0.711674	0.670272
CSK	CSK_TRINITY_DN216030_c0_g1_i1.p2	CE5	OHs+PBHs	0	1	0.112515	0	0.055045
CSK	CSK_TRINITY_DN216030_c0_g1_i2.p2	CE5	OHs+PBHs	0	1	0.105865	0.26379	0.103951
CSK	CSK_TRINITY_DN216046_c0_g1_i1.p1	GH16_18	-	0	1	0.828449	0.652238	0.694714
CSK	CSK_TRINITY_DN2164_c0_g1_i1.p1	GT66	-	0	0	0.265405	0.306059	0.533358
CSK	CSK_TRINITY_DN2164_c0_g1_i2.p1	GT66	-	0	0	0.410742	0.386978	0.448316
CSK	CSK_TRINITY_DN2164_c0_g1_i6.p1	GT66	-	0	0	0.265405	0.306059	0.228582
CSK	CSK_TRINITY_DN216535_c0_g1_i1.p1	GH15	-	1	0	0.278507	0.224517	0.0712666
CSK	CSK_TRINITY_DN216750_c0_g1_i1.p1	GH32	-	1	0	0.108189	0.175395	0.15381
CSK	CSK_TRINITY_DN216897_c0_g2_i1.p1	GH109	-	1	0	0.17883	0.192666	0.105049
CSK	CSK_TRINITY_DN216934_c0_g1_i1.p1	GH92	-	1	0	0.0482525	0.08151	0.196325
CSK	CSK_TRINITY_DN216934_c0_g1_i2.p1	GH92	-	1	0	0.0782447	0.059775	0.199811
CSK	CSK_TRINITY_DN217148_c0_g1_i1.p1	GH3	OHs+PBHs	0	1	0.194713	0.266055	0.201642
CSK	CSK_TRINITY_DN21721_c0_g1_i1.p1	GT2_Glycos_transf_2	-	1	0	0.287643	0.161058	0.148622
CSK	CSK_TRINITY_DN21721_c0_g1_i2.p2	GT2_Glycos_transf_2	-	1	0	0.379294	0.145332	0.139197
CSK	CSK_TRINITY_DN21721_c0_g1_i3.p3	GT2_Glycos_transf_2	-	1	0	0.104252	0.234155	0.376828
CSK	CSK_TRINITY_DN21721_c0_g1_i4.p1	GT2_Glycos_transf_2	-	1	0	0.162555	0.24222	0
CSK	CSK_TRINITY_DN217476_c0_g1_i1.p2	GT84	-	1	0	0	0.371964	0.115955
CSK	CSK_TRINITY_DN21755_c0_g1_i1.p1	GH152	-	0	0	1.73395	2.56759	2.28211
CSK	CSK_TRINITY_DN217605_c0_g1_i1.p1	GH13_26	-	1	0	0.0464561	0.125202	0.167333
CSK	CSK_TRINITY_DN217617_c0_g1_i1.p2	GH16_3	-	1	0	0.068792	0.197775	0.141612
CSK	CSK_TRINITY_DN217874_c0_g1_i1.p1	AA3	-	1	0	0.240111	0.212473	0.169483
CSK	CSK_TRINITY_DN218122_c0_g1_i1.p2	AA2	Ligninolytic enzymes	0	1	0.326214	0.139155	0.263295
CSK	CSK_TRINITY_DN218201_c0_g1_i1.p2	GT2_Glycos_transf_2	-	1	0	0.0350404	0.263629	0.179309
CSK	CSK_TRINITY_DN218339_c0_g1_i1.p1	GH6	Cellulases	0	1	15.9752	12.6402	7.20799
CSK	CSK_TRINITY_DN21854_c0_g1_i4.p1	GH37	-	0	0	0.220391	0.109159	0.325246
CSK	CSK_TRINITY_DN218649_c0_g1_i1.p1	GH31	-	0	1	0.122432	0.198125	0.0841133
CSK	CSK_TRINITY_DN218791_c0_g1_i1.p1	GH13_1	-	0	1	0.0861018	0.182618	0.0859925
CSK	CSK_TRINITY_DN219218_c0_g1_i1.p2	AA2	Ligninolytic enzymes	0	0	0.756108	0.702492	0.984279
CSK	CSK_TRINITY_DN219513_c0_g1_i1.p1	GH31	-	0	0	0.0719653	0.124419	0.223131
CSK	CSK_TRINITY_DN219568_c0_g1_i1.p1	GT24	-	0	0	0	0.0789926	0.14913
CSK	CSK_TRINITY_DN2196_c0_g1_i1.p1	GH16_18	-	0	1	0.118968	0.0642672	0.799027
CSK	CSK_TRINITY_DN219750_c0_g1_i1.p2	GH92	-	1	0	0.441333	0.175283	0.358571
CSK	CSK_TRINITY_DN219934_c0_g1_i1.p1	GT4	-	1	0	0.266803	0.188525	0.0887031
CSK	CSK_TRINITY_DN220020_c0_g1_i1.p1	AA2	Ligninolytic enzymes	0	1	1.57129	1.08469	0.962266
CSK	CSK_TRINITY_DN220125_c0_g1_i1.p1	GH16_1	-	0	1	0.215873	0.154642	0.294447
CSK	CSK_TRINITY_DN220162_c0_g1_i1.p1	GH71	-	0	1	0.146069	0.0521519	0.198063
CSK	CSK_TRINITY_DN220313_c0_g1_i1.p1	GT105	-	1	0	0.0997874	0.274849	0.216193
CSK	CSK_TRINITY_DN22032_c0_g1_i1.p1	GH15	-	1	0	0.151091	0.364463	0.120279
CSK	CSK_TRINITY_DN220354_c0_g1_i1.p1	GH16_3	-	0	0	0.219741	0.0779363	0.73584
CSK	CSK_TRINITY_DN2205_c0_g1_i10.p1	GH152	-	0	0	0.518733	0.491132	0.247618
CSK	CSK_TRINITY_DN2205_c0_g1_i11.p1	GH152	-	0	0	0.065392	0	0
CSK	CSK_TRINITY_DN2205_c0_g1_i12.p1	GH152	-	0	0	0.610784	0.703786	1.05247
CSK	CSK_TRINITY_DN2205_c0_g1_i2.p1	GH152	-	0	0	0	0	0
CSK	CSK_TRINITY_DN2205_c0_g1_i3.p1	GH152	-	0	0	0.730828	1.0247	0.613013
CSK	CSK_TRINITY_DN2205_c0_g1_i4.p1	GH152	-	0	0	0	0.181425	0
CSK	CSK_TRINITY_DN2205_c0_g1_i6.p1	GH152	-	0	0	0.117005	0.327265	0.176379
CSK	CSK_TRINITY_DN2205_c0_g1_i7.p1	GH152	-	0	0	0.40828	0	1.01908
CSK	CSK_TRINITY_DN2205_c0_g1_i9.p1	GH152	-	0	0	1.07237	1.08235	1.35224
CSK	CSK_TRINITY_DN220651_c0_g1_i1.p1	GH8	Cellulases	1	0	0.100126	0.216059	0.144482
CSK	CSK_TRINITY_DN220772_c0_g1_i1.p1	CE1	OHs+PBHs	0	0	0.24653	0.0872359	0.164466
CSK	CSK_TRINITY_DN220867_c0_g1_i1.p1	GH5_9	OHs+PBHs	0	1	0.206141	0.245283	0.160102
CSK	CSK_TRINITY_DN220962_c0_g1_i1.p1	GT2_Glyco_trans_2_3GT2_Glycos_transf_2	-	1	0	0.157655	0.159898	0.265355
CSK	CSK_TRINITY_DN221022_c0_g1_i1.p1	CE19	-	1	0	0.0486897	0.156456	0.148547
CSK	CSK_TRINITY_DN221164_c0_g1_i1.p1	GH5_27	-	0	0	0.055191	0.0590107	0.111902
CSK	CSK_TRINITY_DN221174_c0_g1_i1.p1	GT5	-	1	0	0.748039	0.767002	1.46586
CSK	CSK_TRINITY_DN221323_c0_g1_i1.p1	GT2_Glycos_transf_2	-	1	0	0.255539	0.413428	0.307099
CSK	CSK_TRINITY_DN221412_c0_g1_i1.p2	GT9	-	1	0	0.0561683	0.0907102	0.173011
CSK	CSK_TRINITY_DN221453_c0_g1_i1.p1	GT4	-	1	0	0.327314	0.53024	0.506944
CSK	CSK_TRINITY_DN221502_c0_g1_i1.p1	GH10	Xylanases	0	0	0.250251	0.321543	0.0508669
CSK	CSK_TRINITY_DN22195_c0_g1_i1.p1	GH13_36	-	0	0	0.165402	0.337655	0.125363
CSK	CSK_TRINITY_DN22195_c0_g1_i17.p1	GH13_36	-	0	0	0.589255	0.571329	0.777779
CSK	CSK_TRINITY_DN22195_c0_g1_i18.p1	GH13_36	-	0	0	0.107849	0.270497	0.167894
CSK	CSK_TRINITY_DN22195_c0_g1_i19.p1	GH13_36	-	0	0	0.135843	0.170937	0.22992
CSK	CSK_TRINITY_DN22195_c0_g1_i2.p1	GH13_36	-	0	0	0.151505	0.15536	0
CSK	CSK_TRINITY_DN222002_c0_g1_i1.p1	GT1	-	0	0	0.234477	0.094638	0.270682
CSK	CSK_TRINITY_DN222356_c0_g1_i1.p2	GT26	-	1	0	0.13209	0.0704182	0.133202
CSK	CSK_TRINITY_DN222637_c0_g1_i1.p1	GH109	-	0	0	0.315274	0.0423089	0.0804995
CSK	CSK_TRINITY_DN22275_c0_g1_i1.p1	GH47	-	0	1	0.342463	0.277693	0.139193
CSK	CSK_TRINITY_DN222890_c0_g1_i1.p1	GT2_Glycos_transf_2	-	1	0	0.0864247	0.0926921	0.132164
CSK	CSK_TRINITY_DN222937_c0_g1_i1.p1	GH47	-	0	1	0.15338	0.149123	0.0316896
CSK	CSK_TRINITY_DN22314_c0_g1_i1.p3	GH99	-	1	0	0.237412	0.332672	0.195415
CSK	CSK_TRINITY_DN223199_c0_g1_i1.p1	CE15	-	1	0	0.0862046	0.302159	0.0887874
CSK	CSK_TRINITY_DN223231_c0_g1_i1.p2	GH5_5	Cellulases	0	0	0.382177	0.13591	0
CSK	CSK_TRINITY_DN2233_c0_g1_i3.p7	GH43_1	OHs+PBHs	1	0	0.245435	0.289379	0.294528
CSK	CSK_TRINITY_DN2233_c0_g1_i5.p7	GH43_1	OHs+PBHs	1	0	0.245435	0.289379	0.294528
CSK	CSK_TRINITY_DN2233_c0_g1_i8.p3	GH43_1	OHs+PBHs	1	0	0.49483	0.652028	0.363446
CSK	CSK_TRINITY_DN2233_c0_g1_i9.p7	GH43_1	OHs+PBHs	1	0	0.245435	0.289379	0.294528
CSK	CSK_TRINITY_DN223354_c0_g1_i1.p1	GH123	-	1	0	0.364672	0.0783606	0.111891
CSK	CSK_TRINITY_DN223423_c0_g1_i1.p3	GT4	-	1	0	0	0.865151	0
CSK	CSK_TRINITY_DN223439_c0_g1_i1.p1	GH6	Cellulases	0	1	0.306728	0.1656	0.19348
CSK	CSK_TRINITY_DN223495_c0_g1_i1.p2	GH43_12	OHs+PBHs	1	0	0.248884	0.19922	0.628703
CSK	CSK_TRINITY_DN223519_c0_g1_i1.p1	GH152	-	0	1	0.0657905	0.212252	0.134803
CSK	CSK_TRINITY_DN223540_c0_g1_i1.p1	GT28	-	1	0	0.0382861	0.16446	0.23474
CSK	CSK_TRINITY_DN223727_c0_g1_i1.p1	CE5	OHs+PBHs	0	1	0.269926	0.86955	0.039399
CSK	CSK_TRINITY_DN223863_c0_g1_i1.p1	AA7	-	1	0	0.117953	0.127276	0.101331
CSK	CSK_TRINITY_DN22402_c0_g1_i1.p1	GT4	-	0	0	0.362076	0.204052	0.308929
CSK	CSK_TRINITY_DN22407_c0_g1_i2.p1	GH10	Xylanases	0	1	0	0.238574	0
CSK	CSK_TRINITY_DN22407_c0_g1_i4.p1	GH10	Xylanases	0	1	2.42027	1.20733	1.13553
CSK	CSK_TRINITY_DN22407_c0_g1_i6.p1	GH10	Xylanases	0	1	0.273225	0.253026	0
CSK	CSK_TRINITY_DN224107_c0_g1_i1.p2	GT2_Glycos_transf_2	-	1	0	0.14858	0.779531	0.725504
CSK	CSK_TRINITY_DN224464_c0_g1_i1.p1	GT4	-	1	0	0.0900454	0.241325	0.229306
CSK	CSK_TRINITY_DN22456_c0_g1_i1.p1	GT30	-	1	0	0.0515849	0.222289	0.21209
CSK	CSK_TRINITY_DN224611_c0_g1_i1.p1	GT2_Chitin_synth_1	-	0	1	0.220072	0.177732	0.0847572
CSK	CSK_TRINITY_DN224726_c0_g1_i1.p1	CE15	-	1	0	0.247158	0.222594	0.241327
CSK	CSK_TRINITY_DN225124_c0_g1_i1.p1	CE16	OHs+PBHs	0	1	0.348051	0.197734	0.22676
CSK	CSK_TRINITY_DN225288_c0_g1_i1.p2	GH5_13	-	0	0	0.330224	0.0704182	0
CSK	CSK_TRINITY_DN225460_c0_g1_i1.p2	GH43_28	-	1	0	0.110382	0.118021	0
CSK	CSK_TRINITY_DN225674_c0_g1_i1.p1	AA6	-	0	0	0.313149	0.328246	0.762839
CSK	CSK_TRINITY_DN225806_c0_g1_i1.p1	GT8	-	0	1	0.38696	0.285925	0.205332
CSK	CSK_TRINITY_DN226097_c0_g1_i1.p1	GH31	-	1	0	0.425462	0.484088	0.218885
CSK	CSK_TRINITY_DN226531_c0_g1_i1.p1	GT4	-	0	1	0.146494	0.0779363	0.073584
CSK	CSK_TRINITY_DN2267_c0_g1_i1.p1	GT2_Chitin_synth_2	-	0	1	0.116813	0	0.121571
CSK	CSK_TRINITY_DN2267_c0_g1_i2.p1	GT2_Chitin_synth_2	-	0	1	0.53915	0.360661	0.352569
CSK	CSK_TRINITY_DN2267_c0_g1_i4.p1	GT2_Chitin_synth_2	-	0	1	0.557125	0.463707	0.451354
CSK	CSK_TRINITY_DN2267_c0_g1_i7.p1	GT2_Chitin_synth_2	-	0	1	0.456646	0.258496	0.420955
CSK	CSK_TRINITY_DN226799_c0_g1_i1.p1	GT8	-	1	0	0.16389	0	0.16619
CSK	CSK_TRINITY_DN226924_c0_g1_i1.p1	GH12	Cellulases	0	1	12.6121	10.8917	5.14773
CSK	CSK_TRINITY_DN227349_c0_g1_i1.p1	AA8	-	0	1	1.12286	0.428105	0.222299
CSK	CSK_TRINITY_DN227409_c0_g1_i1.p1	GH15	-	1	0	0.129637	0.324422	0.0440547
CSK	CSK_TRINITY_DN227615_c0_g1_i1.p1	GH28	-	0	1	0.294883	0.424255	0.405325
CSK	CSK_TRINITY_DN22765_c0_g1_i1.p1	GT4	-	0	0	0.184937	0.0829034	0.173831
CSK	CSK_TRINITY_DN22765_c0_g1_i1.p2	GT4	-	0	0	0.184937	0.0829034	0.173831
CSK	CSK_TRINITY_DN22765_c0_g1_i2.p1	GT4	-	0	0	0	0	0
CSK	CSK_TRINITY_DN227665_c0_g1_i1.p1	GH130	-	1	0	0	0.10072	0.189269
CSK	CSK_TRINITY_DN227679_c0_g1_i1.p1	GH51	-	1	0	0.269232	0.145365	0.0347411
CSK	CSK_TRINITY_DN227832_c0_g1_i1.p1	GH38	-	0	0	0.0968659	0.20494	0
CSK	CSK_TRINITY_DN228137_c0_g1_i1.p2	GT2_Glycos_transf_2	-	1	0	0.181808	0.228234	0.248629
CSK	CSK_TRINITY_DN228262_c0_g1_i1.p1	CE11	-	1	0	0.264267	0.597758	1.0862
CSK	CSK_TRINITY_DN228307_c0_g1_i1.p1	GH131	Cellulases	0	1	0.371474	0.380893	0.229884
CSK	CSK_TRINITY_DN228376_c0_g1_i1.p1	AA2	Ligninolytic enzymes	0	1	0.12477	0.242	0.282257
CSK	CSK_TRINITY_DN228500_c0_g1_i1.p2	AA11	-	0	1	0.22904	0	0.229824
CSK	CSK_TRINITY_DN228623_c0_g1_i1.p1	GH33	-	1	0	0.172667	0	0.174851
CSK	CSK_TRINITY_DN228744_c0_g1_i1.p1	AA11	-	0	1	0.171471	0	0.262262
CSK	CSK_TRINITY_DN228807_c0_g1_i1.p1	GH6	Cellulases	1	0	0.185646	0.233965	0.367555
CSK	CSK_TRINITY_DN228858_c0_g1_i1.p1	GH11	Xylanases	1	0	0.113244	0.121629	0.077167
CSK	CSK_TRINITY_DN228966_c0_g1_i1.p1	GH16_1	-	0	1	0	0.112335	0.106581
CSK	CSK_TRINITY_DN228977_c0_g1_i1.p1	GH5_10	-	1	0	0.0864247	0.185384	0.132164
CSK	CSK_TRINITY_DN229213_c0_g1_i1.p1	AA2	Ligninolytic enzymes	0	0	0.0765721	0.123345	0.0782468
CSK	CSK_TRINITY_DN22965_c0_g1_i1.p1	GH13_21	-	0	0	0.1784	0.190536	0
CSK	CSK_TRINITY_DN22965_c0_g2_i1.p2	GH13_21	-	1	0	0.146197	0.258202	0.143608
CSK	CSK_TRINITY_DN22969_c0_g1_i1.p1	GH152	-	0	0	0.467707	1.07338	0.671305
CSK	CSK_TRINITY_DN229705_c0_g1_i1.p1	GH23	-	0	0	0.281477	0	0.141607
CSK	CSK_TRINITY_DN230071_c0_g1_i1.p1	GH13_8	-	0	0	0.231051	0.191875	0.293423
CSK	CSK_TRINITY_DN23011_c1_g2_i1.p2	GH109	-	1	0	0.258219	0.179176	0.0951261
CSK	CSK_TRINITY_DN230482_c0_g1_i1.p1	GH20	-	0	0	0.298099	0.0741655	0.236021
CSK	CSK_TRINITY_DN230536_c0_g1_i1.p1	GH27	-	0	0	0	0.282788	0.0887031
CSK	CSK_TRINITY_DN230794_c0_g1_i1.p1	GH2	OHs+PBHs	1	0	0.28264	0.379589	0.35334
CSK	CSK_TRINITY_DN230938_c0_g1_i1.p3	GT9	-	1	0	0.573676	0.24702	0.647732
CSK	CSK_TRINITY_DN230997_c0_g1_i1.p2	GH43_9	OHs+PBHs	1	0	0.2006	0.285118	0.202191
CSK	CSK_TRINITY_DN231040_c0_g1_i1.p1	AA1	Ligninolytic enzymes	1	0	0.149569	0.323042	0.291675
CSK	CSK_TRINITY_DN231156_c0_g1_i1.p3	GH24	-	1	0	0.177869	0.0942627	0.0887031
CSK	CSK_TRINITY_DN231256_c0_g1_i1.p1	GH43_14	OHs+PBHs	0	1	0.130486	0.208733	0.197472
CSK	CSK_TRINITY_DN231521_c0_g1_i1.p1	AA3_2	-	0	1	0.303774	0.19664	0.187842
CSK	CSK_TRINITY_DN231651_c0_g1_i1.p2	GT1	-	1	0	0.115682	0	0.078798
CSK	CSK_TRINITY_DN231709_c0_g1_i1.p1	GH33	-	1	0	0	0.226855	0.16141
CSK	CSK_TRINITY_DN23173_c0_g2_i1.p1	GH25	-	0	0	0.581436	0.903312	0.794453
CSK	CSK_TRINITY_DN231903_c0_g1_i1.p1	GH109	-	1	0	0	0.292096	0.16619
CSK	CSK_TRINITY_DN232026_c0_g1_i1.p1	GT2_Glycos_transf_2	-	1	0	0.184082	0.0566527	0.108095
CSK	CSK_TRINITY_DN232067_c0_g1_i1.p2	GT2_Glycos_transf_2	-	1	0	0	0.219177	0.345309
CSK	CSK_TRINITY_DN232694_c0_g1_i1.p1	GH152	-	0	0	0.0889344	0.0942627	0.443516
CSK	CSK_TRINITY_DN232953_c0_g1_i1.p2	GH1	OHs+PBHs	1	0	0.111791	0.0241083	0.207173
CSK	CSK_TRINITY_DN23352_c0_g1_i1.p1	GH109	-	1	0	0.0994132	0.206528	0.0772447
CSK	CSK_TRINITY_DN23352_c0_g1_i3.p1	GH109	-	1	0	0.0994132	0.0413057	0.0965558
CSK	CSK_TRINITY_DN23352_c0_g4_i1.p3	GH109	-	1	0	0.697784	0.492419	0.677066
CSK	CSK_TRINITY_DN233566_c0_g1_i1.p1	GH28	-	0	0	0.0696267	0.0748389	0.142533
CSK	CSK_TRINITY_DN233573_c0_g1_i1.p1	GH5_22	Cellulases	0	1	0.31251	0.0747224	0.143391
CSK	CSK_TRINITY_DN233573_c0_g1_i2.p2	GH5_22	Cellulases	0	1	0	0.149864	0.0701533
CSK	CSK_TRINITY_DN233588_c0_g1_i1.p1	GH35	-	1	0	0.2006	0.142559	0.269588
CSK	CSK_TRINITY_DN23364_c0_g1_i1.p1	CE5	OHs+PBHs	0	1	0.32452	0.245303	0.0926429
CSK	CSK_TRINITY_DN23364_c0_g1_i2.p1	CE5	OHs+PBHs	0	1	0.129808	0.245303	0.463214
CSK	CSK_TRINITY_DN233651_c0_g1_i1.p1	GH29	-	1	0	0.107828	0.0870955	0.138464
CSK	CSK_TRINITY_DN233975_c0_g1_i1.p1	GH78	-	0	0	0.155501	0.0837578	0.0266375
CSK	CSK_TRINITY_DN234676_c0_g1_i1.p2	GH5_48	-	1	0	0.214698	0.212462	0.16614
CSK	CSK_TRINITY_DN23494_c0_g1_i1.p1	GH30_3	-	0	1	0.143931	0.319585	0.112601
CSK	CSK_TRINITY_DN23517_c0_g1_i1.p2	GT2_Glycos_transf_2	-	0	1	0.330065	0.200523	0.236003
CSK	CSK_TRINITY_DN235315_c0_g1_i1.p1	GH13_1	-	0	0	0.119262	0.107235	0.020489
CSK	CSK_TRINITY_DN235684_c0_g1_i1.p1	GH1	OHs+PBHs	0	1	0.851829	0.892898	0.520596
CSK	CSK_TRINITY_DN235823_c0_g1_i1.p1	CE4	OHs+PBHs	1	0	0	0	0.454577
CSK	CSK_TRINITY_DN236876_c0_g1_i1.p1	GH67	OHs+PBHs	1	0	0.224586	0.0806665	0.153958
CSK	CSK_TRINITY_DN23723_c0_g2_i1.p2	GT35	-	1	0	0.0408108	0.132084	0.294397
CSK	CSK_TRINITY_DN237746_c0_g1_i1.p2	CE19	-	1	0	0.223505	0.330888	0.229498
CSK	CSK_TRINITY_DN2378_c0_g1_i1.p1	GH23	-	1	0	0.185035	0.370003	0.30537
CSK	CSK_TRINITY_DN2378_c0_g1_i6.p1	GH23	-	1	0	1.48028	1.68914	1.52685
CSK	CSK_TRINITY_DN237806_c0_g1_i1.p3	AA1	Ligninolytic enzymes	0	0	0.0713031	0.227719	0.143409
CSK	CSK_TRINITY_DN237911_c0_g1_i1.p2	GT4	-	1	0	0	0.530558	0
CSK	CSK_TRINITY_DN238043_c0_g1_i1.p1	CE2	OHs+PBHs	1	0	0	0.0990185	0.279235
CSK	CSK_TRINITY_DN238189_c0_g1_i1.p1	GT4	-	1	0	0.0785079	0.112757	0.0537875
CSK	CSK_TRINITY_DN238301_c0_g1_i1.p1	GH35	-	1	0	0.0435627	0	0.222022
CSK	CSK_TRINITY_DN238391_c0_g1_i1.p1	GH11	Xylanases	0	1	0.066606	0.10743	0.443453
CSK	CSK_TRINITY_DN238452_c0_g1_i1.p3	GT2_Glycos_transf_2	-	1	0	0.331304	0	0.109314
CSK	CSK_TRINITY_DN238635_c0_g1_i1.p1	AA6	-	0	0	0.0968659	0.409881	0.0962636
CSK	CSK_TRINITY_DN23868_c0_g1_i1.p1	GT7	-	0	0	0.308852	0.270416	0.242362
CSK	CSK_TRINITY_DN23868_c0_g1_i2.p1	GT7	-	0	0	0.181384	0.49285	0.629965
CSK	CSK_TRINITY_DN23903_c0_g1_i5.p1	GT1	-	0	0	0.103587	0.126128	0.0853333
CSK	CSK_TRINITY_DN23903_c0_g1_i6.p1	GT1	-	0	0	0	0.0756769	0.062602
CSK	CSK_TRINITY_DN239226_c0_g1_i1.p1	GH73	-	1	0	0.17978	0.515905	0.215159
CSK	CSK_TRINITY_DN239377_c0_g1_i1.p2	GH16_1	-	0	1	0.0652429	0.347888	0
CSK	CSK_TRINITY_DN239439_c0_g1_i1.p1	GH43_26	OHs+PBHs	1	0	0.124442	0.19922	0.251481
CSK	CSK_TRINITY_DN239460_c0_g1_i1.p1	GT2_Glycos_transf_2	-	0	0	0	0.369933	0.0699253
CSK	CSK_TRINITY_DN239509_c0_g1_i1.p1	GT51	-	1	0	0.241683	0.338619	0.397779
CSK	CSK_TRINITY_DN2396_c0_g1_i3.p1	GT48	-	0	1	1.81676	1.29467	1.18382
CSK	CSK_TRINITY_DN2396_c0_g1_i4.p1	GT48	-	0	1	0	0.0544768	8.14619e-06
CSK	CSK_TRINITY_DN2396_c0_g1_i6.p1	GT48	-	0	1	0.88217	0.5259	0.67215
CSK	CSK_TRINITY_DN2396_c0_g1_i7.p1	GT48	-	0	1	0.88217	0.5259	0.67215
CSK	CSK_TRINITY_DN23968_c0_g1_i1.p1	GT2_Glyco_trans_2_3	-	0	0	0.144771	0.726402	0.695018
CSK	CSK_TRINITY_DN23968_c0_g1_i4.p1	GT2_Glyco_trans_2_3	-	0	0	0.289542	0.403556	0.320778
CSK	CSK_TRINITY_DN23968_c0_g1_i5.p1	GT2_Glyco_trans_2_3	-	0	0	0.434312	0.322845	0.641556
CSK	CSK_TRINITY_DN239893_c0_g1_i1.p1	GT4	-	1	0	0.207261	0.0993086	0.260723
CSK	CSK_TRINITY_DN23993_c2_g1_i1.p1	GH51	-	0	0	0.0600755	0.151241	0.247683
CSK	CSK_TRINITY_DN240011_c0_g1_i1.p1	GT9	-	1	0	0.268265	0.236543	0.225758
CSK	CSK_TRINITY_DN240097_c0_g1_i1.p1	GT2_Glycos_transf_2	-	1	0	0.117367	0.0840079	0.0399621
CSK	CSK_TRINITY_DN240153_c0_g1_i1.p1	GH23	-	1	0	0.242817	0.257848	0.0810411
CSK	CSK_TRINITY_DN240457_c0_g1_i1.p1	GT2_Glyco_tranf_2_3	-	1	0	0.0315466	0.101801	0.0646732
CSK	CSK_TRINITY_DN2406_c0_g2_i1.p1	GT2_Glycos_transf_2	-	1	0	0.309051	0.347062	0.368624
CSK	CSK_TRINITY_DN2406_c0_g2_i1.p3	GT2_Glyco_tranf_2_5	-	1	0	0.389075	0.395893	0.258693
CSK	CSK_TRINITY_DN2406_c0_g2_i3.p1	GT2_Glycos_transf_2	-	1	0	0.309051	0.347062	0.368624
CSK	CSK_TRINITY_DN2406_c0_g2_i3.p3	GT2_Glyco_tranf_2_5	-	1	0	0.389075	0.395893	0.258693
CSK	CSK_TRINITY_DN2406_c0_g2_i4.p1	GT2_Glycos_transf_2	-	1	0	0.309051	0.347062	0.368624
CSK	CSK_TRINITY_DN2406_c0_g2_i4.p3	GT2_Glyco_tranf_2_5	-	1	0	0.389075	0.395893	0.258693
CSK	CSK_TRINITY_DN2409_c0_g1_i1.p1	GT4	-	1	0	0.104437	0.0996283	0.0826243
CSK	CSK_TRINITY_DN2409_c0_g1_i3.p1	GT4	-	1	0	0.160094	0.244092	0.140144
CSK	CSK_TRINITY_DN2409_c0_g1_i5.p1	GT4	-	1	0	0.160094	0.244092	0.140144
CSK	CSK_TRINITY_DN2409_c0_g1_i6.p1	GT4	-	1	0	0.160094	0.244092	0.140144
CSK	CSK_TRINITY_DN2409_c0_g1_i7.p1	GT4	-	1	0	0.104437	0.0996283	0.0826243
CSK	CSK_TRINITY_DN2409_c0_g2_i1.p5	GT4	-	1	0	0.412679	0.277862	0.265112
CSK	CSK_TRINITY_DN241_c0_g2_i2.p2	GH109	-	1	0	0.359826	0.295494	0.104128
CSK	CSK_TRINITY_DN241004_c0_g1_i1.p1	GH77	-	1	0	0.253329	0.265026	0.358849
CSK	CSK_TRINITY_DN241337_c0_g1_i1.p1	GH37	-	0	1	0.13642	0.0490277	0.0468091
CSK	CSK_TRINITY_DN241707_c0_g1_i1.p2	AA2	Ligninolytic enzymes	0	1	0.380641	0.302159	0.662442
CSK	CSK_TRINITY_DN241917_c0_g1_i1.p2	GH65	-	1	0	0.090972	0.294602	0.131389
CSK	CSK_TRINITY_DN242316_c0_g1_i1.p1	GT2_Glycos_transf_2	-	1	0	0	1.3513	0
CSK	CSK_TRINITY_DN243352_c0_g1_i1.p1	GH18	-	0	1	0.149658	0.0922363	0.0880881
CSK	CSK_TRINITY_DN24356_c0_g1_i1.p1	GH29	-	0	0	0.0259673	0.0665024	0.125693
CSK	CSK_TRINITY_DN243718_c0_g1_i1.p1	GH38	-	0	0	0.0694597	0.147973	0.209776
CSK	CSK_TRINITY_DN243768_c0_g1_i1.p1	GT4	-	1	0	0.113891	0	0.173047
CSK	CSK_TRINITY_DN24385_c0_g2_i1.p1	AA3	-	0	1	0.736702	0.461438	0.29119
CSK	CSK_TRINITY_DN244228_c0_g1_i1.p1	CE13	-	0	0	0.567506	0.497077	0.42781
CSK	CSK_TRINITY_DN244385_c0_g1_i1.p2	GH109	-	0	0	0.188175	0.303635	0.289356
CSK	CSK_TRINITY_DN244518_c0_g1_i1.p1	CE11	-	1	0	0.267112	0.447494	0.303822
CSK	CSK_TRINITY_DN2448_c0_g3_i1.p5	GT2_Glycos_transf_2	-	1	0	0.208465	0.550706	0.103338
CSK	CSK_TRINITY_DN24502_c0_g1_i1.p1	AA9	Cellulases	0	1	0.512199	0.208251	0.610255
CSK	CSK_TRINITY_DN24502_c0_g1_i3.p1	AA9	Cellulases	0	1	0.10244	0.242959	0.508546
CSK	CSK_TRINITY_DN245162_c0_g1_i1.p2	GH45	Cellulases	0	1	0.964442	0	0.156525
CSK	CSK_TRINITY_DN24530_c1_g2_i1.p1	CE15	-	1	0	0.140085	0.250262	0.128795
CSK	CSK_TRINITY_DN24530_c1_g4_i1.p1	CE15	-	1	0	0.187303	0.110487	0.0844308
CSK	CSK_TRINITY_DN24561_c0_g1_i1.p1	GH109	-	1	0	0.246111	0.265218	0.329047
CSK	CSK_TRINITY_DN24561_c0_g2_i1.p1	GH109	-	1	0	0.142958	0.192029	0.292522
CSK	CSK_TRINITY_DN24580_c0_g2_i16.p1	GH114	-	0	1	0.158773	0.132837	0
CSK	CSK_TRINITY_DN24580_c0_g2_i3.p1	GH114	-	0	1	1.03203	0.730602	1.13701
CSK	CSK_TRINITY_DN246763_c0_g1_i1.p1	GT47	-	0	0	0.196989	0.141827	0.152544
CSK	CSK_TRINITY_DN247410_c0_g1_i1.p1	GT2_Glycos_transf_2	-	0	0	0	0.31597	0.0745652
CSK	CSK_TRINITY_DN2475_c0_g6_i1.p1	CE1	OHs+PBHs	1	0	0.37258	0.267654	0.178798
CSK	CSK_TRINITY_DN2475_c1_g1_i1.p1	CE1	OHs+PBHs	1	0	0.464682	0.411703	0.543705
CSK	CSK_TRINITY_DN2475_c2_g1_i1.p2	CE1	OHs+PBHs	1	0	0.0754963	0.121629	0.385835
CSK	CSK_TRINITY_DN247998_c0_g1_i1.p1	CE6	OHs+PBHs	1	0	0.17184	0.332506	0.14074
CSK	CSK_TRINITY_DN248144_c0_g1_i1.p1	GH31	-	0	0	0.172667	0.0615015	0.174851
CSK	CSK_TRINITY_DN248145_c0_g1_i1.p1	GH37	-	0	1	0.225095	0.0934758	0.0893505
CSK	CSK_TRINITY_DN248809_c0_g1_i1.p1	GH31	-	1	0	0	0.0273187	0.183863
CSK	CSK_TRINITY_DN248809_c0_g1_i2.p1	GH31	-	1	0	0.0356379	0.0677715	0.195078
CSK	CSK_TRINITY_DN249138_c0_g1_i1.p1	GT48	-	0	0	0.138768	0.423867	0.23803
CSK	CSK_TRINITY_DN249231_c0_g1_i1.p1	GH62	OHs+PBHs	0	1	0	0.30741	0.288791
CSK	CSK_TRINITY_DN249366_c0_g1_i1.p1	GH7	Cellulases	0	1	0.156489	0	0.119886
CSK	CSK_TRINITY_DN249545_c0_g1_i1.p1	GH39	OHs+PBHs	0	0	0.183582	0.0788909	0.225284
CSK	CSK_TRINITY_DN249752_c0_g1_i1.p1	GT4	-	1	0	0.151563	0.162263	0.0513339
CSK	CSK_TRINITY_DN249851_c0_g1_i1.p1	GT51	-	1	0	0.134554	0.565184	0.132035
CSK	CSK_TRINITY_DN249875_c0_g1_i1.p1	PL38	-	1	0	0.193381	0.137514	0
CSK	CSK_TRINITY_DN250060_c0_g1_i1.p1	GH13_10	-	1	0	0.0406003	0.261445	0.124329
CSK	CSK_TRINITY_DN250072_c0_g1_i1.p1	GH1	OHs+PBHs	1	0	0.149513	0.0734498	0.210796
CSK	CSK_TRINITY_DN250274_c0_g1_i1.p1	GH25	-	1	0	0	0	0.369095
CSK	CSK_TRINITY_DN250525_c0_g1_i1.p1	GT20	-	1	0	0.0788185	0.126927	0.0804995
CSK	CSK_TRINITY_DN250608_c0_g1_i1.p3	GT30	-	1	0	0.614046	0.387818	0.241795
CSK	CSK_TRINITY_DN250790_c0_g1_i1.p1	GH109	-	1	0	0.100282	0.162081	0.206224
CSK	CSK_TRINITY_DN25125_c0_g2_i1.p2	GH3	OHs+PBHs	1	0	0	0.279755	0.298261
CSK	CSK_TRINITY_DN25125_c0_g3_i1.p2	GH3	OHs+PBHs	1	0	0.0470827	0.0768115	0.219392
CSK	CSK_TRINITY_DN25125_c0_g3_i2.p2	GH43_12	OHs+PBHs	1	0	0.126488	0	0.138013
CSK	CSK_TRINITY_DN25125_c0_g3_i2.p3	GH3	OHs+PBHs	1	0	0.100482	0.124088	0.267047
CSK	CSK_TRINITY_DN25125_c0_g3_i3.p2	GH3	OHs+PBHs	1	0	0	0	0.111414
CSK	CSK_TRINITY_DN25125_c0_g3_i4.p1	GH43_12	OHs+PBHs	1	0	0.126488	0.151876	0.138013
CSK	CSK_TRINITY_DN251268_c0_g1_i1.p2	GH53	-	1	0	0.0317329	0.0682648	0.0975739
CSK	CSK_TRINITY_DN25179_c0_g1_i2.p1	PL12	-	1	0	0.106229	0.200231	0.245587
CSK	CSK_TRINITY_DN251898_c0_g1_i1.p1	GH29	-	1	0	0.0678679	0.0729651	0.0347477
CSK	CSK_TRINITY_DN252180_c0_g1_i1.p1	GH37	-	0	0	0.0878375	0.047095	0.13428
CSK	CSK_TRINITY_DN252298_c0_g1_i1.p1	CE9	-	1	0	0.219741	0.155873	0.073584
CSK	CSK_TRINITY_DN252464_c0_g1_i1.p3	GT2_Glycos_transf_2	-	0	0	0.169874	0.533648	0.495411
CSK	CSK_TRINITY_DN252787_c0_g1_i1.p1	PL35	-	1	0	0.214619	0.205624	0.196272
CSK	CSK_TRINITY_DN253117_c0_g1_i1.p1	GH13_16	-	0	0	0.148765	0.0531022	0.252042
CSK	CSK_TRINITY_DN253177_c0_g1_i1.p1	AA9	Cellulases	0	1	0.521162	0.110141	0
CSK	CSK_TRINITY_DN253342_c0_g1_i1.p1	GT51	-	0	0	0.269107	0	0.132035
CSK	CSK_TRINITY_DN25342_c0_g1_i2.p1	GH103	-	1	0	0	0.182577	0.131027
CSK	CSK_TRINITY_DN25342_c0_g1_i5.p2	GH103	-	1	0	0.0804673	0.145377	0.12974
CSK	CSK_TRINITY_DN25342_c0_g1_i7.p1	GH103	-	1	0	0.0886074	0.20314	0.419867
CSK	CSK_TRINITY_DN25342_c0_g1_i9.p1	GH103	-	1	0	0.310126	0.385009	0.285573
CSK	CSK_TRINITY_DN25342_c0_g3_i1.p3	GH103	-	1	0	0.0613681	0.0340778	0.121087
CSK	CSK_TRINITY_DN25342_c0_g3_i2.p3	GH103	-	1	0	0.162241	0.200765	0.0413926
CSK	CSK_TRINITY_DN253465_c0_g1_i1.p1	GH20	-	0	0	0.228741	0.260335	0.261589
CSK	CSK_TRINITY_DN254630_c0_g1_i1.p1	PL9_2	-	1	0	0.287779	0.184504	0.0582835
CSK	CSK_TRINITY_DN254946_c0_g1_i1.p1	GT4	-	1	0	0.136209	0.194672	0.138721
CSK	CSK_TRINITY_DN25512_c0_g2_i1.p1	GH103	-	1	0	0.141716	0.248619	0.201069
CSK	CSK_TRINITY_DN255608_c0_g1_i1.p1	GT102	-	1	0	0.419961	0.168502	0.213162
CSK	CSK_TRINITY_DN255633_c0_g1_i1.p1	CE16	OHs+PBHs	0	1	0.474125	0.347952	0.293363
CSK	CSK_TRINITY_DN255668_c0_g1_i1.p2	GH20	-	0	0	0	0.108094	0.102963
CSK	CSK_TRINITY_DN25571_c0_g1_i1.p1	GT2_Glycos_transf_2	-	1	0	0.173129	0.166075	0.27769
CSK	CSK_TRINITY_DN255837_c0_g1_i1.p1	GT2_Glycos_transf_2	-	1	0	0.166515	0.250671	0.102335
CSK	CSK_TRINITY_DN25614_c0_g1_i1.p1	GH109	-	1	0	0.105615	0.125057	0
CSK	CSK_TRINITY_DN25614_c0_g1_i2.p1	GH109	-	1	0	0.129957	0.138866	0.194566
CSK	CSK_TRINITY_DN25614_c0_g1_i3.p1	GH109	-	1	0	0.129957	0.138866	0.194566
CSK	CSK_TRINITY_DN25614_c0_g1_i4.p1	GH109	-	1	0	0.156287	0.271687	0.0497936
CSK	CSK_TRINITY_DN256179_c0_g1_i1.p1	GH3	OHs+PBHs	1	0	0.137147	0	0.138123
CSK	CSK_TRINITY_DN256208_c0_g1_i1.p1	GH27	-	0	0	0	0.103379	0.147243
CSK	CSK_TRINITY_DN256256_c0_g1_i1.p2	AA2	Ligninolytic enzymes	0	1	0.158387	0.142499	0.136202
CSK	CSK_TRINITY_DN256256_c0_g1_i2.p2	AA2	Ligninolytic enzymes	0	1	0.158387	0.142499	0.136202
CSK	CSK_TRINITY_DN256700_c0_g1_i1.p1	GH5_27	-	0	0	0.147892	0.111851	0.122255
CSK	CSK_TRINITY_DN256994_c0_g1_i1.p1	GH13_40	-	0	1	0.278507	0.224517	0.0356333
CSK	CSK_TRINITY_DN2573_c0_g1_i1.p1	GT8	-	0	0	0.178324	0	0.400903
CSK	CSK_TRINITY_DN2573_c0_g1_i10.p1	GT8	-	0	0	0.0788259	0.0452246	0.0498135
CSK	CSK_TRINITY_DN2573_c0_g1_i11.p1	GT8	-	0	0	0.595805	0.565809	0.93834
CSK	CSK_TRINITY_DN2573_c0_g1_i4.p1	GT8	-	0	0	0.0837329	0.183897	0
CSK	CSK_TRINITY_DN2573_c0_g1_i5.p1	GT8	-	0	0	0.712427	0.45418	0.415236
CSK	CSK_TRINITY_DN2573_c0_g1_i6.p1	GT8	-	0	0	0.766371	1.08916	0.391812
CSK	CSK_TRINITY_DN2573_c0_g1_i9.p1	GT8	-	0	0	0	0.22907	0.101423
CSK	CSK_TRINITY_DN257393_c0_g1_i1.p1	PL40	-	1	0	0.0607547	0.109244	0.125228
CSK	CSK_TRINITY_DN25752_c0_g1_i3.p1	AA7	-	0	1	0.487724	0.347912	0.207684
CSK	CSK_TRINITY_DN257614_c0_g1_i1.p1	GT2_Glycos_transf_2	-	1	0	0.102243	0.1656	0.0879454
CSK	CSK_TRINITY_DN258_c0_g1_i1.p4	CE11	-	0	0	9.82623	19.9429	14.5619
CSK	CSK_TRINITY_DN258_c0_g1_i2.p1	CE11	-	0	0	0	0	0
CSK	CSK_TRINITY_DN258_c0_g1_i3.p3	CE11	-	0	0	0.821554	2.11125	1.5355
CSK	CSK_TRINITY_DN258_c0_g1_i4.p3	CE11	-	0	0	3.86615	2.7511	1.61202
CSK	CSK_TRINITY_DN258105_c0_g1_i1.p1	GT4	-	1	0	0.182438	0.194781	0.122975
CSK	CSK_TRINITY_DN25820_c0_g1_i2.p1	GH31	-	0	0	0.232727	0.335196	0.544899
CSK	CSK_TRINITY_DN258245_c0_g1_i1.p1	GT2_Glycos_transf_2	-	1	0	0.190155	0.797347	0.369095
CSK	CSK_TRINITY_DN258742_c0_g1_i1.p1	GT4	-	1	0	0	0.153816	0.217885
CSK	CSK_TRINITY_DN258896_c0_g1_i1.p1	GH5_5	Cellulases	1	0	0.167291	0.119229	0.452132
CSK	CSK_TRINITY_DN258949_c0_g1_i1.p1	GT10	-	0	0	0.0857353	0.321863	0.218552
CSK	CSK_TRINITY_DN25901_c0_g1_i1.p1	GH29	-	1	0	0.223351	0.159947	0.22835
CSK	CSK_TRINITY_DN25908_c0_g1_i1.p1	AA3_1	Cellulases	0	1	2.18753e-08	0	4.91643e-08
CSK	CSK_TRINITY_DN25908_c0_g1_i2.p1	AA8	-	0	1	2.1434	0.742463	1.05603
CSK	CSK_TRINITY_DN25908_c0_g1_i3.p1	AA3_1AA8	Cellulases	0	1	2.37061	1.46495	1.23456
CSK	CSK_TRINITY_DN25908_c0_g1_i5.p2	AA3_1	Cellulases	0	1	1.19598	0.909567	0.773585
CSK	CSK_TRINITY_DN259552_c0_g1_i1.p2	CE1	OHs+PBHs	1	0	0.309788	0.164681	0.0776721
CSK	CSK_TRINITY_DN259813_c0_g1_i1.p1	GH27	-	0	0	0.119101	0.127855	0.162166
CSK	CSK_TRINITY_DN260027_c0_g1_i1.p1	GT4	-	1	0	0.0957643	0.0686669	0.0981448
CSK	CSK_TRINITY_DN260370_c0_g1_i1.p2	AA6	-	0	0	0	0.265279	0.245253
CSK	CSK_TRINITY_DN260448_c0_g1_i1.p1	GT5	-	1	0	0	0.182413	0.173738
CSK	CSK_TRINITY_DN260713_c0_g1_i1.p1	AA6	-	1	0	0.19032	0	0.189269
CSK	CSK_TRINITY_DN26100_c0_g2_i1.p1	GH29	-	0	0	0.667856	0.679431	0.812554
CSK	CSK_TRINITY_DN261225_c0_g1_i1.p1	GH78	-	1	0	0.137472	0.14778	0.14074
CSK	CSK_TRINITY_DN261770_c0_g1_i1.p1	GT2_Glycos_transf_2	-	1	0	0.0966733	0.130238	0.298334
CSK	CSK_TRINITY_DN261770_c0_g1_i1.p3	GT2_Glycos_transf_2	-	1	0	0.276506	0.238187	0.113583
CSK	CSK_TRINITY_DN261987_c0_g1_i1.p1	GH30_3	-	1	0	0.0469867	0	0.143466
CSK	CSK_TRINITY_DN262137_c0_g1_i1.p1	GH16_3	-	0	1	0.153144	0.205575	0.0391234
CSK	CSK_TRINITY_DN262359_c0_g1_i1.p1	CE1	OHs+PBHs	1	0	0.1784	0	0.360988
CSK	CSK_TRINITY_DN262367_c0_g1_i1.p1	GH3	OHs+PBHs	0	0	0.16316	0.211455	0.219014
CSK	CSK_TRINITY_DN262625_c0_g1_i1.p1	GH51	-	0	1	0.294556	0.274951	0.0969101
CSK	CSK_TRINITY_DN262639_c0_g1_i1.p1	GT2_Glycos_transf_2	-	1	0	0.157784	0.198284	0.0810711
CSK	CSK_TRINITY_DN26276_c1_g1_i1.p1	GH109	-	1	0	0.147203	0.131388	0.131931
CSK	CSK_TRINITY_DN26276_c1_g1_i2.p2	GH109	-	1	0	0.360064	0.342256	0.210233
CSK	CSK_TRINITY_DN26276_c1_g1_i3.p2	GH109	-	1	0	0.25356	0.100971	0.0973178
CSK	CSK_TRINITY_DN26276_c1_g1_i4.p2	GH109	-	1	0	0.24108	0.161689	0.207494
CSK	CSK_TRINITY_DN26276_c1_g1_i8.p1	GH109	-	1	0	0	0.0677715	0.158181
CSK	CSK_TRINITY_DN264061_c0_g1_i1.p1	GH10	Xylanases	1	0	0.193812	0.208457	0.0662044
CSK	CSK_TRINITY_DN26465_c0_g2_i1.p1	GH3	OHs+PBHs	0	1	0.123432	0.200169	0.25539
CSK	CSK_TRINITY_DN264650_c0_g1_i1.p1	GH76	-	1	0	0.279381	0.601614	0.344246
CSK	CSK_TRINITY_DN265677_c0_g1_i1.p1	GH67	OHs+PBHs	1	0	0.357661	0.22019	0.157573
CSK	CSK_TRINITY_DN26607_c0_g1_i2.p2	GH103	-	1	0	0.0975802	0.0842377	0.321927
CSK	CSK_TRINITY_DN26607_c0_g2_i1.p1	GH103	-	0	0	0.102708	0.104097	0
CSK	CSK_TRINITY_DN26607_c0_g2_i2.p1	GH103	-	0	0	0.212186	0.289867	0.48273
CSK	CSK_TRINITY_DN266505_c0_g1_i1.p2	GH23	-	1	0	0	0.0628274	0.238097
CSK	CSK_TRINITY_DN266857_c0_g1_i1.p1	GH20	-	1	0	0.154467	0.110221	0.209176
CSK	CSK_TRINITY_DN266943_c0_g1_i1.p1	CE4	OHs+PBHs	0	1	0.245798	0.0883896	0.0844308
CSK	CSK_TRINITY_DN26711_c0_g1_i1.p1	GH19	-	0	0	0.618878	0.792942	1.1793
CSK	CSK_TRINITY_DN267277_c0_g1_i1.p1	GH4	-	0	0	0.0713031	0	0.215113
CSK	CSK_TRINITY_DN26736_c0_g1_i1.p1	GT2_Glycos_transf_2	-	1	0	0.447834	0.20494	0.135349
CSK	CSK_TRINITY_DN26736_c0_g1_i2.p1	GT2_Glycos_transf_2	-	1	0	0.103947	0.121818	0.198003
CSK	CSK_TRINITY_DN2674_c0_g1_i1.p2	CE11	-	1	0	0.862834	1.70249	2.86183
CSK	CSK_TRINITY_DN267474_c0_g1_i1.p1	GH37	-	1	0	0.251485	0.176717	0.208113
CSK	CSK_TRINITY_DN26769_c0_g1_i1.p1	GT59	-	0	0	0.169889	0	0.129507
CSK	CSK_TRINITY_DN26769_c0_g1_i2.p1	GT59GT59	-	0	0	0.247328	0.492874	0.558382
CSK	CSK_TRINITY_DN267989_c0_g1_i1.p2	GT5	-	1	0	0.123291	0.0331614	0.0632111
CSK	CSK_TRINITY_DN268409_c0_g1_i1.p1	GH127	-	1	0	0.248513	0.304159	0.171049
CSK	CSK_TRINITY_DN268453_c0_g1_i1.p1	GH29	-	1	0	0.182297	0.168322	0.240885
CSK	CSK_TRINITY_DN268524_c0_g1_i1.p1	GH31	-	0	0	0.146866	0.0788909	0.112642
CSK	CSK_TRINITY_DN268850_c0_g1_i1.p1	GT21	-	0	0	0.150554	0.240234	0
CSK	CSK_TRINITY_DN268977_c0_g1_i1.p1	CE12	OHs+PBHs	0	0	0	0.183084	0.339342
CSK	CSK_TRINITY_DN269391_c0_g1_i1.p1	AA2	Ligninolytic enzymes	0	0	0.41723	0.573098	0.488938
CSK	CSK_TRINITY_DN269425_c0_g1_i1.p1	GT4	-	1	0	0	0.369933	0.139851
CSK	CSK_TRINITY_DN26985_c0_g1_i2.p1	GH3	OHs+PBHs	0	1	0.645988	0.465128	0.217719
CSK	CSK_TRINITY_DN26985_c0_g1_i4.p1	GH3	OHs+PBHs	0	1	0.645988	0.465128	0.217719
CSK	CSK_TRINITY_DN269981_c0_g1_i1.p1	GT2_Glycos_transf_2	-	1	0	0.313149	0.164123	0.152568
CSK	CSK_TRINITY_DN270045_c0_g1_i1.p1	GT51	-	1	0	0.216637	0.228748	0.428999
CSK	CSK_TRINITY_DN27034_c0_g1_i1.p1	GH43_22	OHs+PBHs	0	1	0.243785	0.327883	0.593794
CSK	CSK_TRINITY_DN27040_c0_g1_i3.p3	GT31	-	0	0	0.34081	0.252328	0.330806
CSK	CSK_TRINITY_DN27040_c0_g1_i4.p2	GT31	-	0	0	0.432097	0.187023	0
CSK	CSK_TRINITY_DN27045_c2_g2_i1.p1	GT51	-	1	0	0.417905	0.422797	0.667995
CSK	CSK_TRINITY_DN27099_c0_g1_i1.p2	CE1	OHs+PBHs	0	1	0.385904	0.416639	0.669755
CSK	CSK_TRINITY_DN271288_c0_g1_i1.p1	GT28	-	1	0	0.0244989	0.184811	0.100789
CSK	CSK_TRINITY_DN271305_c0_g1_i1.p1	GT2_Glycos_transf_2	-	0	1	0.184771	0	0.179322
CSK	CSK_TRINITY_DN271529_c0_g1_i1.p1	GH43_26	OHs+PBHs	1	0	0.0889344	0	0.177406
CSK	CSK_TRINITY_DN272050_c0_g1_i1.p1	GT2_Glycos_transf_2	-	1	0	0.120113	0.12658	0.236772
CSK	CSK_TRINITY_DN272526_c0_g1_i1.p1	GT9	-	1	0	0.204898	0.440548	0.13986
CSK	CSK_TRINITY_DN272706_c0_g1_i1.p2	GH11	Xylanases	1	0	0.0563486	0.240921	0.17128
CSK	CSK_TRINITY_DN272860_c0_g1_i1.p1	GH18	-	1	0	0	0.0656585	0.186514
CSK	CSK_TRINITY_DN27310_c0_g1_i2.p1	GH38	-	0	0	0.0752321	0.126709	0.0849987
CSK	CSK_TRINITY_DN27310_c0_g1_i4.p1	GH38	-	0	0	0.12285	0.111554	0.228059
CSK	CSK_TRINITY_DN273114_c0_g1_i1.p2	CE11	-	1	0	0.131371	0.138143	0
CSK	CSK_TRINITY_DN273178_c0_g1_i1.p3	CE1	OHs+PBHs	1	0	0.053013	0.170142	0
CSK	CSK_TRINITY_DN273602_c0_g1_i1.p1	GH5_7	-	0	0	0.190076	0.122481	0.0777031
CSK	CSK_TRINITY_DN273741_c0_g1_i2.p1	CE11	-	1	0	0.386337	0.413075	0.503559
CSK	CSK_TRINITY_DN27381_c0_g1_i4.p1	GT49GT8	-	0	0	0.0846661	0.0594729	0.146561
CSK	CSK_TRINITY_DN27381_c0_g1_i5.p1	GT49	-	0	0	0.185623	0.210031	0
CSK	CSK_TRINITY_DN273847_c0_g1_i1.p1	GT10	-	0	0	0.285213	0.531344	0.50193
CSK	CSK_TRINITY_DN274348_c0_g1_i1.p1	CE1	OHs+PBHs	1	0	0.0496773	0.160592	0.153255
CSK	CSK_TRINITY_DN274831_c0_g1_i1.p1	GH27	-	0	0	0.349558	0.183084	0
CSK	CSK_TRINITY_DN275208_c0_g1_i1.p1	GH109	-	1	0	0.469468	0.462043	0.799242
CSK	CSK_TRINITY_DN27587_c0_g1_i1.p2	GH3	OHs+PBHs	1	0	0.310477	0.3125	0.745406
CSK	CSK_TRINITY_DN27587_c0_g1_i5.p2	GH3	OHs+PBHs	1	0	0.258745	0.532168	0.0228741
CSK	CSK_TRINITY_DN27620_c0_g2_i1.p1	GH105	-	1	0	0.150993	0.081086	0.192918
CSK	CSK_TRINITY_DN276821_c0_g1_i1.p1	GH65	-	0	0	0.178234	0.0427365	0.0408285
CSK	CSK_TRINITY_DN27718_c0_g1_i1.p4	GT51	-	1	0	0	0.240698	0.207185
CSK	CSK_TRINITY_DN27718_c0_g1_i2.p3	GT51	-	1	0	0.36131	0.131162	0
CSK	CSK_TRINITY_DN27718_c1_g1_i1.p3	GT51	-	0	0	0	0.46499	0
CSK	CSK_TRINITY_DN277366_c0_g1_i1.p1	AA2	Ligninolytic enzymes	0	0	0.0685733	0	0.345309
CSK	CSK_TRINITY_DN277440_c0_g1_i1.p2	GT51	-	1	0	0.135418	0	0.136439
CSK	CSK_TRINITY_DN277460_c0_g1_i1.p3	GH104	-	1	0	0	0.675648	0
CSK	CSK_TRINITY_DN278034_c0_g1_i1.p1	GT4	-	1	0	0.166168	0.178295	0.127156
CSK	CSK_TRINITY_DN278050_c0_g1_i1.p1	GH10	Xylanases	1	0	0.34998	0.185525	0
CSK	CSK_TRINITY_DN278157_c0_g1_i1.p1	GH92	-	0	1	0.234575	0.25222	0.171606
CSK	CSK_TRINITY_DN278472_c0_g1_i1.p1	GH144	-	1	0	0.199632	0.376444	0.307917
CSK	CSK_TRINITY_DN278840_c0_g1_i1.p3	GH43_30	OHs+PBHs	1	0	0.164353	0.0872359	0
CSK	CSK_TRINITY_DN280167_c0_g1_i1.p1	GH20	-	1	0	0.24325	0.0649271	0.0614877
CSK	CSK_TRINITY_DN280234_c0_g1_i1.p2	GH57	-	1	0	0.123369	0.399267	0.0423753
CSK	CSK_TRINITY_DN280380_c0_g1_i1.p1	GT19	-	0	0	0.0546299	0.116838	0.221587
CSK	CSK_TRINITY_DN28081_c0_g1_i1.p4	GH15	-	1	0	0.18316	0.0981557	0.0466258
CSK	CSK_TRINITY_DN28094_c0_g1_i2.p3	GH92	-	1	0	0.0328953	0.106126	0.101102
CSK	CSK_TRINITY_DN280981_c0_g1_i1.p1	GT20	-	1	0	0.109402	0.117541	0.111891
CSK	CSK_TRINITY_DN281481_c0_g1_i1.p4	GH158	-	1	0	0.0861018	0	0.171985
CSK	CSK_TRINITY_DN281602_c0_g1_i1.p1	GH3	OHs+PBHs	1	0	0.418656	0.134752	0.128127
CSK	CSK_TRINITY_DN2821_c0_g1_i1.p1	GH37	-	0	0	0.685521	0.838287	0.950092
CSK	CSK_TRINITY_DN2821_c0_g1_i10.p1	GH37	-	0	0	0.17188	0.145751	0
CSK	CSK_TRINITY_DN2821_c0_g1_i2.p1	GH37	-	0	0	1.04735	0.940541	0.781609
CSK	CSK_TRINITY_DN2821_c0_g1_i6.p1	GH37	-	0	0	0.31654	0.159524	0.50679
CSK	CSK_TRINITY_DN2821_c0_g1_i7.p1	GH37	-	0	0	0.206578	0.106245	0.134623
CSK	CSK_TRINITY_DN2821_c0_g1_i9.p1	GH37	-	0	0	0.293316	0.206617	0.315336
CSK	CSK_TRINITY_DN28215_c0_g1_i1.p3	CE11	-	0	0	0.581196	0.30741	0.0962636
CSK	CSK_TRINITY_DN282340_c0_g1_i1.p2	GT2_Glycos_transf_2	-	0	0	0	0.795836	0
CSK	CSK_TRINITY_DN282448_c0_g1_i1.p1	GH3	OHs+PBHs	0	1	0.0847439	0.179819	0
CSK	CSK_TRINITY_DN2836_c0_g1_i1.p1	AA8	-	0	1	5.48441	5.03032	2.54433
CSK	CSK_TRINITY_DN28436_c0_g1_i2.p1	GH35	-	0	0	0.291305	0.354943	0.580843
CSK	CSK_TRINITY_DN28436_c0_g1_i3.p1	GH35	-	0	0	0.540957	0.966278	0.915534
CSK	CSK_TRINITY_DN28436_c0_g1_i4.p1	GH35	-	0	0	0.207909	0.396512	0.174265
CSK	CSK_TRINITY_DN28436_c0_g1_i9.p1	GH35	-	0	0	0.350352	0.750267	0.508669
CSK	CSK_TRINITY_DN285260_c0_g1_i1.p2	GH23	-	1	0	0	0.424645	0
CSK	CSK_TRINITY_DN28532_c0_g1_i5.p1	GH106	-	1	0	0.419943	0.396349	0.416607
CSK	CSK_TRINITY_DN28532_c0_g1_i5.p4	GH28	-	1	0	0.520807	0.281526	0.30174
CSK	CSK_TRINITY_DN28532_c0_g1_i7.p1	GH106	-	1	0	0.0484549	0.104302	0.0568101
CSK	CSK_TRINITY_DN28532_c0_g1_i7.p3	GH28	-	1	0	0	0	0.0169291
CSK	CSK_TRINITY_DN285484_c0_g1_i1.p1	PL8_3	-	1	0	0.0892972	0.0478686	0.22744
CSK	CSK_TRINITY_DN285500_c0_g1_i1.p1	GH38	-	0	0	0	0.233303	0.218627
CSK	CSK_TRINITY_DN28552_c0_g1_i1.p1	GT27	-	0	0	0.290119	0.490063	0.435867
CSK	CSK_TRINITY_DN28552_c0_g1_i3.p1	GT27	-	0	0	0	0.307731	0.223115
CSK	CSK_TRINITY_DN28552_c0_g1_i4.p1	GT27	-	0	0	0.21565	0	0
CSK	CSK_TRINITY_DN28569_c0_g1_i1.p1	AA3_2	-	1	0	0.148986	0.0876349	0.0604051
CSK	CSK_TRINITY_DN28569_c0_g1_i2.p1	AA3_2	-	1	0	0	0.114651	0.125261
CSK	CSK_TRINITY_DN28570_c0_g1_i1.p2	GH103	-	1	0	0	0.06812	0.272364
CSK	CSK_TRINITY_DN28570_c0_g1_i2.p1	GH103	-	1	0	0.960568	0.821183	1.13755
CSK	CSK_TRINITY_DN28570_c0_g1_i3.p3	GH103	-	1	0	0	0.0771828	0.0736448
CSK	CSK_TRINITY_DN28570_c0_g1_i4.p2	GH103	-	1	0	0.121621	0	0.404862
CSK	CSK_TRINITY_DN28578_c0_g1_i2.p1	GH13	-	0	0	0.252299	0.197399	0.383853
CSK	CSK_TRINITY_DN28578_c0_g1_i3.p1	GH13	-	0	0	0.0784931	0.148049	0.230312
CSK	CSK_TRINITY_DN28578_c0_g1_i5.p1	GH13	-	0	0	0.0840998	0.148049	0
CSK	CSK_TRINITY_DN28578_c0_g1_i8.p1	GH13	-	0	0	0.252299	0.123374	0.0877377
CSK	CSK_TRINITY_DN28587_c0_g1_i1.p1	GH103	-	1	0	0.064604	0.208457	0.165511
CSK	CSK_TRINITY_DN28587_c0_g3_i1.p1	GH103	-	1	0	0.240225	0.12658	0.118386
CSK	CSK_TRINITY_DN28587_c1_g1_i1.p2	GH103	-	1	0	0.391134	0.270726	0.315559
CSK	CSK_TRINITY_DN28619_c0_g1_i1.p1	CE11	-	1	0	0.4211	0.483613	0.28189
CSK	CSK_TRINITY_DN28619_c0_g1_i2.p1	CE11	-	1	0	0.157912	0.113791	0.112756
CSK	CSK_TRINITY_DN28619_c0_g2_i1.p1	CE11	-	1	0	0.570961	0.503598	0
CSK	CSK_TRINITY_DN286259_c0_g1_i1.p1	GH6	Cellulases	0	1	0.0719578	0.0386605	0.110418
CSK	CSK_TRINITY_DN286309_c0_g1_i1.p1	GH38	-	0	0	0.0861018	0.0913092	0.0859925
CSK	CSK_TRINITY_DN286648_c0_g1_i1.p1	GT39	-	0	0	0.102001	0.109189	0.0518094
CSK	CSK_TRINITY_DN287652_c0_g1_i1.p3	GH102	-	1	0	0	0.262634	0.124343
CSK	CSK_TRINITY_DN28771_c0_g1_i1.p1	GH2	OHs+PBHs	1	0	0.114321	0.214831	0.130949
CSK	CSK_TRINITY_DN28822_c0_g1_i1.p2	GT83	-	1	0	0.0579171	0.500006	0.298584
CSK	CSK_TRINITY_DN28841_c0_g3_i1.p1	GT4	-	1	0	0.152879	0.275132	0.157805
CSK	CSK_TRINITY_DN288514_c0_g1_i1.p1	GT4	-	1	0	0.551304	0.578814	0.135091
CSK	CSK_TRINITY_DN288778_c0_g1_i1.p1	CE4	OHs+PBHs	1	0	0.0941603	0.12195	0.155373
CSK	CSK_TRINITY_DN288812_c0_g1_i1.p2	AA10	Cellulases	1	0	0.121625	0.194781	0.122975
CSK	CSK_TRINITY_DN288849_c0_g1_i1.p1	GH31	-	0	0	0.159607	0.0686669	0.0981448
CSK	CSK_TRINITY_DN28950_c0_g1_i4.p1	AA4	-	1	0	0.0547378	0.117889	0.140552
CSK	CSK_TRINITY_DN28950_c0_g2_i4.p2	AA4	-	1	0	0.221814	0.0794285	0.113403
CSK	CSK_TRINITY_DN289894_c0_g1_i1.p1	CE4	OHs+PBHs	1	0	0	0.549253	0.169671
CSK	CSK_TRINITY_DN289966_c0_g1_i1.p1	GT15	-	0	1	0.267706	0.229085	0.325956
CSK	CSK_TRINITY_DN290206_c0_g1_i1.p1	GH43_34	OHs+PBHs	0	0	0.102978	0.0551107	0.0522939
CSK	CSK_TRINITY_DN290208_c0_g1_i1.p2	GH3	OHs+PBHs	1	0	0.107937	0.309284	0.0736119
CSK	CSK_TRINITY_DN2911_c4_g1_i1.p4	GH23	-	1	0	1.92461	2.06892	4.29256
CSK	CSK_TRINITY_DN291811_c0_g1_i1.p2	GH3	OHs+PBHs	1	0	0.137826	0.289407	0
CSK	CSK_TRINITY_DN292104_c0_g1_i1.p1	CE1	OHs+PBHs	0	0	0.242817	0.0859495	0.0810411
CSK	CSK_TRINITY_DN292324_c0_g1_i1.p1	GH16_5	-	1	0	0.057063	0.276433	0.0878645
CSK	CSK_TRINITY_DN292435_c0_g1_i1.p2	AA6	-	0	1	0.642961	1.01098	0.469576
CSK	CSK_TRINITY_DN292650_c0_g1_i1.p1	GH19	-	0	0	0.38031	0.199337	0
CSK	CSK_TRINITY_DN29403_c0_g1_i1.p1	GH109	-	1	0	1.3924	1.58212	1.23138
CSK	CSK_TRINITY_DN29403_c0_g2_i1.p1	GH109	-	1	0	0.230289	0.357704	0.297509
CSK	CSK_TRINITY_DN294215_c0_g1_i1.p1	GT26	-	1	0	0	0.168496	0.156525
CSK	CSK_TRINITY_DN294219_c0_g1_i1.p1	GH137	-	1	0	0.281477	0.0749378	0.212411
CSK	CSK_TRINITY_DN294278_c0_g1_i1.p3	GH73	-	1	0	0.0923672	0.148484	0.282107
CSK	CSK_TRINITY_DN294333_c0_g1_i1.p1	GT2_Glycos_transf_2	-	1	0	0	0.155873	0.147168
CSK	CSK_TRINITY_DN294503_c0_g1_i1.p1	GT14	-	0	0	0.197249	0.208566	0
CSK	CSK_TRINITY_DN29503_c0_g1_i1.p1	GH38	-	0	0	0.390742	0.503873	0.301614
CSK	CSK_TRINITY_DN29544_c0_g4_i1.p1	GH43_11	OHs+PBHs	0	0	0.358725	0.327328	0.232073
CSK	CSK_TRINITY_DN2975_c0_g1_i1.p1	GH37	-	0	0	8.94645	8.17471	8.00827
CSK	CSK_TRINITY_DN29798_c0_g3_i1.p1	GH85	-	0	0	0.181127	0.268523	0.186456
CSK	CSK_TRINITY_DN29885_c0_g1_i3.p5	AA6	-	0	0	0.312979	0.840079	0.439583
CSK	CSK_TRINITY_DN29885_c1_g1_i1.p5	AA6	-	1	0	0.416835	0.218094	0.2023
CSK	CSK_TRINITY_DN29889_c0_g2_i1.p1	AA6	-	0	1	0.586586	0.632607	0.290868
CSK	CSK_TRINITY_DN299428_c0_g1_i1.p1	PL38	-	1	0	0.0563486	0.120461	0.456748
CSK	CSK_TRINITY_DN29946_c0_g1_i1.p1	AA3_2	-	0	1	0.301716	0.185944	0.221969
CSK	CSK_TRINITY_DN29946_c0_g2_i1.p1	AA3_2	-	0	1	0.231492	0.113499	0.0867221
CSK	CSK_TRINITY_DN29946_c1_g1_i1.p1	AA3_2	-	0	1	0.338977	0.426826	0.271903
CSK	CSK_TRINITY_DN29963_c0_g1_i1.p1	AA1	Ligninolytic enzymes	0	1	0.181418	0.307112	0.266375
CSK	CSK_TRINITY_DN29963_c0_g2_i1.p1	AA1_3	Ligninolytic enzymes	0	1	0.222767	0.262187	0.313071
CSK	CSK_TRINITY_DN29963_c1_g1_i1.p1	AA1	Ligninolytic enzymes	0	1	0.639816	0.539417	0.402971
CSK	CSK_TRINITY_DN300358_c0_g1_i1.p1	GH3	OHs+PBHs	1	0	0.0732471	0	0.147168
CSK	CSK_TRINITY_DN300583_c0_g1_i1.p1	GH35	-	0	0	0.0677092	0.216464	0.204658
CSK	CSK_TRINITY_DN300934_c0_g1_i1.p1	GH152	-	0	0	0.452019	0.095793	0.180266
CSK	CSK_TRINITY_DN301055_c0_g1_i1.p1	GH11	Xylanases	0	1	0.640699	0.3263	0.207199
CSK	CSK_TRINITY_DN301209_c0_g1_i1.p1	GH5_2	Cellulases	0	0	0.0968659	0.30741	0.0962636
CSK	CSK_TRINITY_DN301328_c0_g1_i1.p2	GH27	-	0	0	0.156575	0.164123	0
CSK	CSK_TRINITY_DN30216_c0_g1_i1.p1	GH20	-	0	0	0.0501841	0.151628	0.152915
CSK	CSK_TRINITY_DN30216_c0_g1_i2.p1	GH20	-	0	0	0.301105	0.227442	0.229373
CSK	CSK_TRINITY_DN302287_c0_g1_i1.p1	GT28	-	1	0	0.125597	0.0449174	0.0854177
CSK	CSK_TRINITY_DN30241_c0_g1_i1.p2	GT28	-	1	0	0.360423	0.716439	0.209176
CSK	CSK_TRINITY_DN302822_c0_g1_i1.p1	GT9	-	1	0	0.0986244	0.104283	0.0979203
CSK	CSK_TRINITY_DN303104_c0_g1_i1.p1	CE9	-	1	0	0.146069	0.156456	0.247579
CSK	CSK_TRINITY_DN303184_c0_g1_i1.p1	GT51	-	1	0	0.150151	0.160771	0.0508669
CSK	CSK_TRINITY_DN303186_c0_g1_i1.p2	GH20	-	0	0	0.0986244	0.104283	0.0979203
CSK	CSK_TRINITY_DN303214_c0_g1_i1.p1	PL12	-	1	0	0.443533	0	0
CSK	CSK_TRINITY_DN30348_c0_g1_i2.p2	CE11	-	1	0	0.28054	0.0990185	0.837704
CSK	CSK_TRINITY_DN30348_c1_g1_i1.p1	CE11	-	1	0	0.0904038	0.287379	0.270398
CSK	CSK_TRINITY_DN303607_c0_g1_i1.p1	GH29	-	1	0	0.0946398	0.101801	0.0323366
CSK	CSK_TRINITY_DN303978_c0_g1_i1.p3	CE1	OHs+PBHs	1	0	0.430498	0	0
CSK	CSK_TRINITY_DN30451_c0_g1_i2.p1	GT22	-	0	0	0.452811	0.438442	0.551504
CSK	CSK_TRINITY_DN30451_c0_g1_i3.p1	GT22	-	0	0	0	0	0
CSK	CSK_TRINITY_DN30451_c0_g1_i4.p1	GT22	-	0	0	0.448114	0.675123	0.627849
CSK	CSK_TRINITY_DN30451_c0_g1_i5.p1	GT22	-	0	0	0	0	0
CSK	CSK_TRINITY_DN30529_c0_g2_i2.p1	AA3	-	0	1	0.425092	0.374782	0.315986
CSK	CSK_TRINITY_DN305524_c0_g1_i1.p1	GH38	-	1	0	0.0805917	0.173003	0.041138
CSK	CSK_TRINITY_DN306418_c0_g1_i1.p2	GT51	-	0	0	0.174537	0.124315	0.117795
CSK	CSK_TRINITY_DN306809_c0_g1_i1.p1	GT24	-	0	0	0.275652	0.578814	0.675453
CSK	CSK_TRINITY_DN307061_c0_g1_i1.p1	GH114	-	1	0	0	0.697485	0
CSK	CSK_TRINITY_DN307156_c0_g1_i1.p1	GH73	-	1	0	0.19032	0.201439	0
CSK	CSK_TRINITY_DN307597_c0_g1_i1.p1	GH67	OHs+PBHs	0	1	0.165904	0.238187	0.0567917
CSK	CSK_TRINITY_DN3080_c0_g1_i2.p3	AA9	Cellulases	0	1	10.4419	7.63507	4.78581
CSK	CSK_TRINITY_DN30820_c0_g2_i1.p2	GH109	-	1	0	0.517559	0.372888	0.545758
CSK	CSK_TRINITY_DN30820_c0_g2_i3.p1	GH109	-	1	0	0.310535	0.372888	0.181919
CSK	CSK_TRINITY_DN308581_c0_g1_i1.p1	GT2_Glycos_transf_2	-	1	0	0	0.289407	0.135091
CSK	CSK_TRINITY_DN309012_c0_g1_i1.p1	GT2_Glycos_transf_2	-	1	0	0.243836	0.116709	0.139153
CSK	CSK_TRINITY_DN30910_c0_g1_i2.p3	GH130	-	1	0	0.371434	0.541226	0.306489
CSK	CSK_TRINITY_DN30917_c0_g1_i2.p3	CE9	-	0	0	0.250704	0.297148	0.154668
CSK	CSK_TRINITY_DN309176_c0_g1_i1.p3	GH13_2	-	1	0	0.257445	0.275553	0.104588
CSK	CSK_TRINITY_DN30954_c0_g1_i2.p1	GT1	-	0	0	0.301783	0.244685	0.416227
CSK	CSK_TRINITY_DN309747_c0_g1_i1.p1	GH5_7	-	1	0	0.144524	0.307632	0
CSK	CSK_TRINITY_DN309796_c0_g1_i1.p1	GH132	-	0	1	0.0968659	0.20494	0.192527
CSK	CSK_TRINITY_DN31027_c1_g2_i1.p3	GH144	-	1	0	0.0734328	0.118336	0.300378
CSK	CSK_TRINITY_DN310317_c0_g1_i1.p1	GH13_26	-	1	0	0.113244	0.081086	0.115751
CSK	CSK_TRINITY_DN310562_c0_g1_i1.p3	GH23	-	1	0	0.251108	0.264222	0
CSK	CSK_TRINITY_DN310812_c0_g1_i1.p1	CE9	-	0	0	0.0668666	0.285118	0.269588
CSK	CSK_TRINITY_DN31093_c0_g1_i1.p1	AA3_2	-	0	1	0.610053	0.424137	0.29688
CSK	CSK_TRINITY_DN31093_c0_g1_i2.p1	AA3_2	-	0	1	0	0.119843	0
CSK	CSK_TRINITY_DN31104_c0_g1_i2.p1	GT1	-	0	0	0.141569	0.0967442	0.0811482
CSK	CSK_TRINITY_DN31104_c0_g1_i4.p1	GT1	-	0	0	0.163168	0	0.113592
CSK	CSK_TRINITY_DN31104_c0_g1_i5.p1	GT1	-	0	0	0.0399108	0.128719	0.140214
CSK	CSK_TRINITY_DN31104_c0_g1_i6.p1	GT1	-	0	0	0.136881	0.282128	0.228643
CSK	CSK_TRINITY_DN31125_c0_g2_i11.p1	AA2	Ligninolytic enzymes	1	0	0.273641	0.191469	0.0543896
CSK	CSK_TRINITY_DN31125_c0_g2_i5.p1	AA2	Ligninolytic enzymes	1	0	0.345786	0.310053	0.170009
CSK	CSK_TRINITY_DN31125_c0_g2_i9.p2	AA2	Ligninolytic enzymes	1	0	0.279622	0.401354	0.173431
CSK	CSK_TRINITY_DN31153_c0_g4_i1.p2	GH51	-	1	0	0.370329	0.424088	0.405939
CSK	CSK_TRINITY_DN31164_c0_g1_i1.p2	GH3	OHs+PBHs	1	0	0.177984	0.164366	0.0261395
CSK	CSK_TRINITY_DN31164_c0_g2_i1.p2	GH3	OHs+PBHs	1	0	0.287583	0.210332	0.31429
CSK	CSK_TRINITY_DN31164_c1_g1_i1.p1	GH3	OHs+PBHs	1	0	0.0871254	0.18687	0.0444045
CSK	CSK_TRINITY_DN31164_c1_g2_i3.p1	GH3	OHs+PBHs	1	0	0	2.60184e-06	0
CSK	CSK_TRINITY_DN31164_c1_g2_i4.p1	GH3	OHs+PBHs	1	0	0.114576	0.129596	0.151537
CSK	CSK_TRINITY_DN31164_c1_g3_i1.p1	GH3	OHs+PBHs	0	0	0.205956	0.275553	0
CSK	CSK_TRINITY_DN311806_c0_g1_i1.p1	GT9	-	0	0	0.137826	0.289407	0
CSK	CSK_TRINITY_DN312253_c0_g1_i1.p1	GT19	-	1	0	0.0355034	0.0763087	0.217966
CSK	CSK_TRINITY_DN31240_c0_g1_i2.p1	GH20	-	0	0	0	0.16648	0.0849517
CSK	CSK_TRINITY_DN31240_c0_g1_i6.p1	GH20	-	0	0	0.114838	0	0.117487
CSK	CSK_TRINITY_DN31256_c0_g1_i2.p2	GH13_11	-	1	0	0.202516	0.218489	0.166282
CSK	CSK_TRINITY_DN312961_c0_g1_i1.p1	GH27	-	0	0	0.0738333	0.0795653	0.0506226
CSK	CSK_TRINITY_DN313091_c0_g1_i1.p1	AA2	Ligninolytic enzymes	0	0	0.0439188	0.18838	0.0895198
CSK	CSK_TRINITY_DN313857_c0_g1_i1.p4	GT4	-	0	0	0.117556	0.371964	0.115955
CSK	CSK_TRINITY_DN314430_c0_g1_i1.p1	CE1	OHs+PBHs	1	0	0	0.423195	0
CSK	CSK_TRINITY_DN314651_c0_g1_i1.p1	GH10	Xylanases	1	0	0.172204	0.0913092	0
CSK	CSK_TRINITY_DN314923_c0_g1_i1.p1	CE11	-	1	0	0.072262	0.153816	0
CSK	CSK_TRINITY_DN31496_c0_g1_i3.p2	GH109	-	1	0	0.194115	0.184013	0.319567
CSK	CSK_TRINITY_DN31496_c0_g1_i4.p1	GH109	-	1	0	0.0836106	0.132717	0
CSK	CSK_TRINITY_DN3154_c0_g3_i1.p1	GH23	-	1	0	0.0778131	0	0
CSK	CSK_TRINITY_DN3154_c0_g3_i2.p1	GH23	-	1	0	0.848016	0.835065	0.55948
CSK	CSK_TRINITY_DN3154_c0_g3_i3.p1	GH23	-	1	0	1.12862	1.30121	0.891872
CSK	CSK_TRINITY_DN3154_c0_g3_i5.p1	GH23	-	1	0	1.35099	2.87549	2.99446
CSK	CSK_TRINITY_DN315451_c0_g1_i1.p2	GT51	-	1	0	0.330469	0	0
CSK	CSK_TRINITY_DN31570_c2_g1_i1.p2	GT19	-	1	0	0.135736	0.14593	0.138991
CSK	CSK_TRINITY_DN315756_c0_g1_i1.p2	GH23	-	1	0	0.0973794	0.104304	0.0495157
CSK	CSK_TRINITY_DN31642_c0_g1_i4.p2	CE9	-	1	0	0.0510004	0.218378	0.0518094
CSK	CSK_TRINITY_DN316461_c0_g1_i1.p2	GH42	-	1	0	0.096505	0.103379	0.0981623
CSK	CSK_TRINITY_DN316943_c0_g1_i1.p2	CE1	OHs+PBHs	0	0	0	0.254101	0.0798914
CSK	CSK_TRINITY_DN317104_c0_g1_i1.p2	GH3	OHs+PBHs	1	0	0.174537	0.435102	0.176692
CSK	CSK_TRINITY_DN31717_c0_g1_i1.p1	GT24	-	0	0	0.183335	0.208198	0.149059
CSK	CSK_TRINITY_DN31717_c0_g1_i2.p1	GT24	-	0	0	0.361968	0.517112	0.324497
CSK	CSK_TRINITY_DN31717_c0_g1_i4.p1	GT24	-	0	0	0	0	8.67493e-06
CSK	CSK_TRINITY_DN31717_c0_g1_i7.p1	GT24	-	0	0	0.170837	0	0.267839
CSK	CSK_TRINITY_DN31717_c0_g1_i8.p1	GT24	-	0	0	0.135656	0.061215	0.0122939
CSK	CSK_TRINITY_DN31730_c0_g1_i1.p1	GT9	-	1	0	0.515849	0.472365	0.980916
CSK	CSK_TRINITY_DN31748_c0_g1_i1.p1	GH2	OHs+PBHs	0	0	0.196588	0.21254	0.26694
CSK	CSK_TRINITY_DN317782_c0_g1_i1.p1	GT30	-	1	0	0.174779	0.183084	0.339342
CSK	CSK_TRINITY_DN31794_c0_g1_i3.p1	GH1	OHs+PBHs	0	0	0.307133	0.0601614	0.269048
CSK	CSK_TRINITY_DN31816_c0_g1_i1.p1	GT2_Glycos_transf_2	-	1	0	0.241602	0.391693	0.180423
CSK	CSK_TRINITY_DN31816_c0_g1_i1.p3	GT4	-	1	0	0.749218	1.01586	0.895003
CSK	CSK_TRINITY_DN31816_c0_g1_i1.p4	GT2_Glycos_transf_2	-	1	0	2.08752	3.02719	2.14241
CSK	CSK_TRINITY_DN31816_c0_g1_i2.p1	GT2_Glycos_transf_2	-	1	0	0.241602	0.391693	0.180423
CSK	CSK_TRINITY_DN31816_c0_g1_i2.p2	GT4	-	1	0	0.178866	0.216975	0.230192
CSK	CSK_TRINITY_DN31816_c1_g1_i1.p3	GT2_Glycos_transf_2	-	1	0	0.781717	0.642117	0.60819
CSK	CSK_TRINITY_DN31816_c2_g1_i2.p2	GT2_Glycos_transf_2	-	1	0	0.0803617	0.0949574	0.0562579
CSK	CSK_TRINITY_DN31816_c2_g1_i3.p2	GT2_Glycos_transf_2	-	1	0	0.0182627	0	0.171672
CSK	CSK_TRINITY_DN318241_c0_g1_i1.p2	AA7	-	1	0	0.206116	0.132707	0.168265
CSK	CSK_TRINITY_DN318484_c0_g1_i1.p1	CE1	OHs+PBHs	1	0	0.113891	0.0608593	0.115365
CSK	CSK_TRINITY_DN318726_c0_g1_i1.p2	GH19	-	1	0	0	0.282788	0.0887031
CSK	CSK_TRINITY_DN318953_c0_g1_i1.p1	GT2_Glycos_transf_2	-	1	0	0.165489	0.106774	0.169525
CSK	CSK_TRINITY_DN31925_c0_g1_i1.p1	GH23	-	1	0	0.795747	1.10617	1.26654
CSK	CSK_TRINITY_DN31925_c0_g3_i2.p1	GH23	-	1	0	0.19422	0.313975	0.149833
CSK	CSK_TRINITY_DN31925_c0_g3_i3.p1	GH23	-	1	0	0.0359789	0.077321	0.110418
CSK	CSK_TRINITY_DN31925_c0_g5_i1.p1	GH23	-	1	0	0.233252	0.39087	0.4262
CSK	CSK_TRINITY_DN31959_c0_g1_i1.p1	GH109	-	1	0	0.0762789	0.246549	0.104558
CSK	CSK_TRINITY_DN319907_c0_g1_i1.p1	GT2_Glycos_transf_2	-	0	0	0.137147	0.292236	0.276247
CSK	CSK_TRINITY_DN319951_c0_g1_i1.p2	GT2_Glycos_transf_2	-	1	0	0.321481	0	0.156525
CSK	CSK_TRINITY_DN32181_c0_g1_i1.p3	GT90	-	0	1	0	0	1.49988e-06
CSK	CSK_TRINITY_DN32181_c0_g1_i2.p1	GT90	-	0	1	0.381796	0.290728	0.324343
CSK	CSK_TRINITY_DN322559_c0_g1_i1.p2	GH73	-	1	0	0.275652	0.144703	0
CSK	CSK_TRINITY_DN32267_c0_g1_i1.p1	AA3_2	-	0	1	0.516142	0.28443	0.23344
CSK	CSK_TRINITY_DN32267_c0_g1_i2.p1	AA3_2	-	0	1	0.000274803	0	0
CSK	CSK_TRINITY_DN32310_c1_g1_i1.p1	GH18	-	0	1	0.184987	0.199253	0.950422
CSK	CSK_TRINITY_DN32318_c0_g1_i1.p1	GH37	-	0	0	0.191529	0.103	0.261719
CSK	CSK_TRINITY_DN32333_c0_g2_i1.p2	GH2	OHs+PBHs	1	0	0.185113	0.119028	0
CSK	CSK_TRINITY_DN32333_c0_g2_i2.p2	GH2	OHs+PBHs	1	0	0.0617042	0.0476114	0.159351
CSK	CSK_TRINITY_DN323490_c0_g1_i1.p2	GH4	-	1	0	0	0	0.414881
CSK	CSK_TRINITY_DN323551_c0_g1_i1.p1	GT4	-	1	0	0.12892	0.0687568	0.260232
CSK	CSK_TRINITY_DN3241_c0_g1_i2.p1	GT41	-	0	0	0.0865796	0.137513	0.282683
CSK	CSK_TRINITY_DN3241_c0_g1_i3.p1	GT41	-	0	0	0.0871481	0.350998	0.411376
CSK	CSK_TRINITY_DN3241_c0_g1_i5.p1	GT41	-	0	0	0.944597	1.0213	0.88634
CSK	CSK_TRINITY_DN324518_c0_g1_i1.p1	GT2_Glycos_transf_2	-	0	0	0.120113	0.253161	0.118386
CSK	CSK_TRINITY_DN32455_c0_g1_i1.p1	GH13_23	-	1	0	0.0866338	0.30874	0.152065
CSK	CSK_TRINITY_DN32455_c0_g1_i2.p1	GH13_23	-	1	0	0.171061	0.156486	0.252271
CSK	CSK_TRINITY_DN32455_c0_g1_i3.p1	GH13_23	-	1	0	0.0855306	0.182567	0.0315338
CSK	CSK_TRINITY_DN32455_c0_g2_i1.p1	GH13_23	-	1	0	0.0513385	0.138272	0.184703
CSK	CSK_TRINITY_DN32455_c0_g5_i1.p1	GH13_23	-	1	0	0.147989	0.251539	0.339296
CSK	CSK_TRINITY_DN32455_c0_g6_i2.p3	GH13_23	-	1	0	0.240302	0.756207	0.495366
CSK	CSK_TRINITY_DN32615_c0_g1_i1.p1	GT51	-	0	0	0.100428	0	0.199311
CSK	CSK_TRINITY_DN32615_c0_g2_i1.p1	GT51	-	0	0	0.147405	0.157868	0.199832
CSK	CSK_TRINITY_DN32615_c0_g2_i2.p1	GT51	-	0	0	0.0809388	0.0859495	0.162082
CSK	CSK_TRINITY_DN32615_c1_g1_i1.p1	GT51	-	0	0	0.304732	0	0.0625046
CSK	CSK_TRINITY_DN32618_c0_g1_i1.p1	GH72	-	0	1	0.204378	0.137619	0.0787867
CSK	CSK_TRINITY_DN326346_c0_g1_i1.p1	GH148	-	1	0	0.0763466	0	0.229824
CSK	CSK_TRINITY_DN326435_c0_g1_i1.p1	GH88	-	1	0	0.1259	0.0671719	0.12717
CSK	CSK_TRINITY_DN326485_c0_g1_i1.p2	GT4	-	1	0	0.706477	0	0.138294
CSK	CSK_TRINITY_DN327_c0_g1_i5.p2	GH3	OHs+PBHs	1	0	0.134539	0.232222	0.197936
CSK	CSK_TRINITY_DN327_c0_g1_i6.p1	GH3	OHs+PBHs	1	0	0.136008	0.164725	0.201742
CSK	CSK_TRINITY_DN327_c0_g1_i8.p2	GH3	OHs+PBHs	1	0	0.0976671	0.186405	0.0516604
CSK	CSK_TRINITY_DN327_c0_g1_i9.p1	GH3	OHs+PBHs	1	0	0.136008	0.164725	0.201742
CSK	CSK_TRINITY_DN327837_c0_g1_i1.p1	GT51	-	1	0	0.14858	0.155906	0.290202
CSK	CSK_TRINITY_DN3283_c0_g1_i1.p1	GH3	OHs+PBHs	1	0	0.195437	0.236842	0.216716
CSK	CSK_TRINITY_DN328358_c0_g1_i1.p1	GT51	-	1	0	0	0.396333	0.123506
CSK	CSK_TRINITY_DN32859_c0_g2_i1.p1	GT41	-	1	0	0.116673	0.0899298	0.0267311
CSK	CSK_TRINITY_DN32859_c0_g2_i2.p1	GT41	-	1	0	0.0777817	0.224824	0.0534621
CSK	CSK_TRINITY_DN32893_c0_g1_i3.p1	GT105	-	0	0	0.114637	0	0.067935
CSK	CSK_TRINITY_DN32893_c0_g1_i4.p1	GT105	-	0	0	0.0873551	0.157173	0.0697331
CSK	CSK_TRINITY_DN32893_c0_g1_i6.p1	GT105	-	0	0	0.109178	0.0433089	0.147143
CSK	CSK_TRINITY_DN32998_c0_g3_i2.p1	GT2_Glycos_transf_2	-	1	0	0.0958114	0.0341939	0.0426129
CSK	CSK_TRINITY_DN330008_c0_g1_i1.p1	GH23	-	1	0	0.154894	0	0.310688
CSK	CSK_TRINITY_DN330729_c0_g1_i1.p2	GT4	-	1	0	0.0986244	0.104283	0.0979203
CSK	CSK_TRINITY_DN330971_c0_g1_i1.p1	CE11	-	0	0	0	0.282592	0.132035
CSK	CSK_TRINITY_DN331_c3_g1_i2.p2	GH23	-	1	0	0.198502	0.170473	0.243249
CSK	CSK_TRINITY_DN331475_c0_g1_i1.p1	GT24	-	0	0	0.0345893	0.0371808	0.106223
CSK	CSK_TRINITY_DN33220_c0_g1_i1.p1	GH38	-	0	0	0.204225	0.140041	0.324827
CSK	CSK_TRINITY_DN33248_c0_g2_i1.p3	GT51	-	1	0	0	0.253161	0.236772
CSK	CSK_TRINITY_DN33264_c0_g1_i1.p1	GT16	-	0	0	0.279763	0.446858	0.42718
CSK	CSK_TRINITY_DN33264_c0_g1_i3.p1	GT16	-	0	0	0.230786	0.0638016	0.303231
CSK	CSK_TRINITY_DN33264_c0_g1_i4.p1	GT16	-	0	0	0	0.309537	0.0376272
CSK	CSK_TRINITY_DN33264_c0_g1_i5.p1	GT16	-	0	0	0.163573	0	0.254537
CSK	CSK_TRINITY_DN332681_c0_g1_i1.p1	AA6	-	1	0	0	0.492368	0.305135
CSK	CSK_TRINITY_DN333314_c0_g1_i1.p1	GT2_Glycos_transf_2	-	1	0	0.1259	0.0671719	0.445096
CSK	CSK_TRINITY_DN33347_c0_g2_i1.p1	GH87	-	1	0	0.273747	0.174539	0.132639
CSK	CSK_TRINITY_DN33347_c0_g2_i2.p1	GH87	-	1	0	0.0982139	0.154422	0.0747885
CSK	CSK_TRINITY_DN334358_c0_g1_i1.p1	GT69	-	0	1	0.295873	0.208566	0.195841
CSK	CSK_TRINITY_DN33502_c0_g1_i1.p2	AA3_2	-	1	0	0.250221	0.0446191	0
CSK	CSK_TRINITY_DN33502_c0_g1_i2.p2	AA3_2	-	1	0	0.054073	0.14259	0.0721866
CSK	CSK_TRINITY_DN33521_c1_g1_i1.p1	GH37	-	1	0	0.0796335	0	0.0568069
CSK	CSK_TRINITY_DN33521_c1_g1_i2.p1	GH37	-	0	0	0.228128	0.206275	0.0654338
CSK	CSK_TRINITY_DN33521_c1_g1_i3.p1	GH37	-	0	0	0.37953	1.34079	0.755517
CSK	CSK_TRINITY_DN33526_c0_g1_i1.p1	GH109	-	1	0	0.561784	0	0.00733398
CSK	CSK_TRINITY_DN33528_c0_g1_i3.p7	GT2_Glycos_transf_2	-	1	0	0.299727	0.429721	0.136447
CSK	CSK_TRINITY_DN33619_c1_g3_i1.p1	CE14	-	1	0	0.241631	0.260895	0.213758
CSK	CSK_TRINITY_DN33629_c0_g1_i1.p4	GH144	-	1	0	0.0374848	0.0805259	0.42151
CSK	CSK_TRINITY_DN336606_c0_g1_i1.p1	CE14	-	1	0	0.16074	0.168496	0
CSK	CSK_TRINITY_DN33665_c0_g1_i3.p1	CE11	-	1	0	0	0	0
CSK	CSK_TRINITY_DN33665_c0_g1_i6.p1	CE11	-	1	0	0.521134	1.10876	0.869581
CSK	CSK_TRINITY_DN33665_c0_g1_i7.p1	CE11	-	0	0	0.220869	0	0.218627
CSK	CSK_TRINITY_DN33665_c0_g1_i9.p2	CE11	-	1	0	0.987762	1.66518	1.38129
CSK	CSK_TRINITY_DN33665_c1_g1_i1.p2	CE11	-	0	0	0.473462	0.364641	0.696307
CSK	CSK_TRINITY_DN33740_c0_g1_i1.p1	GH123	-	1	0	0.473008	0.460119	0.266367
CSK	CSK_TRINITY_DN33740_c0_g1_i2.p1	GH123	-	1	0	0.177378	0.0657312	0.0443945
CSK	CSK_TRINITY_DN33740_c0_g2_i1.p1	GH123	-	1	0	0.252537	0.295098	0.238486
CSK	CSK_TRINITY_DN338_c4_g1_i1.p1	GH63	-	0	0	0.679261	0.782658	0.878852
CSK	CSK_TRINITY_DN34036_c0_g1_i2.p1	GH31	-	0	0	0.176285	0.105679	0.161545
CSK	CSK_TRINITY_DN34100_c0_g1_i1.p1	GH76	-	0	1	0.894555	0.689729	1.05465
CSK	CSK_TRINITY_DN341216_c0_g1_i1.p1	AA2	Ligninolytic enzymes	0	0	0.0797378	0	0.159783
CSK	CSK_TRINITY_DN34124_c0_g1_i1.p1	GH43_11	OHs+PBHs	0	1	0.253863	0.102397	0.0975739
CSK	CSK_TRINITY_DN34124_c0_g2_i1.p1	GH43_11	OHs+PBHs	0	1	0.0908063	0.146004	0.138721
CSK	CSK_TRINITY_DN34134_c0_g1_i1.p1	GT24	-	0	0	0.340568	0.402852	0.334927
CSK	CSK_TRINITY_DN3420_c0_g1_i3.p5	GH73	-	1	0	0.261181	0.324207	0.731219
CSK	CSK_TRINITY_DN3420_c0_g1_i4.p5	GH73	-	1	0	0.154698	0.161105	0.0900336
CSK	CSK_TRINITY_DN3420_c0_g1_i7.p4	GH73	-	1	0	0.202913	0.118831	0.0790838
CSK	CSK_TRINITY_DN34238_c0_g1_i3.p1	GH23	-	1	0	0.16662	0.138616	0.0708855
CSK	CSK_TRINITY_DN34255_c1_g1_i2.p1	GH5_5	Cellulases	0	1	3.1061	1.61217	1.07411
CSK	CSK_TRINITY_DN343465_c0_g1_i1.p1	GH47	-	0	0	6.97635	9.6951	8.97389
CSK	CSK_TRINITY_DN34451_c0_g2_i1.p1	GT51	-	0	0	0.0971757	0.0806768	0.0677328
CSK	CSK_TRINITY_DN34451_c0_g2_i2.p1	GT51	-	0	0	0.14755	0.389016	0.282606
CSK	CSK_TRINITY_DN34451_c0_g3_i1.p2	GT51	-	0	0	0.200856	0.212323	0.597932
CSK	CSK_TRINITY_DN344694_c0_g1_i1.p1	GH5_7	-	0	1	0.133733	0.142559	0.0673971
CSK	CSK_TRINITY_DN34488_c0_g1_i4.p2	AA3_2	-	1	0	0.0878988	0.0953565	0.276541
CSK	CSK_TRINITY_DN345_c2_g4_i1.p1	GH5_41	-	0	1	0.183011	0.131805	0.173311
CSK	CSK_TRINITY_DN347030_c0_g1_i1.p1	GT2_Glycos_transf_2	-	1	0	0.215249	0.225216	0
CSK	CSK_TRINITY_DN34750_c0_g1_i1.p1	GH18	-	0	0	0.0566293	0.122298	0.155326
CSK	CSK_TRINITY_DN34750_c0_g1_i2.p1	GH18	-	0	0	0.212345	0.109903	0.095341
CSK	CSK_TRINITY_DN34750_c0_g1_i4.p1	GH18	-	0	0	0.0458863	0.0517761	0.0440702
CSK	CSK_TRINITY_DN34750_c0_g1_i5.p1	GH18	-	0	0	0.233901	0.122298	0
CSK	CSK_TRINITY_DN347895_c0_g1_i1.p1	GT9	-	1	0	0.331808	0.35552	0.241172
CSK	CSK_TRINITY_DN34849_c0_g1_i1.p1	GH31	-	0	0	4.51023	1.62681	1.70569
CSK	CSK_TRINITY_DN34849_c0_g1_i2.p1	GH31	-	0	0	2.67273	2.35888	1.27927
CSK	CSK_TRINITY_DN34885_c0_g2_i3.p1	GH3	OHs+PBHs	1	0	0.103768	0.223085	0.106223
CSK	CSK_TRINITY_DN34945_c0_g1_i1.p1	GH109	-	1	0	0.21975	0.271277	0.243184
CSK	CSK_TRINITY_DN34945_c0_g1_i1.p2	CE9	-	1	0	0.279922	0.160043	0.221011
CSK	CSK_TRINITY_DN35008_c0_g1_i1.p1	GH30_1	-	0	0	0.236036	0.256763	0.203176
CSK	CSK_TRINITY_DN35008_c0_g1_i2.p1	GH30_1	-	0	0	0.312541	0.479467	0.241133
CSK	CSK_TRINITY_DN35052_c0_g1_i1.p2	GH152	-	0	0	0.0986075	0	0.305429
CSK	CSK_TRINITY_DN35052_c0_g1_i2.p2	GH152	-	0	0	0.560439	0.619074	1.10238
CSK	CSK_TRINITY_DN35052_c0_g1_i3.p2	GH152	-	0	0	0.266512	0.226557	0.152873
CSK	CSK_TRINITY_DN350635_c0_g1_i1.p1	GT2_Glycos_transf_2	-	1	0	0.472352	0.247727	0
CSK	CSK_TRINITY_DN351040_c0_g1_i1.p1	GH3	OHs+PBHs	0	1	0.156575	0	0.152568
CSK	CSK_TRINITY_DN35150_c0_g1_i1.p1	GH23	-	1	0	0.115603	0.0694252	0.33213
CSK	CSK_TRINITY_DN351951_c0_g1_i1.p1	GT51	-	1	0	0.128427	0.135079	0.252386
CSK	CSK_TRINITY_DN35233_c0_g2_i1.p1	GT51	-	1	0	0.334761	0.153705	0.243271
CSK	CSK_TRINITY_DN35266_c0_g1_i1.p1	GT51	-	1	0	0.404921	0.270157	0.252386
CSK	CSK_TRINITY_DN352864_c0_g1_i1.p3	GH23	-	1	0	0.0752771	0.160156	0.0755728
CSK	CSK_TRINITY_DN35313_c0_g1_i1.p2	GH43_34	OHs+PBHs	1	0	0.0859201	0.0738901	0.0703698
CSK	CSK_TRINITY_DN35313_c0_g1_i3.p2	GH43_34	OHs+PBHs	1	0	0.0859201	0.0738901	0.0703698
CSK	CSK_TRINITY_DN353800_c0_g1_i1.p2	GT4	-	1	0	0	0.17303	0.160818
CSK	CSK_TRINITY_DN35447_c0_g1_i1.p1	CE4	OHs+PBHs	0	1	0.0536449	0.173328	0.0275563
CSK	CSK_TRINITY_DN35493_c2_g1_i1.p1	GH3	OHs+PBHs	0	0	0.136266	0.206179	0.239504
CSK	CSK_TRINITY_DN35493_c4_g1_i2.p1	GH3	OHs+PBHs	0	0	0.291464	0.266712	0.12764
CSK	CSK_TRINITY_DN35494_c0_g1_i2.p1	CE3	OHs+PBHs	1	0	0.238305	0.448452	0.293843
CSK	CSK_TRINITY_DN35494_c0_g1_i3.p1	CE3	OHs+PBHs	1	0	0.15887	0.298968	0.146922
CSK	CSK_TRINITY_DN355424_c0_g1_i1.p2	GT51	-	1	0	0.202107	0	0.392312
CSK	CSK_TRINITY_DN355808_c0_g1_i1.p1	GT4	-	1	0	0	0.17303	0.160818
CSK	CSK_TRINITY_DN35694_c0_g1_i2.p1	GT4	-	1	0	0.178915	0.366979	0.3692
CSK	CSK_TRINITY_DN358132_c0_g1_i1.p1	GT84	-	1	0	0.174779	0	0.169671
CSK	CSK_TRINITY_DN35861_c0_g1_i1.p1	GH5_5	Cellulases	0	1	0.041545	0.0496538	0.15894
CSK	CSK_TRINITY_DN35861_c0_g1_i2.p1	GH5_5	Cellulases	0	1	0.282181	0.373666	0.443996
CSK	CSK_TRINITY_DN35862_c0_g1_i1.p1	AA9	Cellulases	0	1	0	0	0
CSK	CSK_TRINITY_DN35862_c0_g1_i2.p1	AA9	Cellulases	0	1	2.50714	1.49756	0.940767
CSK	CSK_TRINITY_DN358783_c0_g1_i1.p2	GT4	-	1	0	0.195995	0	0.190166
CSK	CSK_TRINITY_DN35900_c0_g1_i2.p1	GT14	-	0	0	0.205711	0.165826	0.135014
CSK	CSK_TRINITY_DN35900_c0_g1_i3.p1	GT14	-	0	0	0.18885	0.201516	0.12717
CSK	CSK_TRINITY_DN35987_c0_g1_i1.p1	GH76	-	0	1	0.191641	0.224167	0.129444
CSK	CSK_TRINITY_DN35987_c0_g1_i2.p1	GH76	-	0	1	0.111993	0.0293967	6.84502e-06
CSK	CSK_TRINITY_DN361_c0_g1_i1.p1	GH11	Xylanases	0	1	6.27211	5.22081	3.10798
CSK	CSK_TRINITY_DN361493_c0_g1_i1.p1	GT51	-	1	0	0.443533	0	0
CSK	CSK_TRINITY_DN3615_c0_g2_i1.p1	GH3	OHs+PBHs	0	0	0.111791	0.0964331	0.184153
CSK	CSK_TRINITY_DN36163_c0_g1_i1.p1	GH64	-	0	1	0.457901	0.736168	0.419633
CSK	CSK_TRINITY_DN36163_c0_g1_i2.p2	GH64	-	0	1	0	0	0
CSK	CSK_TRINITY_DN362278_c0_g1_i1.p2	GH3	OHs+PBHs	1	0	0.194555	0.149631	0.142704
CSK	CSK_TRINITY_DN362371_c0_g1_i2.p3	GH88	-	1	0	0.798368	0.898765	0.753959
CSK	CSK_TRINITY_DN362539_c0_g1_i1.p1	GT2_Glycos_transf_2	-	1	0	0.221931	0.23944	0.311906
CSK	CSK_TRINITY_DN362660_c0_g1_i1.p1	CE1	OHs+PBHs	0	1	0.738333	1.03435	0.835273
CSK	CSK_TRINITY_DN362661_c0_g1_i1.p1	AA3_2	-	0	1	0.124193	0.0535307	0.153255
CSK	CSK_TRINITY_DN362701_c0_g1_i1.p1	GT29	-	0	0	0.181613	0.0486681	0.0924806
CSK	CSK_TRINITY_DN362758_c0_g1_i1.p1	GH130	-	1	0	0.301	0.577856	0.310739
CSK	CSK_TRINITY_DN362786_c0_g1_i1.p1	GH109	-	1	0	0.489842	0.816305	0.412646
CSK	CSK_TRINITY_DN363203_c0_g1_i1.p1	GH76	-	0	1	0.152366	0.19673	0.0625046
CSK	CSK_TRINITY_DN363277_c0_g1_i1.p1	GH13_40	-	0	1	0.162558	0.116709	0.111322
CSK	CSK_TRINITY_DN363309_c0_g1_i1.p1	GT30	-	1	0	0.0685733	0.146118	0.0690617
CSK	CSK_TRINITY_DN363327_c0_g1_i1.p4	GT104	-	1	0	0.153144	0.16446	0.0782468
CSK	CSK_TRINITY_DN36349_c0_g1_i1.p1	GH130	-	1	0	0.614992	0.422407	1.05718
CSK	CSK_TRINITY_DN363612_c0_g1_i1.p1	GT4	-	1	0	0.202107	0.211597	0.196156
CSK	CSK_TRINITY_DN363761_c0_g1_i1.p1	GT2_Glycos_transf_2	-	1	0	0.121625	0.259708	0.0614877
CSK	CSK_TRINITY_DN363898_c0_g1_i1.p1	GH31	-	1	0	0.133446	0.114982	0.274212
CSK	CSK_TRINITY_DN364167_c0_g1_i1.p1	GH3	OHs+PBHs	1	0	0.118228	0.126927	0.0804995
CSK	CSK_TRINITY_DN364223_c0_g1_i1.p1	GH20	-	0	0	0.508702	0.36675	0.351023
CSK	CSK_TRINITY_DN364268_c0_g1_i1.p1	GT83	-	1	0	0.115327	0.207781	0.119283
CSK	CSK_TRINITY_DN364274_c0_g1_i1.p1	GH109	-	1	0	0.0558762	0.270726	0.0860616
CSK	CSK_TRINITY_DN364654_c0_g1_i1.p1	GH109	-	1	0	0.563095	0.552038	0.216681
CSK	CSK_TRINITY_DN36466_c0_g1_i1.p1	GT27	-	0	0	0.356641	0.128342	0.298101
CSK	CSK_TRINITY_DN36466_c0_g1_i3.p1	GT27	-	0	0	0.0625871	0.388402	0.193651
CSK	CSK_TRINITY_DN36466_c0_g1_i4.p1	GT27	-	0	0	0.142656	0.256683	0.447152
CSK	CSK_TRINITY_DN364686_c0_g1_i1.p1	AA3_2	-	0	0	0.0890622	0.264099	0.389722
CSK	CSK_TRINITY_DN36471_c0_g1_i1.p1	AA9	Cellulases	0	1	1.34098	1.50502	0.907933
CSK	CSK_TRINITY_DN3648_c2_g1_i11.p1	GH3	OHs+PBHs	1	0	0.274901	0.349765	0.382773
CSK	CSK_TRINITY_DN3648_c2_g1_i12.p1	GH3	OHs+PBHs	1	0	0.376716	0.00660752	0.365761
CSK	CSK_TRINITY_DN3648_c2_g1_i3.p1	GH3	OHs+PBHs	1	0	0.0814521	0.703719	0.272194
CSK	CSK_TRINITY_DN3648_c2_g1_i6.p1	GH3	OHs+PBHs	1	0	0.0647495	0.12889	0.0506065
CSK	CSK_TRINITY_DN365138_c0_g1_i1.p1	GT19	-	1	0	0.0588157	0.0628274	0.238097
CSK	CSK_TRINITY_DN365178_c0_g1_i1.p1	GH109	-	1	0	0.296138	0.347955	0.426138
CSK	CSK_TRINITY_DN365554_c0_g1_i1.p2	GH24	-	1	0	0.128427	0.270157	0.252386
CSK	CSK_TRINITY_DN365933_c0_g1_i1.p1	CE15	-	0	1	0.390347	0.119229	0.169549
CSK	CSK_TRINITY_DN365964_c0_g1_i1.p1	GH23	-	1	0	0.208379	0.0739866	0.279701
CSK	CSK_TRINITY_DN366253_c0_g1_i1.p1	GH31	-	0	0	0.302143	0.134313	0.183389
CSK	CSK_TRINITY_DN366379_c0_g1_i1.p1	GT24	-	0	1	0.267031	0.136688	0.116221
CSK	CSK_TRINITY_DN366495_c0_g1_i1.p1	AA3_2	-	0	1	0.221331	0.159268	0.0951261
CSK	CSK_TRINITY_DN366693_c0_g1_i1.p1	GH89	-	1	0	0.130992	0.230385	0.135788
CSK	CSK_TRINITY_DN366755_c0_g1_i1.p2	GH78	-	0	0	0.16967	0.109448	0.0694953
CSK	CSK_TRINITY_DN366757_c0_g1_i1.p1	GH1	OHs+PBHs	0	0	0.285617	0.308864	0.402032
CSK	CSK_TRINITY_DN366758_c0_g1_i1.p1	GH25	-	1	0	0.157159	0.167007	0.236298
CSK	CSK_TRINITY_DN367039_c0_g1_i1.p1	GT9	-	1	0	0.124002	0.0667023	0.0635704
CSK	CSK_TRINITY_DN367051_c0_g1_i1.p1	GT31	-	0	1	0.184232	0.223444	0.213319
CSK	CSK_TRINITY_DN367162_c0_g1_i1.p1	GH31	-	1	0	0.114855	0.241398	0.231276
CSK	CSK_TRINITY_DN36735_c0_g1_i2.p1	GH92	-	1	0	0.474654	0.731877	0.630838
CSK	CSK_TRINITY_DN36735_c0_g1_i3.p1	GH92	-	1	0	0.241148	0	0.090819
CSK	CSK_TRINITY_DN367767_c0_g1_i1.p4	GT4	-	1	0	0.122432	0.242153	0.25234
CSK	CSK_TRINITY_DN367790_c0_g1_i1.p1	PL1_7	-	0	1	0.289452	0.24009	0.0687744
CSK	CSK_TRINITY_DN367844_c0_g1_i1.p2	GH25	-	1	0	0.40289	0.184504	0.0582835
CSK	CSK_TRINITY_DN367903_c0_g1_i1.p1	GH93	-	0	0	0.0705408	0.265343	0
CSK	CSK_TRINITY_DN368228_c0_g1_i1.p2	GH32	-	1	0	0.144757	0.0516894	0.0981623
CSK	CSK_TRINITY_DN36829_c0_g1_i1.p1	GH23	-	1	0	0.223628	0.146896	0.189619
CSK	CSK_TRINITY_DN36829_c0_g1_i3.p1	GH23	-	0	0	0.143161	0.203037	0.491825
CSK	CSK_TRINITY_DN36829_c1_g1_i1.p1	GH23	-	1	0	0.0922211	0.0199085	0.133177
CSK	CSK_TRINITY_DN368298_c0_g1_i1.p1	AA2	Ligninolytic enzymes	0	1	0.550531	0.538704	0.745778
CSK	CSK_TRINITY_DN368375_c0_g1_i1.p1	CE1	OHs+PBHs	0	1	0.977675	0.588333	0.631922
CSK	CSK_TRINITY_DN368429_c0_g1_i1.p1	GH15	-	0	1	0.179446	0.177715	0.355369
CSK	CSK_TRINITY_DN368448_c0_g1_i1.p1	GH38	-	0	0	0.0450917	0.170166	0.0696307
CSK	CSK_TRINITY_DN368605_c0_g1_i1.p1	GH125	-	1	0	0.138357	0.148723	0.177038
CSK	CSK_TRINITY_DN368705_c0_g1_i1.p1	GH25	-	0	0	1.09978	1.03446	1.30184
CSK	CSK_TRINITY_DN368980_c0_g1_i1.p1	GT4	-	1	0	0.228693	0	0.445074
CSK	CSK_TRINITY_DN369162_c0_g1_i1.p1	GH30_8	Xylanases	1	0	0.104185	0.143465	0.117744
CSK	CSK_TRINITY_DN369397_c0_g1_i1.p1	GH31	-	0	1	0.368362	0.170443	0.289624
CSK	CSK_TRINITY_DN369885_c0_g1_i1.p2	GT2_Glyco_trans_2_3	-	0	1	0.230918	0.197979	0.141054
CSK	CSK_TRINITY_DN370347_c0_g1_i1.p3	GH5_2	Cellulases	1	0	0.380641	0	0
CSK	CSK_TRINITY_DN37047_c0_g2_i1.p1	GT51	-	1	0	0.0562304	0	0.122022
CSK	CSK_TRINITY_DN37047_c0_g2_i2.p1	GT51	-	1	0	0.0486015	0.175449	0.0524309
CSK	CSK_TRINITY_DN37047_c1_g1_i1.p1	GT51	-	1	0	0	0.41443	0.258056
CSK	CSK_TRINITY_DN370493_c0_g1_i1.p1	GH12	Cellulases	1	0	0.165489	0.142366	0.13562
CSK	CSK_TRINITY_DN370773_c0_g1_i1.p1	GH18	-	1	0	0.170748	0.0367124	0.0699299
CSK	CSK_TRINITY_DN370777_c0_g1_i1.p1	GT2_Glycos_transf_2	-	1	0	0.0986244	0.312849	0.0979203
CSK	CSK_TRINITY_DN370875_c0_g1_i1.p2	GH22	-	1	0	0.107082	0.114542	0.27163
CSK	CSK_TRINITY_DN371074_c0_g1_i1.p1	GH18	-	0	1	0.255623	0.258841	0.0659972
CSK	CSK_TRINITY_DN371221_c0_g1_i1.p2	CE3	OHs+PBHs	1	0	0.0776791	0.0417034	0.0793571
CSK	CSK_TRINITY_DN371352_c0_g1_i1.p1	GH20	-	1	0	0.304923	0.19738	0.167596
CSK	CSK_TRINITY_DN37137_c0_g2_i1.p1	CE1	OHs+PBHs	0	0	0.248855	0.684787	0.227167
CSK	CSK_TRINITY_DN371383_c0_g1_i1.p1	GH95	OHs+PBHs	1	0	0.0470893	0.423871	0.0810615
CSK	CSK_TRINITY_DN37139_c0_g1_i1.p1	GT10	-	0	0	0.031618	0.0851858	0.15646
CSK	CSK_TRINITY_DN37139_c0_g1_i2.p1	GT10	-	0	0	0.202693	0.187145	0.270657
CSK	CSK_TRINITY_DN37139_c0_g1_i3.p1	GT10	-	0	0	0.0578128	0.266414	0.164122
CSK	CSK_TRINITY_DN371490_c0_g1_i1.p1	GH3	OHs+PBHs	1	0	0.0661958	0.142366	0.101715
CSK	CSK_TRINITY_DN371634_c0_g1_i1.p1	GT2_Glycos_transf_2	-	1	0	0.23332	0.274537	0.327749
CSK	CSK_TRINITY_DN371653_c0_g1_i1.p2	CE1	OHs+PBHs	1	0	0.164893	0.0884711	0.0841327
CSK	CSK_TRINITY_DN371660_c0_g1_i1.p1	GH43_10	OHs+PBHs	1	0	0.186126	0.0799734	0.114175
CSK	CSK_TRINITY_DN3717_c0_g2_i8.p2	GH44	Cellulases	1	0	0.108372	0.0875315	0.222645
CSK	CSK_TRINITY_DN371795_c0_g1_i1.p1	AA2	Ligninolytic enzymes	0	0	0	0.280837	0.0532906
CSK	CSK_TRINITY_DN371864_c0_g1_i1.p1	GT34	-	0	1	0.253197	0.164047	0.226521
CSK	CSK_TRINITY_DN372032_c0_g1_i1.p2	GT19	-	1	0	0.178866	0.14465	0.437364
CSK	CSK_TRINITY_DN372720_c0_g1_i1.p1	GH16_18	-	0	1	0.332114	0.192666	0.23636
CSK	CSK_TRINITY_DN372726_c0_g1_i1.p1	GH94	-	0	1	0.418827	0.261832	0.221785
CSK	CSK_TRINITY_DN373310_c0_g1_i1.p1	GT62	-	0	1	0.217814	0.233588	0.088809
CSK	CSK_TRINITY_DN37360_c2_g1_i1.p1	GH109	-	1	0	0.25216	0.524976	0.464567
CSK	CSK_TRINITY_DN373660_c0_g1_i1.p3	GT2_Glycos_transf_2	-	1	0	0.591747	0.312849	0
CSK	CSK_TRINITY_DN373666_c0_g1_i1.p3	GT2_Glycos_transf_2	-	1	0	0.33769	0.307	0.275084
CSK	CSK_TRINITY_DN373806_c0_g1_i1.p1	CE15	-	1	0	0.0388395	0.166814	0.119036
CSK	CSK_TRINITY_DN37422_c1_g1_i1.p2	GH73	-	1	0	0.140739	0.224813	0.30442
CSK	CSK_TRINITY_DN374237_c0_g1_i1.p1	GH27	-	1	0	0	0	0.313051
CSK	CSK_TRINITY_DN374459_c0_g1_i1.p2	GH20	-	0	0	0.35044	0.272666	0.2898
CSK	CSK_TRINITY_DN374829_c0_g1_i1.p1	GH13_25	-	0	1	0.234477	0.063092	0.0300758
CSK	CSK_TRINITY_DN37484_c0_g2_i3.p1	AA3	-	1	0	0.168467	0.296111	0.173516
CSK	CSK_TRINITY_DN374902_c0_g1_i1.p2	GH109	-	1	0	0.0303013	0.195629	0
CSK	CSK_TRINITY_DN374956_c0_g1_i1.p1	CE1	OHs+PBHs	1	0	0.155962	0.111262	0.263938
CSK	CSK_TRINITY_DN375103_c0_g1_i1.p1	CE1	OHs+PBHs	0	0	0.305114	0.220039	0.294917
CSK	CSK_TRINITY_DN375221_c0_g1_i1.p2	GT26	-	0	0	0	0.623625	0.145101
CSK	CSK_TRINITY_DN375277_c0_g1_i1.p2	GH73	-	1	0	0.134554	0.141296	0.26407
CSK	CSK_TRINITY_DN375361_c0_g1_i1.p3	GH35	-	1	0	0.062221	0.531253	0.0628703
CSK	CSK_TRINITY_DN375369_c0_g1_i1.p1	CE4	OHs+PBHs	1	0	0.0662477	0.261941	0.0909535
CSK	CSK_TRINITY_DN375586_c0_g1_i1.p1	GH8	Cellulases	1	0	0	0	0.274745
CSK	CSK_TRINITY_DN37559_c1_g1_i1.p1	GT16	-	0	0	0.800708	0.67355	0.962099
CSK	CSK_TRINITY_DN375792_c0_g1_i1.p1	GT2_Glycos_transf_2	-	1	0	0.159039	0	0.16141
CSK	CSK_TRINITY_DN375988_c0_g1_i1.p1	GT8	-	1	0	0.077447	0	0.310688
CSK	CSK_TRINITY_DN376196_c0_g1_i1.p1	GH29	-	0	0	0.204547	0.263414	0.292266
CSK	CSK_TRINITY_DN37628_c0_g1_i1.p1	GH76	-	0	1	0.312618	0.264419	0.295114
CSK	CSK_TRINITY_DN376488_c0_g1_i1.p1	GH3	OHs+PBHs	1	0	0.263187	0.240342	0.161986
CSK	CSK_TRINITY_DN376492_c0_g1_i1.p1	AA13	-	0	1	0.32932	0.28452	0.340018
[truncated: 16,663 more rows]
