# Supplementary material for: A novel decomposer-exploiter interaction framework of plant residue microbial decomposition
Source: Genome Biol. 2025 Feb 3;26:20. doi: 10.1186/s13059-025-03486-w (PMC11792400; doi:10.1186/s13059-025-03486-w)
Supplement: Supplementary file 5 — Additional file 5. Thirty-five plant residue-derived carbon sources and 71 secretions produced by 421 bacterial GMMs. [file 13059_2025_3486_MOESM5_ESM.xlsx]

## Sheet: 35 carbon sources
The possiblely relesased carbon from plant residues	The abbreviations
Acetate	ac
N-Acetyl-D-glucosamine	acgam
D-Arabinose	arabD
L-Arabinose	arabL
Alpha-L-Arabinan (3 subunits)	arabanL
Oligo-cellulose (4 subunits)	cell4
Oligo-cellulose (6 subunits)	cell6
Cellobiose	cellb
Chitobiose	chtbs
D-Fructose	fru
L-Fucose	fucL
Beta D-Galactose	galbD
D-Galactose	gal
Oligo-Galactomannan (4 subunits)	galman4
Oligo-Galactomannan (6 subunits)	galman6
D-Galacturonate	galur
D-Glucosamine	gam
D-Glucose	glcD
Oligo-Glucomannan (4 subunits)	glcman4
Oligo-Glucomannan (6 subunits)	glcman6
D-Glucuronate	glcur
Oligo-beta-1,3/1,4-glucan (4 subunits)	glucan4
Oligo-beta-1,3/1,4-glucan (6 subunits)	glucan6
D-Mannose	man
Mannobiose	manb
Mannotriose	mantr
Mannotetraose	manttr
1-O-methyl-beta-D-glucuronate	metglcur
L-Rhamnose	rmn
Trehalose	tre
Xylotriose	xyl3
D-Xylose	xylD
Oligo-xylan (4 subunits)	xylan4
Oligo-xylan (8 subunits)	xylan8
Xylobiose	xylb

## Sheet: 71 secretions
	This table presents the percentage distribution of 71 total secretions produced by 421 bacterial metabolic models, under varying exchange flux conditions of 35 carbon sources derived from plant residues.
	Uptake flux (mmol·grDW-1·h-1)
Secretions	500	200	100	50	10	8	5	3	1	0.5	0.1	0.05	0.01
EX_12ppd__R_e	0	0.0253764	0.129217	0.183171	0.0138503	0	0.0550988	0	0	0	0	0	0
EX_12ppd__S_e	0.0703879	0.216777	0.23975	0.232288	0.166204	0.205344	0.303043	0.526529	0.759056	0.765199	0.765038	0.759013	0.758294
EX_2dhglcn_e	0.267143	0.302085	0.27248	0.115479	0	0	0	0	0	0	0	0	0
EX_2mba_e	0.00845589	0.0133255	0.00769714	0.00938097	0.0291964	0.0395067	0	0	0	0	0	0	0
EX_2mpa_e	0.359681	0.349191	0.317484	0.351192	0.683762	0.864149	0.975469	0.594101	0.856785	0.862762	0.860667	0.85389	0.853081
EX_3mba_e	0.0106118	0.0220971	0.0105615	0.0371902	0.113309	0.12877	0.225409	0.538596	0.776135	0.782416	0.784164	0.777989	0.758294
EX_4abutn_e	4.53399e-06	5.21343e-06	6.07509e-06	7.67046e-06	1.38503e-05	1.96746e-05	5.50988e-05	0	0	0	0	0	0
EX_4hba_e	0.000310578	0.00033366	0.000355393	0.000406534	0.000817168	0.000964057	0.00187336	0.00482652	0.00759056	0.00765199	0.00956297	0	0
EX_4hbald_e	0	0	0	0	1.38503e-05	3.93493e-05	0.000110198	0.000658162	0.000948821	0.001913	0	0	0
EX_4hbz_e	0.00353878	0.000125122	0.000145802	0.000164915	0.000277006	0.000354143	0.000881581	0.00263265	0.00379528	0.00382599	0	0	0
EX_5dglcn_e	0.116723	0.214786	0.162515	0.0721407	0	0	0	0	0	0	0	0	0
EX_5drib_e	0.00525716	0.00582862	0.00573489	0.00393111	0.00614954	0.00739766	0.0142155	0.034005	0.0493387	0.0497379	0.0478149	0.056926	0.0947867
EX_5mdru1p_e	4.53399e-06	5.21343e-06	6.07509e-06	3.83523e-06	1.38503e-05	1.96746e-05	0	0	0	0	0	0	0
EX_abt__L_e	2.76445	1.54742	1.14766	0.63427	0.290856	0.220356	0.137747	0.197449	0.189764	0.28695	0.286889	0.28463	0.28436
EX_abt_e	4.07316	2.65371	1.95732	1.38958	0.346258	0.220356	0.328003	0.329081	0.569292	0.478249	0.478149	0.474383	0.473934
EX_acac_e	0.392145	0.380946	0.425275	0.452618	0.962236	1.0919	1.2541	0.176826	0.115756	0.116693	0.114756	0.113852	0.0947867
EX_acald_e	13.0212	12.6754	13.2986	15.3971	29.249	31.2625	29.7626	22.7772	17.4564	17.5938	17.5959	17.4573	17.4408
EX_acser_e	0.029616	0	0	0	0	0	0	0	0	0	0	0	0
EX_ala__L_e	0.616033	0.582158	0.609392	0.67762	0	0	0	0	0	0	0	0	0
EX_asp__D_e	0.558633	0.385833	0.27344	0.208767	0	0	0	0	0	0	0	0	0
EX_asp__L_e	0	0.0274748	0	0	0	0	0	0	0	0	0	0	0
EX_btd_RR_e	0.092176	0.112089	0.14884	0.161693	0	0	0	0	0	0	0	0	0
EX_bz_e	0.00701181	0.01197	0.00471731	0.00587941	0.00614954	0.00698449	0.0122319	0.0291785	0.0417481	0.0420859	0.0382519	0.0379507	0
EX_ch4s_e	0.00288588	0.00323754	0.00366632	0.00439517	0.0128115	0.0165464	0.0369713	0.114959	0.20115	0.233386	0.248637	0.246679	0.28436
EX_cit_e	0.0129581	0.0185703	0.0170315	0.0250364	0	0	0	0	0	0	0	0	0
EX_cresol_e	2.26699e-06	2.60672e-06	3.03755e-06	3.83523e-06	0	0	0	0	0	0	0	0	0
EX_dha_e	0.917679	0.767939	0.475898	0.376182	0.0130331	0.014815	0.0259515	0.0618672	0.0891891	0.0899109	0.0860667	0.0948767	0.0947867
EX_diact_e	0.00619343	0	0	0	0	0	0	0	0	0	0	0	0
EX_dxylnt_e	4.08059e-05	4.43142e-05	4.86007e-05	4.9858e-05	9.69522e-05	0.000118048	0.000110198	0.000219387	0	0	0	0	0
EX_etoh_e	20.2434	25.3025	28.1932	28.2937	21.6342	20.6757	16.3217	12.7196	12.7873	12.8917	12.8813	12.7894	12.7962
EX_fald_e	0.706495	0.807691	0.935837	0.863966	0.0138365	0.01572	0	0	0	0	0	0	0
EX_for_e	7.64696	9.36729	10.412	13.0721	14.7384	14.3019	16.1811	21.1472	27.902	28.1287	28.1247	27.8937	27.8673
EX_fum_e	0.00430955	0.00396482	0.00423434	0.00491676	0.00358723	0.00407265	0.00716285	0.0171122	0.0246693	0.024869	0.0286889	0.0189753	0
EX_galct__D_e	0.0951684	0.0803651	0.0315996	0.00736748	0	0	0	0	0	0	0	0	0
EX_gam6p_e	0	0	0	0	0	0	0.0142706	0.034005	0.0493387	0.0497379	0.0478149	0.056926	0.0947867
EX_gcald_e	0.0306475	0.00709548	0.00810417	0.000149574	0.000290856	0.000373818	0.000716285	0.00153571	0.00189764	0.001913	0	0	0
EX_glcn_e	2.4834	2.28586	1.20503	0.438712	0.0415509	0.0682907	0.0550988	0.131632	0.189764	0.1913	0.191259	0.189753	0.189573
EX_glcr_e	1.48457	1.03641	0.737471	0.333937	0.532918	0.55089	0.881581	2.23775	3.22599	3.25209	3.25141	3.22581	3.22275
EX_gly_e	0.00114483	0.00131379	0.00131222	0.00151492	0	0	0	0	0	0	0	0	0
EX_glyald_e	0.0111649	0	0	0	0	0	0	0	0	0	0	0	0
EX_glyc_e	9.46633	5.79374	3.50915	1.41447	0.335025	0.185217	0.0275494	0	0	0	0	0	0
EX_glyclt_e	0.83927	1.15861	1.39668	1.41123	0.261702	0.116336	0.000661186	0.00219387	0.00284646	0.00382599	0	0	0
EX_h2co3_e	0.221531	0.254728	0.26782	0.269923	0.544594	0.751177	1.09151	2.22897	0.824525	0	0	0.815939	0.853081
EX_hco3_e	0.193307	0.11029	0.142248	0.204533	0	0	0	0	0	0	0	0	0
EX_hxan_e	0.000126952	7.03814e-05	3.94881e-05	2.68466e-05	1.38503e-05	1.96746e-05	5.50988e-05	0	0	0	0	0	0
EX_inost_e	3.53171	2.03827	1.30867	0.823324	0.192007	0.185197	0.216704	0.517754	0.746722	0.751808	0.755475	0.740038	0.758294
EX_isobuta_e	0.761075	0.885059	1.03635	1.16813	2.95482	3.4285	4.16068	4.82981	4.63689	4.67345	4.67629	4.62998	4.64455
EX_isocap_e	0.128294	0.122229	0.0637945	0	0	0	0	0	0	0	0	0	0
EX_ival_e	1.49828	1.55436	1.58952	1.55584	2.46344	3.25918	4.77271	5.00817	1.83027	1.84604	1.84565	1.82163	1.80095
EX_lac__L_e	15.9306	18.1836	18.2304	18.0573	12.3807	10.808	8.60197	9.23203	11.16	11.2465	11.2461	11.1575	11.1848
EX_lcts_e	0.298246	0.106795	0.0883015	0.112065	0	0	0	0	0	0	0	0	0
EX_leu__L_e	0.0974694	0.131222	0.158742	0.162422	0.0647086	0.0644344	0.519196	0.282351	0	0	0	0	0
EX_mal__L_e	3.63725	2.89609	2.60963	2.18284	1.19079	0.682356	0.218357	0	0	0	0	0	0
EX_man1p_e	0	0	0	0	0	0	0.045181	0.526529	0.759056	0.765199	0.765038	0.759013	0.758294
EX_manur_e	0.0179092	0	0	0	0	0	0	0	0	0	0	0	0
EX_meoh_e	2.61723	3.18733	4.205	4.74822	4.32606	3.11491	5.37853	4.29889	2.02668	2.04308	2.04648	2.03036	1.99052
EX_mththf_e	4.53399e-06	0.00483807	6.07509e-06	7.67046e-06	1.38503e-05	1.96746e-05	5.50988e-05	0	0	0	0	0	0
EX_nac_e	0.00203349	0.00110264	0.000640922	0.000406534	0.000290856	0.000334469	0.000606087	0.00131632	0.00189764	0.001913	0	0	0
EX_ocdcea_e	0	0.00110525	0.00356912	0	0	0	0	0	0	0	0	0	0
EX_oxa_e	0.835643	0.73609	0.66645	0.496359	0.819924	0.855099	0.0320675	0.0767855	0.111012	0.110954	0.114756	0.113852	0.0947867
EX_pea_e	0.00928334	0.00790617	0.00921288	0.0104548	0	0	0	0	0	0	0	0	0
EX_pheme_e	0.000145088	0.000114696	7.29011e-05	4.60227e-05	4.15509e-05	3.93493e-05	0.000110198	0.000219387	0	0	0	0	0
EX_ppap_e	0.178684	0.212273	0.169878	0.0706641	0.430274	1.12543	3.49525	3.17936	3.28861	3.31522	3.31835	3.28273	3.31754
EX_pydxn_e	2.26699e-06	2.60672e-06	3.03755e-06	3.83523e-06	0	0	0	0	0	0	0	0	0
EX_R_3hhdca_e	0.031314	0.0292734	0.0343486	0.0419958	0.07957	0.0904246	0.158299	0.378224	0.545572	0.54903	0.545089	0.550285	0.56872
EX_R_3hpt_e	0.0672594	0.035798	0.16506	0.1715	0.314901	0.402838	0.447513	0.0498009	0.0721104	0.0726939	0.0765038	0.0759013	0.0947867
EX_R_3htd5e_e	0.0197773	0.022741	0.0243399	0.00135384	0	0	0	0	0	0	0	0	0
EX_rib__D_e	0.0520547	0.024206	0.0140335	0.00885938	0.00641269	0.00727961	0.0127278	0.0304948	0.0436457	0.0439989	0.0478149	0.0379507	0
EX_succ_e	0.703192	0.613572	0.569801	0.645373	1.52473	1.9134	3.14405	6.74945	7.31161	7.36886	7.37305	7.3055	7.29858
EX_tol_e	0.00197455	0.00227045	0.0026457	0.00254276	0.00518002	0.00588272	0.0103035	0.0245714	0.0351064	0.0363469	0.0382519	0.0379507	0
EX_val__L_e	2.8163	2.67707	2.69683	3.08499	3.24556	3.30638	1.06936	0.903217	1.30178	1.31232	1.31013	1.3093	1.32701
