# Supplementary material for: A novel decomposer-exploiter interaction framework of plant residue microbial decomposition
Source: Genome Biol. 2025 Feb 3;26:20. doi: 10.1186/s13059-025-03486-w (PMC11792400; doi:10.1186/s13059-025-03486-w)
Supplement: Supplementary file 6 — Additional file 6. Total 120 bacterial strains. [file 13059_2025_3486_MOESM6_ESM.xlsx]

## Sheet: Sheet1
Possible bacterial exploiters		Possible bacterial decomposers		Bacterial strains in-between
Species names	Strain IDs in our lab (seperated by semicolon)	Species names	Strain IDs in our lab (seperated by semicolon)	Species names	Strain IDs in our lab (seperated by semicolon)
Achromobacter denitrificans	XL100	Amycolatopsis orientalis	XL13	Acidovorax delafieldii	ASV_J1472
Achromobacter veterisilvae	F6-13	Bacillus cereus	XL31	Agrobacterium sp.	ASV_J935
Acinetobacter baumannii	XL380	Bacillus halotolerans	D22-13-2	Agromyces sp.	ASV_J1152
Acinetobacter sp.	a-_13;a-_16;	Bacillus mojavensis	D4-50	Aquabacterium sp	XL14
Alcaligenes sp.	ASV_J1133	Burkholderia contaminans	XL73	Atlantibacter sp.	a27
Bacillus dafuensis	TS16-23	Burkholderia sp.	XL69;XL58	Ensifer adhaerens	xl122
Bacillus haikouensis	D3-3	Caulobacter sp.	X67	Ensifer sp.	XL83
Bacillus infantis	D12-1	Cellulomonas fimi	XL78	Flexivirga endophytica	XL135
Bacillus massilionigeriensis	D21-3	Cellulosimicrobium cellulans	XL79;XL210;XL439	Humibacter sp.	XL65
Bacillus mesophilum	D9-45	Chitinophaga sp.	b'06;XL153;XL94;XL334;XL81;XL85;XL87;XL402;XL89	Lysinibacillus xylanilyticus	XL161
Bacillus weihaiensis	D21-30	Chryseobacterium rhizoplanae	XL97	Lysobacter sp.	XL168;XL166
Brevibacillus reuszeri	F3-32	Chryseobacterium sp.	XL385	Microbacterium trichothecenolyticum	XL198
Brevibacterium sp.	ASV_J46	Chryseobacterium wanjuense	XL383	Mycobacterium sp.	XL214
Brucella melitensis	XL57	Enterobacter sp.	XL99;XL126;XL128;XL371;XL30;XL126	Pseudoduganella sp.	7-18-25
Brucella sp.	XL72	Klebsiella sp.	b'59	Pseudoxanthomonas japonensis	XL7
Corynebacterium stationis	F13-18	Paenibacillus sp.	XL240;MS22-46;D4-51;F8-5;F11-36;F3-36;F3-51;DS21-13;D4-12;MS22-51;XL241;F11-33	Rhizobiaceae sp.	1'63
Devosia sp.	XL399	Promicromonospora sukumoe	XL55;XL220	Rhizobium sp.	ASV_J1250
Fictibacillus arsenicus	TS3-33	Sphingobacterium sp.	XL336;ASV_J1414	Shinella kummerowiae	XL331
Flavobacterium palustre	XL134	Streptomyces diastaticus	XL365	Solitalea canadensis	XL333
Gordonia sp.	1'09	Streptomyces flavotricini	XL358
Leifsonia sp.	X25;XL151	Streptomyces roseofulvus	XL363
Luteibacter sp.	ASV_J503;ASV_J1432
Lysinibacillus macroides	XL160
Metabacillus indicus	DS26-21
Microbacterium aerolatum	XL353
Microbacterium azadirachtae	XL359
Oceanobacillus picturae	D4-14
Pantoea sp.	XL123;XL113;XL417
Pseudomonas sp.	XL274;XL271;XL275;XL277;XL276;
Pseudoxanthomonas mexicana	XL105
Ralstonia pickettii	XL103
Rhodanobacter lindaniclasticus	XL315
Rhodococcus hoagii	XL314
Rhodococcus qingshengii	XL132
Solibacillus isronensis	F3-53
Sphingomonas koreensis	XL337
Staphylococcus succinus	XL154
Stenotrophomonas maltophilia	XL309
Stenotrophomonas rhizophila	XL348
Variovorax paradoxus	XL376
Viridibacillus arvi	F4-4
