# Supplementary material for: A novel decomposer-exploiter interaction framework of plant residue microbial decomposition
Source: Genome Biol. 2025 Feb 3;26:20. doi: 10.1186/s13059-025-03486-w (PMC11792400; doi:10.1186/s13059-025-03486-w)
Supplement: Supplementary file 7 — Additional file 7. The bacterial ASV tables for only bacteria and bacteria + fungi fermentations. [file 13059_2025_3486_MOESM7_ESM.xlsx]

## Sheet: Sheet1
	ASV table was rarefied at 24015 reads per sample, and those ASV abundances > 1‰ were obtained.
			16S rDNA seqeuncing for only bacteria fermentation																		16S rDNA seqeuncing for bacteria + fungi fermentation
ASV IDs	Specie names	Cellulase + xylanase genes	CC1	CC2	CC3	WS1	WS2	WS3	CS1	CS2	CS3	CSK1	CSK2	CSK3	AB1	AB2	AB3	FP1	FP2	FP3	CC1	CC2	CC3	WS1	WS2	WS3	CS1	CS2	CS3	CSK1	CSK2	CSK3	AB1	AB2	AB3	PF1	PF2	PF3
ASV1	Klebsiella oxytoca	3	6089	6046	4551	15052	14854	15265	6532	6456	6351	12668	10153	10303	15742	15595	16744	15507	14930	15467	1098	1092	1170	0	0	0	220	281	205	0	0	0	0	0	0	582	264	220
ASV2	Luteibacter rhizovicinus	0	0	0	0	0	0	0	0	0	0	0	0	0	0	0	0	0	0	0	6812	6170	6306	343	344	342	390	460	359	12420	12143	12113	17249	16966	17130	0	0	0
ASV3	Enterobacter mori	3	1878	2023	2383	556	634	531	4898	4869	5223	607	834	905	549	541	297	748	676	718	356	356	348	5758	5688	5835	272	284	261	4349	4493	4060	2432	2647	2483	210	87	0
ASV4	Ralstonia pickettii	0	0	0	0	0	0	0	0	0	0	0	0	0	83	0	0	0	0	0	0	0	0	0	0	0	0	0	0	0	0	0	0	0	9	21021	22910	22684
ASV5	Enterobacter roggenkampii	3	2665	2597	2987	480	545	465	3857	3859	4040	629	889	856	510	610	407	670	835	741	2364	2575	2649	3351	3281	3514	1057	1019	826	2609	2676	2633	1518	1541	1548	222	79	116
ASV6	Enterobacter mori	3	3546	3483	3645	246	226	181	418	384	421	501	795	748	384	421	279	427	375	390	5869	6207	6583	0	0	0	1780	1771	1506	0	0	0	0	0	0	0	0	0
ASV7	Klebsiella oxytoca	3	959	941	762	2197	2110	2222	1035	1071	959	1878	1525	1407	2636	2558	2690	2510	2557	2576	147	180	175	0	0	0	49	48	52	0	0	0	0	0	0	94	50	20
ASV8	Klebsiella oxytoca	3	905	870	707	2251	2196	2248	930	970	946	1827	1408	1551	1965	1894	2118	2303	2238	2173	182	174	198	0	0	0	0	0	0	0	0	0	0	0	0	0	0	0
ASV9	Enterobacter roggenkampii	3	1687	1708	1120	2220	2356	2037	1394	1430	1537	776	987	1049	587	644	469	228	260	250	509	589	540	0	0	0	220	210	187	0	0	0	0	0	0	234	133	164
ASV10	Burkholderia contaminans	3	652	641	723	0	0	0	5	0	55	4606	6709	6379	9	12	0	62	41	41	149	131	113	0	0	0	94	107	0	0	0	0	0	0	0	0	10	0
ASV11	Leifsonia aquatica	0	19	23	25	0	0	0	0	0	0	0	0	0	0	11	0	0	0	2	1432	1567	813	0	0	0	5223	5125	4785	0	0	0	0	3	0	0	0	7
ASV12	Stenotrophomonas maltophilia	2	0	0	0	0	0	0	0	0	0	0	0	0	0	0	0	0	0	0	0	0	0	5945	6013	5880	243	240	193	20	16	13	0	0	0	0	0	0
ASV13	Brucella melitensis	0	372	362	376	0	0	0	11	0	0	0	0	0	36	30	36	38	25	43	2161	2177	2262	709	636	665	449	472	373	2079	2126	2209	157	199	175	0	0	0
ASV14	Brucella pseudogrignonensis	0	115	122	152	0	0	0	0	0	0	0	0	0	14	12	0	38	22	41	405	397	389	3404	3357	3366	363	349	294	1024	942	1039	46	45	59	0	0	0
ASV15	Pseudomonas otitidis	2	694	708	921	0	0	0	2724	2699	2376	6	0	0	61	67	42	41	83	60	0	12	0	0	0	0	97	140	114	0	0	0	0	0	0	77	6	0
ASV16	Achromobacter denitrificans	0	0	0	0	0	0	0	0	0	0	0	0	0	0	0	0	0	0	0	0	0	0	1776	1764	1688	0	0	0	288	265	323	1199	1214	1161	0	0	0
ASV17	Achromobacter denitrificans	0	0	0	0	0	0	0	0	0	0	0	0	0	0	0	0	0	0	0	0	0	0	1604	1737	1599	54	70	54	264	320	318	1088	1060	1112	0	0	0
ASV18	Enterobacter mori	3	524	523	668	88	109	100	1253	1285	1286	102	125	159	191	201	142	173	301	184	347	326	362	0	0	0	166	184	137	0	0	0	0	0	0	0	0	0
ASV19	Enterobacter mori	3	0	0	351	246	234	294	729	762	745	246	325	342	70	75	78	663	946	694	0	0	0	0	0	0	0	0	0	0	0	0	0	0	0	0	0	0
ASV20	Cellulosimicrobium cellulans	1	41	62	72	0	0	0	0	0	0	0	0	0	16	11	0	0	0	15	176	158	136	0	0	0	1841	2106	1800	0	0	0	0	0	0	0	0	0
ASV21	Brucella haematophila	0	273	234	272	0	0	0	0	0	0	0	2	0	49	65	39	139	172	132	511	504	565	0	0	0	979	889	812	0	0	0	0	0	0	0	0	0
ASV22	Pseudomonas alloputida	1	787	829	929	0	0	0	108	134	0	0	0	0	375	399	213	0	157	111	0	0	0	0	0	0	100	94	78	0	0	0	0	0	0	213	0	85
ASV23	Stenotrophomonas maltophilia	2	165	156	217	0	0	0	0	0	0	0	0	0	33	25	36	17	28	0	125	124	120	104	146	120	1045	1068	946	0	0	0	0	0	0	0	0	0
ASV24	Enterobacter cloacae	3	269	221	275	472	532	473	77	75	74	130	179	195	174	193	119	60	0	0	57	56	55	0	0	0	74	57	47	0	0	0	0	0	0	56	26	26
ASV25	Pseudomonas putida	1	543	569	705	0	36	0	0	0	0	0	0	0	276	333	170	163	0	99	0	0	0	0	0	0	120	150	149	0	0	0	0	0	0	0	67	0
ASV26	Bacillus cereus	4	191	204	221	0	0	0	0	0	0	0	0	0	37	38	11	7	0	8	5	10	10	0	0	0	832	806	723	4	0	5	0	0	0	0	0	0
ASV27	Achromobacter marplatensis	0	36	57	58	0	0	0	0	0	0	0	0	0	11	8	6	0	12	0	678	631	659	22	23	0	97	94	84	58	75	72	0	0	0	0	0	0
ASV28	Brucella intermedia	0	0	0	0	0	0	0	0	0	0	0	0	0	0	0	0	0	0	0	12	10	13	550	525	549	0	0	0	328	310	330	0	0	0	0	0	0
ASV29	Burkholderia vietnamiensis	1	0	0	0	0	0	0	0	0	0	0	0	0	0	0	0	0	0	0	0	0	0	0	0	0	0	0	2314	0	0	28	20	0	25	0	0	0
ASV30	Sphingobacterium multivorum	4	181	184	170	0	0	0	0	0	0	0	0	0	0	25	0	0	0	0	0	79	61	0	0	0	502	528	528	0	0	0	0	0	0	0	0	0
ASV31	Stenotrophomonas maltophilia	2	39	75	55	0	0	0	0	0	0	0	0	0	0	0	0	0	0	0	57	63	64	99	117	134	427	414	376	0	0	0	0	0	0	0	0	0
ASV32	Cnuibacter physcomitrellae	2	0	0	0	0	0	0	0	0	0	0	0	0	0	0	0	0	0	0	0	0	28	0	0	0	612	571	516	0	0	0	0	0	0	0	0	0
ASV33	Pseudomonas monteilii	0	81	93	129	0	0	0	0	0	0	0	0	0	0	0	0	0	0	0	21	0	21	0	0	0	462	468	431	0	0	0	0	0	0	0	0	0
ASV34	Acinetobacter baumannii	0	148	169	217	0	0	0	0	0	2	0	0	0	28	37	30	30	0	20	30	22	53	0	0	0	296	312	248	0	27	21	0	0	0	0	0	0
ASV35	Lysinibacillus macroides	0	93	123	118	0	0	0	0	0	0	0	0	0	11	10	10	0	0	0	0	0	0	0	0	0	471	416	383	0	0	0	0	0	0	0	0	0
ASV36	Paenibacillus favisporus	12	0	0	0	0	0	0	0	0	0	0	0	0	0	0	0	0	0	0	0	0	0	88	76	77	0	0	0	273	250	290	180	197	189	0	0	0
ASV37	Acinetobacter baumannii	0	138	148	246	0	0	0	0	3	0	0	0	0	24	33	0	0	14	0	25	0	0	0	7	0	307	362	294	7	0	0	0	2	0	0	0	0
ASV38	Cnuibacter physcomitrellae	2	18	18	17	0	0	0	0	0	0	0	0	0	0	0	0	0	0	0	44	51	0	0	0	0	488	421	417	0	0	0	0	0	0	0	0	0
ASV39	Sphingobacterium multivorum	4	0	0	0	0	0	2	0	0	0	0	0	0	0	0	10	3	0	0	0	0	0	0	0	0	369	386	367	0	0	0	0	0	0	0	0	0
ASV40	Stenotrophomonas maltophilia	2	0	0	0	0	0	0	0	0	0	0	0	0	0	0	0	0	0	0	0	35	0	39	46	41	343	303	288	0	0	0	0	0	0	0	0	0
ASV41	Rhodococcus qingshengii	0	8	18	0	0	0	0	0	0	0	0	0	0	4	0	0	0	0	0	7	8	4	39	34	35	281	276	235	0	6	0	0	0	0	0	0	4
ASV42	Sphingobacterium multivorum	4	0	0	0	0	0	0	0	0	0	0	0	0	27	0	0	0	0	11	59	0	0	0	0	0	300	259	267	0	0	0	0	0	0	0	0	0
ASV43	Achromobacter deleyi	0	0	0	0	0	0	0	0	0	0	0	0	0	0	0	0	0	0	0	28	18	0	65	45	24	0	0	0	110	149	164	63	79	81	0	0	0
ASV44	Chitinophaga rhizosphaerae	3	90	113	74	0	0	0	0	0	0	0	0	0	17	14	9	16	18	15	13	9	9	0	0	0	135	145	132	0	0	0	0	0	0	0	0	0
ASV45	Pantoea agglomerans	1	132	129	106	0	0	0	0	0	0	0	0	0	8	0	11	10	0	0	0	14	13	0	0	0	109	88	89	0	0	0	0	0	0	0	0	0
ASV46	Enterobacter cloacae	3	0	0	0	178	180	197	0	0	0	0	0	0	0	0	0	0	61	58	0	0	0	0	0	0	0	0	0	0	0	0	0	0	0	0	0	0
ASV47	Agrobacterium fabrum	2	31	18	34	0	0	0	0	0	0	0	0	0	7	0	0	0	0	0	64	50	69	0	0	0	128	147	107	0	0	0	0	0	0	0	0	0
ASV48	Stenotrophomonas maltophilia	2	0	0	54	0	0	0	0	0	0	0	0	0	0	0	0	0	0	0	0	0	0	0	0	0	206	205	187	0	0	0	0	0	0	0	0	0
ASV49	Sphingomonas koreensis	1	19	16	23	0	0	0	0	0	0	0	0	0	0	4	0	0	0	0	7	4	10	0	0	0	161	153	162	0	0	0	0	0	0	0	0	0
ASV50	Pseudomonas plecoglossicida	2	0	0	0	0	0	0	0	0	0	0	0	0	0	0	0	0	0	0	0	0	0	0	0	0	182	177	144	0	0	0	0	0	0	0	0	0
ASV51	Sphingomonas mali	0	0	0	0	0	0	0	0	0	0	0	0	0	0	0	0	0	0	0	0	0	0	2	0	0	145	148	165	0	0	0	0	6	0	0	0	0
ASV52	Ensifer adhaerens	1	21	0	14	0	0	0	0	0	0	0	0	0	0	0	0	0	0	0	0	0	0	0	0	0	162	140	128	0	0	0	0	0	0	0	0	0
ASV53	Rhodococcus zopfii	0	0	0	10	0	0	0	0	0	0	0	0	0	0	0	0	0	0	0	0	0	0	0	0	0	170	125	129	0	0	0	0	0	0	0	0	0
ASV54	Klebsiella michiganensis	3	0	0	44	0	0	0	40	0	0	0	0	0	0	0	0	118	124	106	0	0	0	0	0	0	0	0	0	0	0	0	0	0	0	0	0	0
ASV55	Comamonas aquatica	0	19	0	9	0	0	0	0	0	0	0	0	0	0	0	0	0	0	0	0	3	0	0	0	0	122	130	120	0	0	0	0	0	0	0	0	0
ASV56	Bacillus haikouensis	0	23	10	12	0	0	0	0	0	0	0	0	0	0	0	0	0	0	0	0	0	0	0	0	0	110	124	107	0	0	0	0	0	0	0	0	0
ASV57	Acidovorax delafieldii	1	27	30	18	0	0	0	0	0	0	0	0	0	4	3	3	0	0	0	0	0	0	0	0	0	105	96	93	0	0	0	0	0	0	0	0	0
ASV58	Rhizobium oryziradicis	1	0	7	0	0	0	0	0	0	0	0	0	0	0	0	0	0	0	4	29	17	27	0	0	0	105	74	88	0	0	0	0	0	0	0	0	0
ASV59	Flexivirga endophytica	1	0	0	0	0	0	0	0	0	0	0	0	0	0	0	0	0	0	0	138	68	107	0	0	0	15	10	7	0	0	0	0	0	0	0	0	0
ASV60	Brevibacterium sediminis	0	27	28	35	0	0	0	0	0	0	0	0	0	0	7	0	0	16	14	0	3	12	0	0	0	66	77	56	0	0	0	0	2	0	0	0	0
ASV61	Burkholderia aenigmatica	1	0	0	0	0	0	0	0	0	0	0	0	0	0	0	0	0	0	0	0	0	0	0	0	0	0	0	341	0	0	0	0	0	0	0	0	0
ASV63	Chryseobacterium cucumeris	5	0	0	0	0	0	0	0	0	0	0	0	0	0	6	0	0	0	0	0	9	0	0	0	0	69	129	128	0	0	0	0	0	0	0	0	0
ASV64	Paenibacillus pabuli	12	65	71	109	0	0	0	0	0	0	0	0	0	19	12	8	0	0	0	0	0	0	7	0	0	0	0	0	0	0	0	14	18	15	0	0	0
ASV65	Priestia megaterium	0	81	95	54	0	0	0	0	0	0	0	0	0	20	11	0	0	0	0	0	0	0	0	0	0	34	29	0	0	0	0	0	0	0	0	0	0
ASV66	Lysobacter soli	3	14	7	8	0	0	0	0	0	0	0	0	0	0	0	0	0	0	0	3	0	0	0	0	0	90	106	93	0	0	0	0	0	0	0	0	0
ASV67	Achromobacter insuavis	1	0	0	0	0	0	0	0	0	0	0	0	0	0	0	0	0	0	0	0	0	0	0	33	51	0	0	0	68	59	92	0	0	0	0	0	0
ASV68	Shinella kummerowiae	1	0	0	0	0	0	0	0	0	0	0	0	0	0	0	0	0	0	0	0	0	0	0	0	0	18	12	13	0	0	0	0	0	0	0	89	148
ASV69	Pseudomonas peli	0	77	72	92	0	0	0	0	0	0	0	0	0	16	0	0	0	0	0	0	0	0	0	0	0	17	0	0	0	0	0	0	0	0	0	0	0
ASV70	Devosia riboflavina	2	0	0	0	0	0	0	0	0	0	0	0	0	0	0	0	0	0	0	7	0	0	0	0	0	82	92	85	0	0	0	0	0	0	0	0	0
ASV71	Pseudomonas putida	1	0	0	0	0	0	0	0	0	0	0	0	0	0	0	0	0	0	0	0	0	0	0	0	0	83	79	68	0	0	0	0	0	0	0	0	0
ASV72	Devosia psychrophila	2	11	7	9	0	0	0	0	0	0	0	0	0	0	0	0	0	0	0	0	0	3	0	0	0	66	67	63	0	0	0	0	0	0	0	0	0
ASV73	Bradyrhizobium valentinum	1	0	0	0	0	0	0	0	0	0	0	0	0	0	0	0	0	0	0	0	0	0	0	0	0	0	0	13	0	0	0	0	0	0	65	41	94
ASV75	Solibacillus isronensis	0	37	27	33	0	0	0	0	0	0	0	0	0	5	11	0	1	0	0	0	0	0	0	0	0	31	31	22	0	0	0	0	0	0	0	0	0
ASV76	Priestia megaterium	0	0	0	53	0	0	0	0	0	0	0	0	0	0	0	0	9	0	0	0	0	0	0	0	0	45	35	51	0	0	0	0	0	0	0	0	0
ASV78	Acinetobacter johnsonii	0	0	0	0	0	0	0	0	0	0	0	0	0	0	0	0	0	20	0	0	0	0	0	0	0	0	0	20	0	0	0	0	0	0	75	28	33
ASV79	Agromyces binzhouensis	1	11	15	0	0	0	0	0	0	0	0	0	0	0	0	2	0	0	0	2	0	0	0	0	0	43	46	55	0	0	0	0	0	0	0	0	0
ASV80	Bacillus velezensis	4	20	19	25	0	0	0	0	0	0	0	0	0	0	0	0	0	0	0	0	0	0	0	0	0	0	0	0	36	27	37	0	0	0	0	0	0
ASV81	Agrobacterium tumefaciens	2	0	0	0	0	0	0	0	0	0	0	0	0	0	0	0	0	0	0	0	8	9	0	0	0	39	48	60	0	0	0	0	0	0	0	0	0
ASV83	Paracoccus haematequi	0	0	0	0	0	0	0	0	0	0	0	0	0	0	0	0	0	0	0	0	0	0	0	0	0	36	28	24	0	0	0	0	0	0	5	23	33
ASV84	Stutzerimonas stutzeri	2	2	0	0	0	0	0	0	0	0	0	0	0	0	0	0	0	0	0	0	0	0	0	0	0	42	60	43	0	0	0	0	0	0	0	0	0
ASV85	Paenibacillus cineris	12	0	0	0	0	0	0	0	0	0	0	0	0	0	0	0	0	0	0	0	0	0	0	0	0	0	0	0	0	58	84	0	0	0	0	0	0
ASV86	Klebsiella aerogenes	1	0	0	0	0	0	0	0	0	0	0	0	0	0	0	0	0	0	0	0	2	0	0	0	0	42	50	24	0	0	0	0	0	5	0	3	0
ASV89	Acinetobacter bouvetii	0	0	0	0	0	0	0	0	0	0	0	0	0	0	0	0	0	18	0	0	0	0	0	0	0	0	0	0	0	0	0	0	0	0	0	44	51
ASV98	Paenibacillus endophyticus	10	30	28	0	0	0	0	0	0	0	0	0	0	7	0	0	0	0	0	0	0	0	0	0	0	0	0	0	0	0	0	0	0	0	0	0	0
ASV106	Alcaligenes aquatilis	0	0	0	0	0	0	0	0	0	0	0	0	0	0	0	0	0	0	0	0	0	0	0	0	0	4	8	10	0	0	0	0	0	0	0	9	24
ASV114	Luteibacter yeojuensis	0	0	0	0	0	0	0	0	0	0	0	0	0	0	0	0	0	0	0	0	0	0	0	0	0	0	24	0	0	0	0	12	2	2	0	0	0
ASV118	Corynebacterium senegalense	0	0	0	0	0	0	0	0	0	0	0	0	0	0	0	0	0	0	0	0	0	0	0	0	0	0	0	0	0	0	0	0	0	0	0	7	28
